# Supplementary material for: Hyperglycemia Induces Trained Immunity in Macrophages and Their Precursors and Promotes Atherosclerosis
Source: Circulation. 2021 Jul 13;144(12):961–82. doi: 10.1161/CIRCULATIONAHA.120.046464 (PMC8448412; doi:10.1161/CIRCULATIONAHA.120.046464)
Supplement: Supplementary file 3 [file cir-144-961-s003.xlsx]

## Sheet: unstim_diabetic_wt_DE
Ensemble ID	logFC	logCPM	LR	PValue	FDR	diabeticCPM	wtCPM	symbol
ENSMUSG00000039115	-1.10233	3.8632	222.608	2.44e-50	3.31e-46	3.2136	4.3095	Itga9
ENSMUSG00000030737	-1.20088	3.67308	176.606	2.67e-40	1.81e-36	2.95855	4.14879	Slco2b1
ENSMUSG00000000184	-1.58339	4.06463	172.649	1.95e-39	8.83e-36	3.06878	4.64821	Ccnd2
ENSMUSG00000028037	-2.52076	3.51618	165.546	6.95e-38	2.36e-34	1.7713	4.28311	Ifi44
ENSMUSG00000066861	-1.19229	4.16956	164.923	9.51e-38	2.58e-34	3.45796	4.64398	Oas1g
ENSMUSG00000037849	-2.76206	3.56004	160.177	1.04e-36	2.34e-33	1.60949	4.36019	Ifi206
ENSMUSG00000025498	-2.22577	7.95643	149.626	2.09e-34	4.03e-31	6.45162	8.67682	Irf7
ENSMUSG00000040483	-1.19101	5.02606	149.374	2.38e-34	4.03e-31	4.31245	5.50136	Xaf1
ENSMUSG00000029561	-1.22153	7.85917	147.703	5.51e-34	8.31e-31	7.12312	8.3442	Oasl2
ENSMUSG00000073491	-2.69362	3.27574	146.581	9.69e-34	1.31e-30	1.38793	4.06633	Ifi213
ENSMUSG00000030560	-0.710621	7.39636	146.129	1.22e-33	1.5e-30	6.99799	7.7082	Ctsc
ENSMUSG00000036887	-1.13686	8.85601	145.303	1.84e-33	2.08e-30	8.17838	9.31523	C1qa
ENSMUSG00000031438	0.795718	7.3332	144.054	3.46e-33	3.61e-30	7.6768	6.88132	Rnf128
ENSMUSG00000015947	-1.19898	7.74747	141.325	1.37e-32	1.32e-29	7.02696	8.22579	Fcgr1
ENSMUSG00000027514	-1.69642	4.65723	138.909	4.61e-32	4.17e-29	3.57417	5.26885	Zbp1
ENSMUSG00000073489	-1.30877	6.56564	135.459	2.62e-31	2.22e-28	5.76823	7.07622	Ifi204
ENSMUSG00000022150	-0.59363	10.1137	134.071	5.27e-31	4.21e-28	9.78666	10.3801	Dab2
ENSMUSG00000020868	-0.845875	8.41104	133.852	5.89e-31	4.44e-28	7.92717	8.77275	Xylt2
ENSMUSG00000008496	-0.687314	6.60662	132.802	9.99e-31	7.14e-28	6.22286	6.90945	Pou2f2
ENSMUSG00000024397	-1.31363	5.42787	130.301	3.52e-30	2.39e-27	4.62686	5.9399	Aif1
ENSMUSG00000074896	-1.98385	5.13314	128.824	7.41e-30	4.79e-27	3.82577	5.80755	Ifit3
ENSMUSG00000033355	-1.19369	6.21062	128.359	9.37e-30	5.78e-27	5.4944	6.68706	Rtp4
ENSMUSG00000000386	-1.75079	4.28667	125.436	4.09e-29	2.41e-26	3.16164	4.91101	Mx1
ENSMUSG00000046718	-1.01338	7.24162	125.034	5e-29	2.83e-26	6.64813	7.66089	Bst2
ENSMUSG00000073555	-2.2966	1.79399	119.437	8.4e-28	4.56e-25	0.256418	2.52129	Gm4951
ENSMUSG00000033880	-0.889584	9.78643	117.462	2.27e-27	1.19e-24	9.27418	10.1637	Lgals3bp
ENSMUSG00000052776	-0.938641	5.89382	116.685	3.36e-27	1.69e-24	5.35022	6.28773	Oas1a
ENSMUSG00000066677	-2.68506	2.37661	115.219	7.05e-27	3.41e-24	0.49045	3.16694	Ifi208
ENSMUSG00000032402	-0.723711	3.53138	114.024	1.29e-26	6.02e-24	3.12651	3.84717	Smad3
ENSMUSG00000025743	-0.631832	10.0511	113.922	1.36e-26	6.13e-24	9.70089	10.3327	Sdc3
ENSMUSG00000035448	-1.29287	5.16626	111.908	3.74e-26	1.64e-23	4.38037	5.67216	Ccr3
ENSMUSG00000062488	-2.23059	2.64321	111.839	3.87e-26	1.64e-23	1.14177	3.36288	Ifit3b
ENSMUSG00000002985	-1.07236	9.96184	111.548	4.49e-26	1.84e-23	9.32819	10.4006	Apoe
ENSMUSG00000040033	-0.921043	7.25594	111.495	4.61e-26	1.84e-23	6.72339	7.64404	Stat2
ENSMUSG00000025017	-0.464535	9.29633	110.695	6.9e-26	2.67e-23	9.04549	9.50995	Pik3ap1
ENSMUSG00000078921	-1.96928	0.834717	110.409	7.97e-26	3e-23	-0.436823	1.49991	Tgtp2
ENSMUSG00000017830	-0.996014	5.96176	110.208	8.82e-26	3.24e-23	5.38033	6.37503	Dhx58
ENSMUSG00000025492	-0.745612	9.00824	109.95	1e-25	3.59e-23	8.58782	9.3334	Ifitm3
ENSMUSG00000059089	-0.960297	5.09255	106.581	5.5e-25	1.91e-22	4.53437	5.494	Fcgr4
ENSMUSG00000041827	-1.78094	3.99555	105.432	9.82e-25	3.33e-22	2.84918	4.62618	Oasl1
ENSMUSG00000026536	-1.48999	3.78912	105.373	1.01e-24	3.35e-22	2.86149	4.34913	Ifi211
ENSMUSG00000026222	-0.755881	7.01554	105.113	1.15e-24	3.73e-22	6.58904	7.34431	Sp100
ENSMUSG00000001123	-0.763985	6.74016	103.987	2.04e-24	6.43e-22	6.30835	7.07206	Lgals9
ENSMUSG00000035042	-1.75845	5.8708	103.545	2.55e-24	7.85e-22	4.73963	6.49696	Ccl5
ENSMUSG00000035692	-1.59751	4.98084	102.879	3.56e-24	1.07e-21	3.97308	5.56838	Isg15
ENSMUSG00000009090	-0.484227	8.0432	102.819	3.67e-24	1.08e-21	7.78082	8.26513	Ap1b1
ENSMUSG00000048498	-1.18747	2.23545	102.425	4.48e-24	1.29e-21	1.52714	2.70842	Cd300e
ENSMUSG00000034422	-0.724266	8.20024	102.252	4.89e-24	1.38e-21	7.79327	8.51731	Parp14
ENSMUSG00000070427	-1.6998	3.62568	101.881	5.9e-24	1.63e-21	2.54164	4.2376	Il18bp
ENSMUSG00000035356	-0.720991	4.66909	101.638	6.67e-24	1.81e-21	4.26521	4.98429	Nfkbiz
ENSMUSG00000039501	-0.746352	8.53171	99.4912	1.97e-23	5.16e-21	8.11089	8.85709	Znfx1
ENSMUSG00000043263	-1.67362	5.44958	99.4856	1.98e-23	5.16e-21	4.38398	6.05576	Ifi209
ENSMUSG00000090942	-2.35817	0.0759217	98.623	3.05e-23	7.82e-21	-1.45475	0.801779	F830016B08Rik
ENSMUSG00000004044	0.887038	2.75853	98.3434	3.52e-23	8.84e-21	3.13246	2.25243	Cavin1
ENSMUSG00000082292	-1.28187	3.52907	97.7858	4.66e-23	1.15e-20	2.75335	4.03079	Gm12250
ENSMUSG00000068246	-3.16322	-0.147783	97.5641	5.21e-23	1.26e-20	-2.37812	0.689669	Apol9b
ENSMUSG00000078763	-2.75471	2.16055	97.3071	5.94e-23	1.41e-20	0.212655	2.96031	Slfn1
ENSMUSG00000095609	-1.18142	2.75377	97.1482	6.43e-23	1.5e-20	2.04444	3.22719	Gm21188
ENSMUSG00000036896	-0.773809	10.2325	96.9712	7.03e-23	1.62e-20	9.79434	10.5682	C1qc
ENSMUSG00000023341	-1.27455	2.48715	95.3028	1.63e-22	3.69e-20	1.71705	2.98655	Mx2
ENSMUSG00000024675	-2.58696	3.55175	94.3716	2.62e-22	5.82e-20	1.74494	4.32926	Ms4a4c
ENSMUSG00000111118	-2.16531	0.589469	94.2849	2.73e-22	5.98e-20	-0.836446	1.29241	Gm6545
ENSMUSG00000057596	-1.01337	5.07996	94.1158	2.98e-22	6.41e-20	4.48767	5.49864	Trim30d
ENSMUSG00000068245	-1.32972	4.07403	93.9617	3.22e-22	6.82e-20	3.264	4.58967	Phf11d
ENSMUSG00000026104	-0.741163	5.74862	93.5074	4.05e-22	8.45e-20	5.33175	6.07164	Stat1
ENSMUSG00000042498	0.892938	2.76764	93.4393	4.19e-22	8.61e-20	3.14914	2.24749	D330045A20Rik
ENSMUSG00000032661	-1.208	7.80477	92.5951	6.42e-22	1.3e-19	7.07808	8.28576	Oas3
ENSMUSG00000046879	-0.857764	6.51696	92.4496	6.91e-22	1.38e-19	6.02563	6.8828	Irgm1
ENSMUSG00000028874	0.870382	3.9728	92.1042	8.22e-22	1.62e-19	4.34291	3.47369	Fgr
ENSMUSG00000003849	1.68697	3.20677	91.8212	9.49e-22	1.84e-19	3.81661	2.12945	Nqo1
ENSMUSG00000029298	-0.784984	5.44988	90.9655	1.46e-21	2.79e-19	5.00585	5.78893	Gbp9
ENSMUSG00000026548	-1.47199	5.99225	89.7979	2.64e-21	4.92e-19	5.07646	6.54801	Slamf9
ENSMUSG00000034459	-1.51903	4.97692	89.7889	2.65e-21	4.92e-19	4.02738	5.54466	Ifit1
ENSMUSG00000091649	-1.34164	3.06716	89.2434	3.49e-21	6.4e-19	2.24917	3.58597	Phf11b
ENSMUSG00000024770	0.96467	2.9373	88.7752	4.42e-21	8e-19	3.3384	2.37983	Lipn
ENSMUSG00000040296	-0.874075	6.48367	88.6518	4.71e-21	8.4e-19	5.9818	6.85529	Ddx58
ENSMUSG00000093765	1.73109	-0.00432722	88.2069	5.9e-21	1.04e-18	0.615253	-1.11346	Gm20658
ENSMUSG00000090231	-3.17314	-1.25893	88.0576	6.36e-21	1.11e-18	-3.5586	-0.41343	Cfb
ENSMUSG00000053835	-1.06063	5.10346	87.4304	8.73e-21	1.5e-18	4.47872	5.53799	H2-T24
ENSMUSG00000049988	-0.535425	6.93072	86.8127	1.19e-20	2.02e-18	6.63806	7.17391	Lrrc25
ENSMUSG00000030107	-1.30147	4.43096	86.5645	1.35e-20	2.27e-18	3.63943	4.93915	Usp18
ENSMUSG00000020330	0.600618	5.46463	86.4781	1.41e-20	2.34e-18	5.73425	5.13277	Hmmr
ENSMUSG00000020638	-1.19912	5.22033	85.5697	2.24e-20	3.66e-18	4.50044	5.69837	Cmpk2
ENSMUSG00000114608	-1.40468	2.01351	85.2272	2.66e-20	4.27e-18	1.14007	2.5537	AC238811.2
ENSMUSG00000024677	-1.13752	5.79259	85.2177	2.67e-20	4.27e-18	5.11499	6.25181	Ms4a6b
ENSMUSG00000054404	-0.858204	7.87544	84.6696	3.53e-20	5.56e-18	7.38363	8.24155	Slfn5
ENSMUSG00000078920	-0.969009	4.91945	83.9123	5.17e-20	8.07e-18	4.35581	5.32371	Ifi47
ENSMUSG00000037816	-0.547013	5.18303	83.8745	5.27e-20	8.13e-18	4.88541	5.42964	Fbxw17
ENSMUSG00000058163	-0.924177	4.74772	83.2945	7.07e-20	1.08e-17	4.21382	5.13653	Gm5431
ENSMUSG00000038507	-0.641055	6.26599	83.12	7.72e-20	1.16e-17	5.91058	6.55093	Parp12
ENSMUSG00000060594	0.988397	2.97183	82.9773	8.3e-20	1.24e-17	3.38032	2.39988	Layn
ENSMUSG00000025701	1.11645	3.17622	82.738	9.37e-20	1.38e-17	3.62975	2.51105	Alox5
ENSMUSG00000002325	-0.472446	6.15082	82.6501	9.79e-20	1.43e-17	5.89579	6.36747	Irf9
ENSMUSG00000037921	-0.986179	4.4056	82.3988	1.11e-19	1.61e-17	3.83198	4.81493	Ddx60
ENSMUSG00000033720	-0.79291	4.77839	82.2648	1.19e-19	1.7e-17	4.3299	5.12002	Sfxn5
ENSMUSG00000044703	-2.02618	0.416633	82.2448	1.2e-19	1.7e-17	-0.88794	1.09033	Phf11a
ENSMUSG00000048285	-0.520111	4.7255	82.1051	1.29e-19	1.8e-17	4.44141	4.96275	Frmd6
ENSMUSG00000032596	-0.556496	6.6843	82.0229	1.35e-19	1.85e-17	6.37964	6.9357	Uba7
ENSMUSG00000045932	-1.59132	6.17965	82.0211	1.35e-19	1.85e-17	5.17539	6.76602	Ifit2
ENSMUSG00000017009	-0.422217	7.44331	81.6432	1.63e-19	2.21e-17	7.217	7.63889	Sdc4
ENSMUSG00000020312	1.05539	1.66441	81.4851	1.77e-19	2.37e-17	2.09145	1.05514	Shc2
ENSMUSG00000005800	0.879938	4.87241	80.8304	2.46e-19	3.27e-17	5.24553	4.36778	Mmp8
ENSMUSG00000042228	-0.379883	7.27821	80.4339	3.01e-19	3.96e-17	7.07572	7.45576	Lyn
ENSMUSG00000069874	-0.902824	5.51569	79.9885	3.77e-19	4.91e-17	4.99567	5.89713	Irgm2
ENSMUSG00000098188	0.590514	3.90272	79.8521	4.04e-19	5.21e-17	4.16615	3.5802	Sowahc
ENSMUSG00000004730	-0.362973	10.9532	78.9128	6.49e-19	8.31e-17	10.7603	11.1233	Adgre1
ENSMUSG00000039236	-1.53632	2.44663	78.353	8.62e-19	1.09e-16	1.48864	3.01731	Isg20
ENSMUSG00000025026	0.589965	5.65022	77.3445	1.44e-18	1.8e-16	5.91512	5.32547	Add3
ENSMUSG00000070327	-1.01365	9.5347	76.1761	2.59e-18	3.23e-16	8.94068	9.95425	Rnf213
ENSMUSG00000022639	0.43912	4.71442	75.8798	3.01e-18	3.72e-16	4.91753	4.47795	Dubr
ENSMUSG00000010358	-0.719621	5.33444	75.2965	4.05e-18	4.94e-16	4.93061	5.6496	Ifi35
ENSMUSG00000073412	-0.81644	5.46947	75.2843	4.08e-18	4.94e-16	5.0044	5.8206	Lst1
ENSMUSG00000036905	-0.717889	10.5066	75.0813	4.52e-18	5.42e-16	10.1034	10.8214	C1qb
ENSMUSG00000001128	-0.611591	8.49195	74.7614	5.31e-18	6.32e-16	8.15396	8.76559	Cfp
ENSMUSG00000079017	-0.937687	7.90875	74.668	5.57e-18	6.57e-16	7.36513	8.30266	Ifi27l2a
ENSMUSG00000030921	-0.762045	6.88255	72.8296	1.41e-17	1.65e-15	6.45209	7.21366	Trim30a
ENSMUSG00000023015	0.411892	6.57174	72.7459	1.47e-17	1.71e-15	6.76331	6.35079	Racgap1
ENSMUSG00000037260	0.589538	7.06869	72.703	1.51e-17	1.73e-15	7.33342	6.74423	Hgsnat
ENSMUSG00000006398	0.585406	4.84867	72.6357	1.56e-17	1.78e-15	5.11205	4.52622	Cdc20
ENSMUSG00000021037	-0.718744	8.06116	72.3928	1.76e-17	1.99e-15	7.65756	8.37617	Ahsa1
ENSMUSG00000027322	-1.49462	8.0305	71.8583	2.31e-17	2.59e-15	7.09785	8.59229	Siglec1
ENSMUSG00000001930	0.727525	6.38146	71.4854	2.79e-17	3.11e-15	6.69955	5.97282	Vwf
ENSMUSG00000038065	0.836388	2.29804	71.3863	2.94e-17	3.24e-15	2.65221	1.82761	Mturn
ENSMUSG00000026896	-0.724095	5.77899	71.3687	2.96e-17	3.24e-15	5.37288	6.09554	Ifih1
ENSMUSG00000035208	-0.758825	6.09703	71.3343	3.02e-17	3.27e-15	5.66907	6.42666	Slfn8
ENSMUSG00000079227	-0.831872	7.78507	70.941	3.68e-17	3.96e-15	7.31014	8.14177	Ccr5
ENSMUSG00000029605	-0.934182	2.83112	70.1678	5.45e-17	5.82e-15	2.29518	3.22101	Oas1b
ENSMUSG00000030142	0.50257	5.27312	69.9889	5.96e-17	6.32e-15	5.50253	5.0002	Clec4e
ENSMUSG00000046546	1.05647	1.99048	69.7613	6.69e-17	7.04e-15	2.42155	1.3729	Fam43a
ENSMUSG00000068129	-1.25933	1.05128	69.5752	7.36e-17	7.68e-15	0.287412	1.54808	Cst7
ENSMUSG00000031565	1.11376	4.09375	69.5389	7.49e-17	7.76e-15	4.54519	3.43312	Fgfr1
ENSMUSG00000024732	-0.443519	4.85285	69.4486	7.84e-17	8.06e-15	4.61369	5.05794	Ccdc86
ENSMUSG00000024672	-0.716339	8.77716	69.2936	8.48e-17	8.66e-15	8.37498	9.09131	Ms4a7
ENSMUSG00000032076	0.530235	7.97343	69.138	9.18e-17	9.3e-15	8.21432	7.68409	Cadm1
ENSMUSG00000006418	-0.461502	6.77739	68.8044	1.09e-16	1.09e-14	6.5286	6.98951	Rnf114
ENSMUSG00000024013	-0.612898	6.07328	68.296	1.41e-16	1.4e-14	5.73551	6.34678	Fgd2
ENSMUSG00000025408	-0.751237	4.37343	68.2537	1.44e-16	1.42e-14	3.94962	4.7006	Ddit3
ENSMUSG00000021728	0.619282	6.89479	68.2297	1.46e-16	1.43e-14	7.17129	6.55243	Emb
ENSMUSG00000018920	-0.388656	7.84181	67.8542	1.76e-16	1.72e-14	7.63454	8.02301	Cxcl16
ENSMUSG00000067212	-0.599739	7.13597	67.6673	1.94e-16	1.86e-14	6.80506	7.40496	H2-T23
ENSMUSG00000029009	-0.658263	6.39797	67.6654	1.94e-16	1.86e-14	6.03191	6.68969	Mthfr
ENSMUSG00000090222	-1.10891	2.07896	67.5736	2.03e-16	1.94e-14	1.42456	2.5275	Ifi203-ps
ENSMUSG00000020696	0.730326	2.91369	67.3881	2.23e-16	2.12e-14	3.23313	2.50279	Rffl
ENSMUSG00000070348	-0.660904	8.76084	67.1125	2.56e-16	2.42e-14	8.39292	9.05374	Ccnd1
ENSMUSG00000002227	-0.74519	5.37011	67.0915	2.59e-16	2.43e-14	4.95041	5.69482	Mov10
ENSMUSG00000072889	-0.650449	5.15244	66.5117	3.48e-16	3.23e-14	4.79153	5.4409	Nfxl1
ENSMUSG00000078853	-0.805548	4.62348	65.7179	5.2e-16	4.8e-14	4.16566	4.97048	Igtp
ENSMUSG00000028064	0.5596	4.59333	65.3584	6.24e-16	5.72e-14	4.84409	4.28962	Sema4a
ENSMUSG00000072620	-0.50129	8.13587	65.2586	6.57e-16	5.98e-14	7.86364	8.36481	Slfn2
ENSMUSG00000027306	0.463323	5.83983	65.1135	7.07e-16	6.4e-14	6.05334	5.58916	Nusap1
ENSMUSG00000028527	1.09802	1.14306	64.6459	8.96e-16	8.05e-14	1.584	0.504847	Ak4
ENSMUSG00000024079	-0.588179	6.35311	64.2045	1.12e-15	9.96e-14	6.03017	6.61682	Eif2ak2
ENSMUSG00000025366	0.303505	9.19349	64.2017	1.12e-15	9.96e-14	9.33713	9.03395	Esyt1
ENSMUSG00000049502	-0.637237	6.53946	64.1035	1.18e-15	1.04e-13	6.18631	6.82295	Dtx3l
ENSMUSG00000022216	-0.350593	6.62663	64.0189	1.23e-15	1.08e-13	6.44079	6.79125	Psme1
ENSMUSG00000078606	-0.898242	1.49871	63.3813	1.7e-15	1.48e-13	0.991787	1.87309	Gm4070
ENSMUSG00000037997	-0.585846	4.75588	62.8895	2.19e-15	1.89e-13	4.43485	5.01832	Parp11
ENSMUSG00000024679	-0.601166	7.0363	62.8368	2.25e-15	1.93e-13	6.70471	7.30574	Ms4a6d
ENSMUSG00000029204	-0.792139	2.47194	62.6954	2.41e-15	2.06e-13	2.02434	2.81307	Rhoh
ENSMUSG00000036777	0.52368	6.40809	62.6707	2.44e-15	2.07e-13	6.64641	6.12245	Anln
ENSMUSG00000032690	-0.845179	6.83722	62.6251	2.5e-15	2.11e-13	6.35399	7.19857	Oas2
ENSMUSG00000042659	0.784421	3.30104	62.565	2.58e-15	2.16e-13	3.63902	2.85884	Arrdc4
ENSMUSG00000030109	1.41112	2.02383	62.1342	3.21e-15	2.67e-13	2.56478	1.14836	Slc6a12
ENSMUSG00000027883	0.474711	4.51897	62.083	3.29e-15	2.72e-13	4.73604	4.26335	Gpsm2
ENSMUSG00000039997	-0.803348	5.77518	61.8477	3.71e-15	3.05e-13	5.31884	6.12133	Ifi203
ENSMUSG00000036067	0.558222	5.46592	61.64	4.12e-15	3.37e-13	5.71732	5.16128	Slc2a6
ENSMUSG00000078616	-1.3101	1.42483	61.6177	4.17e-15	3.39e-13	0.63007	1.93433	Trim30c
ENSMUSG00000002103	-0.281117	7.75791	61.3148	4.86e-15	3.93e-13	7.61022	7.89187	Acp2
ENSMUSG00000026807	1.22228	1.08889	61.3011	4.9e-15	3.93e-13	1.56781	0.366984	Ak8
ENSMUSG00000027951	-0.486566	7.06487	61.1675	5.24e-15	4.18e-13	6.80152	7.28749	Adar
ENSMUSG00000026039	0.518935	4.784	60.9713	5.79e-15	4.57e-13	5.02179	4.49913	Sgo2a
ENSMUSG00000027187	0.479792	8.36575	60.9695	5.8e-15	4.57e-13	8.58577	8.10603	Cat
ENSMUSG00000094796	-1.67141	0.954993	60.5608	7.13e-15	5.59e-13	-0.0929429	1.55559	BC147527
ENSMUSG00000030147	-0.680038	2.44017	60.5499	7.17e-15	5.59e-13	2.05803	2.742	Clec4b1
ENSMUSG00000037321	-0.624984	6.42312	60.5151	7.3e-15	5.66e-13	6.07737	6.70181	Tap1
ENSMUSG00000021285	-0.449584	5.39716	60.0196	9.39e-15	7.24e-13	5.15534	5.60421	Ppp1r13b
ENSMUSG00000032359	-0.568815	7.0256	60.0023	9.47e-15	7.26e-13	6.71338	7.28213	Ctsh
ENSMUSG00000074578	-0.60209	4.17699	59.9015	9.97e-15	7.6e-13	3.84587	4.44613	Zfas1
ENSMUSG00000002885	0.552689	5.58286	59.8723	1.01e-14	7.67e-13	5.83294	5.28015	Adgre5
ENSMUSG00000020641	-1.35767	5.6395	59.7506	1.08e-14	8.12e-13	4.80714	6.16396	Rsad2
ENSMUSG00000031442	1.34244	2.09986	59.3444	1.32e-14	9.92e-13	2.61578	1.28915	Mcf2l
ENSMUSG00000022906	-0.579256	6.1926	58.9918	1.58e-14	1.18e-12	5.8745	6.45307	Parp9
ENSMUSG00000040624	0.776509	3.2303	58.7957	1.75e-14	1.3e-12	3.56514	2.79349	Plekhg1
ENSMUSG00000001166	-0.623657	2.8936	58.6029	1.93e-14	1.42e-12	2.54916	3.17146	Oas1c
ENSMUSG00000029798	-0.726038	4.68229	58.5791	1.95e-14	1.43e-12	4.27586	4.99903	Herc6
ENSMUSG00000056144	-0.651487	3.94202	58.4021	2.14e-14	1.56e-12	3.57963	4.23142	Trim34a
ENSMUSG00000041025	-0.429298	4.91894	58.0996	2.49e-14	1.81e-12	4.68781	5.1181	Iffo2
ENSMUSG00000027639	-0.301266	8.47805	58.0609	2.54e-14	1.83e-12	8.31968	8.62075	Samhd1
ENSMUSG00000002602	-1.02894	6.55593	57.6497	3.13e-14	2.25e-12	5.95189	6.98042	Axl
ENSMUSG00000044708	0.762544	2.12786	57.5766	3.25e-14	2.32e-12	2.4573	1.70021	Kcnj10
ENSMUSG00000049401	-0.447453	6.40078	57.4715	3.43e-14	2.44e-12	6.1601	6.60699	Ogfr
ENSMUSG00000021242	-0.43247	10.1163	57.3142	3.71e-14	2.62e-12	9.88388	10.3163	Npc2
ENSMUSG00000028459	-0.750086	9.37011	57.2192	3.9e-14	2.74e-12	8.94687	9.69693	Cd72
ENSMUSG00000028111	1.51489	3.4506	57.2054	3.93e-14	2.75e-12	4.01702	2.50485	Ctsk
ENSMUSG00000009185	-2.42785	-0.829338	57.0471	4.25e-14	2.96e-12	-2.43061	-0.0891332	Ccl8
ENSMUSG00000064370	0.50412	10.4591	57.0089	4.34e-14	3e-12	10.6892	10.1851	mt-Cytb
ENSMUSG00000003316	-0.390118	8.94912	56.9373	4.5e-14	3.1e-12	8.74101	9.13097	Glg1
ENSMUSG00000038963	0.680069	5.07731	56.6395	5.24e-14	3.59e-12	5.37758	4.69767	Slco4a1
ENSMUSG00000022033	0.460889	5.09545	56.3273	6.14e-14	4.18e-12	5.30824	4.84576	Pbk
ENSMUSG00000028645	0.518378	6.10943	56.2721	6.31e-14	4.28e-12	6.34512	5.82757	Slc2a1
ENSMUSG00000104713	-1.72945	-0.630276	56.0081	7.22e-14	4.87e-12	-1.68886	-0.0263027	Gbp6
ENSMUSG00000043336	-0.573031	4.04587	55.9043	7.61e-14	5.11e-12	3.73055	4.30448	Filip1l
ENSMUSG00000039013	0.958332	2.23424	55.8372	7.87e-14	5.26e-12	2.63108	1.685	Siglecf
ENSMUSG00000040713	0.386474	9.21593	55.7738	8.13e-14	5.41e-12	9.39625	9.00982	Creg1
ENSMUSG00000039853	-0.463695	4.79805	55.2338	1.07e-13	7.07e-12	4.54797	5.01112	Trim14
ENSMUSG00000064367	0.407681	9.9725	55.2266	1.07e-13	7.07e-12	10.162	9.75431	mt-Nd5
ENSMUSG00000038943	0.513282	6.63445	54.6078	1.47e-13	9.65e-12	6.86854	6.35489	Prc1
ENSMUSG00000037995	-1.09715	2.89543	54.4719	1.58e-13	1.03e-11	2.24515	3.34205	Igsf9
ENSMUSG00000090799	1.18124	0.22228	54.3835	1.65e-13	1.07e-11	0.691216	-0.476925	Klhl33
ENSMUSG00000049037	-0.824595	6.28311	54.3154	1.71e-13	1.1e-11	5.8125	6.63738	Clec4a1
ENSMUSG00000035352	-1.3788	0.194568	54.2121	1.8e-13	1.16e-11	-0.63913	0.719546	Ccl12
ENSMUSG00000023505	0.4255	6.0722	54.1974	1.81e-13	1.16e-11	6.26984	5.84314	Cdca3
ENSMUSG00000022587	-0.93557	9.66085	54.0762	1.93e-13	1.23e-11	9.11856	10.0541	Ly6e
ENSMUSG00000045322	-0.757236	5.84883	54.071	1.93e-13	1.23e-11	5.42117	6.17829	Tlr9
ENSMUSG00000020057	0.422451	5.44475	53.9264	2.08e-13	1.31e-11	5.63981	5.21913	Dram1
ENSMUSG00000027715	0.447782	6.79298	53.6616	2.38e-13	1.5e-11	6.99981	6.55146	Ccna2
ENSMUSG00000030187	-1.02729	1.50807	53.5002	2.59e-13	1.61e-11	0.907225	1.93099	Klra2
ENSMUSG00000000957	-0.570303	3.86724	53.4936	2.59e-13	1.61e-11	3.55403	4.12444	Mmp14
ENSMUSG00000079419	-0.657752	6.61865	53.4636	2.63e-13	1.63e-11	6.25282	6.91023	Ms4a6c
ENSMUSG00000006411	-0.679076	4.22987	53.1492	3.09e-13	1.91e-11	3.85288	4.52848	Nectin4
ENSMUSG00000021127	-0.534555	6.63955	53.1367	3.11e-13	1.91e-11	6.34751	6.8823	Zfp36l1
ENSMUSG00000057219	-0.442401	4.98289	53.049	3.25e-13	1.99e-11	4.74477	5.18722	Armc7
ENSMUSG00000027331	0.545289	5.55901	52.9613	3.4e-13	2.07e-11	5.80656	5.26	Knstrn
ENSMUSG00000020334	0.713746	2.96941	52.4488	4.42e-13	2.67e-11	3.2812	2.57112	Slc22a4
ENSMUSG00000018167	-0.380291	6.02999	52.3338	4.68e-13	2.82e-11	5.82688	6.208	Stard3
ENSMUSG00000063268	-0.466882	5.41648	52.2282	4.94e-13	2.97e-11	5.16468	5.63079	Parp10
ENSMUSG00000003779	0.516968	6.30708	52.1138	5.24e-13	3.13e-11	6.5426	6.02547	Kif20a
ENSMUSG00000024063	-0.379819	5.3099	52.0974	5.28e-13	3.14e-11	5.10768	5.48724	Lbh
ENSMUSG00000087477	-4.57932	-2.91058	51.7385	6.34e-13	3.76e-11	-6.02026	-1.99667	Gm13822
ENSMUSG00000037628	0.596483	3.29968	51.6708	6.56e-13	3.87e-11	3.56605	2.97274	Cdkn3
ENSMUSG00000020709	-0.411156	6.0794	51.4932	7.18e-13	4.22e-11	5.85961	6.27008	Adap2
ENSMUSG00000024451	-0.324406	7.3276	51.4618	7.3e-13	4.27e-11	7.15643	7.48061	Arap3
ENSMUSG00000029570	-0.457899	6.52823	51.3311	7.8e-13	4.54e-11	6.28106	6.73919	Lfng
ENSMUSG00000027654	0.614267	2.95345	51.2298	8.22e-13	4.76e-11	3.23081	2.60977	Fam83d
ENSMUSG00000020808	0.56789	5.22812	51.0303	9.09e-13	5.25e-11	5.48471	4.91582	Pimreg
ENSMUSG00000005824	-0.889386	2.64675	50.9775	9.34e-13	5.37e-11	2.1389	3.02164	Tnfsf14
ENSMUSG00000028961	0.396123	8.85343	50.9047	9.7e-13	5.55e-11	9.0379	8.64186	Pgd
ENSMUSG00000026466	-0.369898	7.50831	50.2573	1.35e-12	7.69e-11	7.31175	7.68127	Tor1aip1
ENSMUSG00000025934	2.09203	-0.460651	50.2362	1.36e-12	7.74e-11	0.229291	-1.83106	Gsta3
ENSMUSG00000090272	-0.686867	5.80616	50.1209	1.45e-12	8.17e-11	5.42283	6.10871	Mndal
ENSMUSG00000051335	0.944725	1.35106	50.0175	1.52e-12	8.58e-11	1.74527	0.806876	Gfod1
ENSMUSG00000074151	-0.479115	6.23718	49.8129	1.69e-12	9.48e-11	5.97832	6.45658	Nlrc5
ENSMUSG00000021403	1.12981	3.46291	49.7412	1.75e-12	9.79e-11	3.91996	2.79006	Serpinb9b
ENSMUSG00000023045	-1.26773	0.0985653	49.5958	1.89e-12	1.05e-10	-0.650724	0.589241	Soat2
ENSMUSG00000048327	0.44973	5.55957	49.4954	1.99e-12	1.1e-10	5.76705	5.31717	Ckap2l
ENSMUSG00000027580	-0.813679	7.17379	49.4584	2.03e-12	1.12e-10	6.7105	7.52392	Helz2
ENSMUSG00000003421	-0.374722	5.50075	49.3997	2.09e-12	1.15e-10	5.30188	5.6755	Nosip
ENSMUSG00000024338	-0.297449	6.84112	49.3553	2.14e-12	1.17e-10	6.68477	6.98216	Psmb8
ENSMUSG00000011752	0.422346	3.49871	49.2859	2.21e-12	1.21e-10	3.69335	3.27364	Pgam1
ENSMUSG00000028551	0.384663	5.82183	48.7004	2.98e-12	1.62e-10	6.00204	5.61585	Cdkn2c
ENSMUSG00000056708	-0.394107	6.62471	48.5863	3.16e-12	1.71e-10	6.41446	6.80818	Ier5
ENSMUSG00000001542	-0.421835	7.48609	48.576	3.18e-12	1.71e-10	7.25979	7.68166	Ell2
ENSMUSG00000057530	-0.425982	5.45982	48.5362	3.24e-12	1.74e-10	5.23145	5.65693	Ece1
ENSMUSG00000024640	0.463058	5.62693	48.5322	3.25e-12	1.74e-10	5.83987	5.37703	Psat1
ENSMUSG00000020122	1.3886	-0.11236	48.5241	3.26e-12	1.74e-10	0.413534	-0.948414	Egfr
ENSMUSG00000032218	0.57644	5.65863	48.4271	3.43e-12	1.82e-10	5.91848	5.34148	Ccnb2
ENSMUSG00000000204	-1.87836	1.81532	48.3822	3.51e-12	1.85e-10	0.60268	2.46472	Slfn4
ENSMUSG00000053965	0.899065	0.906318	48.1298	3.99e-12	2.1e-10	1.28853	0.384847	Pde5a
ENSMUSG00000064345	0.453959	9.06707	48.0678	4.12e-12	2.16e-10	9.27631	8.82224	mt-Nd2
ENSMUSG00000026932	-0.303605	5.31434	47.8962	4.49e-12	2.34e-10	5.1544	5.4583	Nacc2
ENSMUSG00000040829	-0.484437	4.29241	47.891	4.51e-12	2.34e-10	4.03001	4.51435	Zmynd15
ENSMUSG00000020493	0.481197	5.24588	47.778	4.77e-12	2.47e-10	5.46728	4.98423	Prr11
ENSMUSG00000062127	-0.443731	7.92309	47.7197	4.92e-12	2.54e-10	7.68441	8.12784	Cttnbp2nl
ENSMUSG00000031647	0.530723	4.74	47.6622	5.06e-12	2.6e-10	4.9809	4.45065	Mfap3l
ENSMUSG00000079363	-1.21698	0.350492	47.5939	5.24e-12	2.68e-10	-0.369189	0.828447	Gbp4
ENSMUSG00000076617	1.65543	4.59516	47.5872	5.26e-12	2.68e-10	5.19746	3.54185	Ighm
ENSMUSG00000091549	-0.554742	3.93855	47.5599	5.33e-12	2.71e-10	3.63671	4.18804	Gm6548
ENSMUSG00000003032	0.621973	4.07885	47.2557	6.23e-12	3.15e-10	4.35673	3.73436	Klf4
ENSMUSG00000064363	0.426457	9.01834	47.1489	6.58e-12	3.32e-10	9.21587	8.7894	mt-Nd4
ENSMUSG00000054072	-1.5343	1.6406	47.0209	7.02e-12	3.53e-10	0.683105	2.21111	Iigp1
ENSMUSG00000025429	0.555411	3.32927	46.9669	7.22e-12	3.61e-10	3.58001	3.0256	Pstpip2
ENSMUSG00000071713	0.431338	8.44795	46.8193	7.78e-12	3.88e-10	8.64753	8.21627	Csf2rb
ENSMUSG00000039765	0.712023	1.99359	46.7853	7.92e-12	3.94e-10	2.30327	1.59874	Cc2d2a
ENSMUSG00000024644	-0.268322	8.97338	46.7379	8.11e-12	4.02e-10	8.83292	9.10137	Cndp2
ENSMUSG00000033952	0.557227	5.73978	46.6007	8.7e-12	4.29e-10	5.99215	5.43369	Aspm
ENSMUSG00000058135	0.401542	6.40901	46.5535	8.91e-12	4.38e-10	6.59544	6.19486	Gstm1
ENSMUSG00000098318	0.670384	1.97794	46.4489	9.4e-12	4.61e-10	2.28153	1.59295	Lockd
ENSMUSG00000070034	-0.547741	4.99574	46.3886	9.7e-12	4.73e-10	4.69692	5.24316	Sp110
ENSMUSG00000047180	-0.343566	7.57752	46.3221	1e-11	4.86e-10	7.39576	7.73893	Neurl3
ENSMUSG00000028124	0.880507	6.33997	46.3218	1e-11	4.86e-10	6.7141	5.8335	Gclm
ENSMUSG00000050106	0.628458	2.59794	46.1735	1.08e-11	5.23e-10	2.87492	2.25482	Tmc8
ENSMUSG00000022014	-0.646868	5.71255	46.0845	1.13e-11	5.45e-10	5.35338	5.99988	Epsti1
ENSMUSG00000032532	1.93361	-1.17064	46.0679	1.14e-11	5.48e-10	-0.518077	-2.39483	Cck
ENSMUSG00000030717	-0.776694	2.98983	46.0293	1.16e-11	5.57e-10	2.55304	3.32465	Nupr1
ENSMUSG00000025473	-0.511807	11.3392	45.9806	1.19e-11	5.69e-10	11.0607	11.5725	Adam8
ENSMUSG00000037725	0.51497	4.57305	45.8926	1.25e-11	5.93e-10	4.80789	4.29241	Ckap2
ENSMUSG00000026955	0.686392	2.49299	45.8622	1.27e-11	6e-10	2.79351	2.11293	Sapcd2
ENSMUSG00000032561	1.52349	1.73486	45.7944	1.31e-11	6.19e-10	2.30225	0.786333	Acpp
ENSMUSG00000073490	-0.437251	8.32513	45.7839	1.32e-11	6.2e-10	8.09008	8.52719	Ifi207
ENSMUSG00000027993	0.530257	3.02045	45.7014	1.38e-11	6.44e-10	3.26258	2.72931	Trim2
ENSMUSG00000027330	0.438208	6.42823	45.5884	1.46e-11	6.8e-10	6.63106	6.19215	Cdc25b
ENSMUSG00000008540	0.638986	4.59224	45.5811	1.46e-11	6.8e-10	4.87518	4.23993	Mgst1
ENSMUSG00000035373	-1.13852	4.55194	45.526	1.51e-11	6.98e-10	3.87405	5.01129	Ccl7
ENSMUSG00000033885	-0.302043	5.65154	45.4983	1.53e-11	7.05e-10	5.49392	5.79363	Pxk
ENSMUSG00000026077	0.643464	2.03917	45.4412	1.57e-11	7.23e-10	2.32022	1.68981	Npas2
ENSMUSG00000025647	-0.34334	8.80529	45.2877	1.7e-11	7.8e-10	8.62342	8.96677	Shisa5
ENSMUSG00000022240	-1.26814	3.71824	45.2734	1.71e-11	7.83e-10	2.95101	4.21644	Ctnnd2
ENSMUSG00000026622	0.50184	5.02605	45.2028	1.78e-11	8.09e-10	5.25582	4.75263	Nek2
ENSMUSG00000028035	0.421239	5.59205	45.1454	1.83e-11	8.3e-10	5.78698	5.3666	Dnajb4
ENSMUSG00000022421	0.553315	3.45126	44.8532	2.12e-11	9.6e-10	3.70056	3.14969	Nptxr
ENSMUSG00000035314	-0.460566	4.89053	44.7181	2.28e-11	1.03e-09	4.6431	5.10166	Gdpd5
ENSMUSG00000029723	-0.262899	6.6523	44.6621	2.34e-11	1.05e-09	6.51497	6.77769	Tsc22d4
ENSMUSG00000015755	-0.261208	7.18681	44.6384	2.37e-11	1.06e-09	7.05044	7.31139	Tab2
ENSMUSG00000042607	0.876015	0.900803	44.5285	2.51e-11	1.12e-09	1.27817	0.388361	Asb4
ENSMUSG00000035365	0.497788	3.25079	44.4745	2.58e-11	1.15e-09	3.48085	2.97697	Parpbp
ENSMUSG00000042524	0.269185	7.25457	44.4429	2.62e-11	1.16e-09	7.38262	7.11405	Sun2
ENSMUSG00000074272	0.417493	3.91316	44.4207	2.65e-11	1.17e-09	4.10711	3.68903	Ceacam1
ENSMUSG00000028678	0.46696	5.18619	44.4158	2.66e-11	1.17e-09	5.40152	4.93299	Kif2c
ENSMUSG00000070738	-0.264051	8.17121	44.3931	2.69e-11	1.18e-09	8.03327	8.29711	Dgkd
ENSMUSG00000070501	-3.37803	-2.38443	44.1454	3.05e-11	1.33e-09	-4.67537	-1.53991	Ifi214
ENSMUSG00000055782	0.491022	3.37444	44.1173	3.09e-11	1.35e-09	3.59709	3.11104	Abcd2
ENSMUSG00000060216	-0.377183	8.05897	43.809	3.62e-11	1.57e-09	7.85809	8.23527	Arrb2
ENSMUSG00000027006	0.224909	6.49112	43.767	3.7e-11	1.6e-09	6.59936	6.3741	Dnajc10
ENSMUSG00000042726	-0.382197	7.01731	43.6318	3.96e-11	1.71e-09	6.81367	7.19573	Trafd1
ENSMUSG00000020654	-0.546641	3.57356	43.6108	4.01e-11	1.73e-09	3.27299	3.82218	Adcy3
ENSMUSG00000020264	1.28323	1.49571	43.4788	4.29e-11	1.84e-09	2.00158	0.709901	Slc36a2
ENSMUSG00000019254	-0.242582	7.28974	43.3601	4.55e-11	1.95e-09	7.16367	7.40568	Ppp1r12c
ENSMUSG00000021485	0.484952	2.97587	43.1123	5.17e-11	2.21e-09	3.19574	2.71635	Mxd3
ENSMUSG00000052749	-1.20476	1.36681	43.052	5.33e-11	2.27e-09	0.653517	1.84197	Trim30b
ENSMUSG00000027502	-0.236678	7.25512	43.0316	5.39e-11	2.28e-09	7.13169	7.36881	Rtfdc1
ENSMUSG00000021281	0.421574	8.08147	42.8839	5.81e-11	2.45e-09	8.2768	7.85549	Tnfaip2
ENSMUSG00000034484	-0.318159	7.42041	42.8786	5.82e-11	2.45e-09	7.25269	7.57064	Snx2
ENSMUSG00000030867	0.457721	5.39897	42.8573	5.89e-11	2.47e-09	5.6099	5.15184	Plk1
ENSMUSG00000028128	1.36023	0.248134	42.8544	5.9e-11	2.47e-09	0.770412	-0.578663	F3
ENSMUSG00000020790	-0.299151	7.88322	42.8141	6.02e-11	2.51e-09	7.72608	8.02492	Ankfy1
ENSMUSG00000030671	-0.587062	4.15412	42.8032	6.05e-11	2.52e-09	3.83286	4.41672	Pde3b
ENSMUSG00000055407	0.920113	1.64898	42.7948	6.08e-11	2.52e-09	2.0327	1.12469	Map6
ENSMUSG00000002307	-0.448234	5.77106	42.4934	7.09e-11	2.93e-09	5.53002	5.97753	Daxx
ENSMUSG00000031379	0.573374	2.50309	42.3794	7.52e-11	3.1e-09	2.75888	2.19196	Pir
ENSMUSG00000061232	-0.481262	10.0732	42.2523	8.02e-11	3.3e-09	9.81263	10.2939	H2-K1
ENSMUSG00000039809	1.28661	0.390447	42.0375	8.95e-11	3.67e-09	0.888682	-0.376855	Gabbr2
ENSMUSG00000060802	-0.504038	11.1335	41.9793	9.22e-11	3.77e-09	10.8596	11.3636	B2m
ENSMUSG00000004558	1.3788	-0.592624	41.9642	9.3e-11	3.79e-09	-0.061575	-1.44201	Ndrg2
ENSMUSG00000034413	0.524676	4.16696	41.9515	9.36e-11	3.8e-09	4.40698	3.87886	Neurl1b
ENSMUSG00000022439	-0.573392	5.89826	41.8514	9.85e-11	3.99e-09	5.58402	6.15614	Parvg
ENSMUSG00000026708	0.373394	4.01163	41.7708	1.03e-10	4.14e-09	4.18867	3.80977	Cenpl
ENSMUSG00000032254	0.428369	6.38042	41.7598	1.03e-10	4.16e-09	6.57895	6.15014	Kif23
ENSMUSG00000040659	-0.279008	9.42091	41.7154	1.06e-10	4.24e-09	9.27468	9.55367	Efhd2
ENSMUSG00000018800	0.602736	2.05437	41.6572	1.09e-10	4.35e-09	2.3226	1.72462	Abca5
ENSMUSG00000035107	0.628749	4.7881	41.5294	1.16e-10	4.63e-09	5.06807	4.44039	Dcbld2
ENSMUSG00000026341	-0.277185	8.21672	41.5215	1.17e-10	4.64e-09	8.07146	8.34868	Actr3
ENSMUSG00000024534	-0.497981	3.87066	41.4904	1.18e-10	4.7e-09	3.59741	4.10031	Sncaip
ENSMUSG00000009292	-0.542142	3.56519	41.2785	1.32e-10	5.21e-09	3.26966	3.81035	Trpm2
ENSMUSG00000114761	-3.53792	-2.7836	41.2783	1.32e-10	5.21e-09	-5.25504	-1.91991	AC151730.2
ENSMUSG00000079685	0.46309	5.72881	41.2543	1.34e-10	5.26e-09	5.9419	5.4787	Ulbp1
ENSMUSG00000015852	-1.08337	6.52885	41.2262	1.36e-10	5.32e-09	5.8878	6.97113	Fcrls
ENSMUSG00000050931	0.606666	2.31443	41.0394	1.49e-10	5.83e-09	2.58379	1.98295	Sgms2
ENSMUSG00000056054	1.68529	-1.23333	40.979	1.54e-10	6e-09	-0.630399	-2.28861	S100a8
ENSMUSG00000028926	-0.252434	7.42375	40.9465	1.56e-10	6.08e-09	7.29195	7.54451	Cdk14
ENSMUSG00000031504	-0.403304	3.32485	40.9112	1.59e-10	6.18e-09	3.1091	3.5125	Rab20
ENSMUSG00000040328	-1.0281	0.169723	40.8956	1.61e-10	6.21e-09	-0.417715	0.585996	Olfr56
ENSMUSG00000038774	-0.319957	6.21394	40.6369	1.83e-10	7.07e-09	6.04556	6.36471	Ascc3
ENSMUSG00000041571	-0.399093	4.1416	40.6117	1.86e-10	7.14e-09	3.93019	4.32595	Selenow
ENSMUSG00000053819	-0.258893	6.64918	40.3975	2.07e-10	7.94e-09	6.5146	6.77226	Camk2d
ENSMUSG00000040084	0.455002	6.2714	40.3507	2.12e-10	8.11e-09	6.48122	6.02578	Bub1b
ENSMUSG00000054203	-1.19398	1.76053	40.3231	2.15e-10	8.2e-09	1.04731	2.23566	Ifi205
ENSMUSG00000032232	0.438535	5.93929	40.2445	2.24e-10	8.52e-09	6.14233	5.70292	Cgnl1
ENSMUSG00000024190	-0.523589	5.94303	40.2195	2.27e-10	8.6e-09	5.65816	6.18083	Dusp1
ENSMUSG00000030983	-0.312484	5.06829	40.0024	2.54e-10	9.59e-09	4.90339	5.21626	Bccip
ENSMUSG00000021759	0.941247	0.597036	39.9369	2.62e-10	9.89e-09	0.99256	0.0503264	Plpp1
ENSMUSG00000033031	0.454904	5.17705	39.8531	2.74e-10	1.03e-08	5.38766	4.93034	C330027C09Rik
ENSMUSG00000000149	-0.290094	7.72955	39.8399	2.76e-10	1.03e-08	7.57711	7.86742	Gna12
ENSMUSG00000041645	-0.230729	6.58465	39.7321	2.91e-10	1.09e-08	6.46429	6.69574	Ddx24
ENSMUSG00000018930	-0.889459	5.43997	39.6892	2.98e-10	1.11e-08	4.9276	5.81729	Ccl4
ENSMUSG00000027379	0.429113	5.68142	39.5669	3.17e-10	1.18e-08	5.88068	5.45017	Bub1
ENSMUSG00000028268	-0.517479	3.1068	39.4758	3.32e-10	1.23e-08	2.82357	3.34345	Gbp3
ENSMUSG00000030342	0.47191	8.49874	39.446	3.37e-10	1.25e-08	8.71542	8.24366	Cd9
ENSMUSG00000032508	-0.293793	6.3233	39.3321	3.58e-10	1.32e-08	6.1685	6.46309	Myd88
ENSMUSG00000038467	-0.252533	7.45238	39.2374	3.75e-10	1.38e-08	7.32052	7.5732	Chmp4b
ENSMUSG00000000194	-0.27256	6.85688	39.1833	3.86e-10	1.41e-08	6.71421	6.9867	Gpr107
ENSMUSG00000068747	0.458974	6.05541	39.0651	4.1e-10	1.5e-08	6.26656	5.80795	Sort1
ENSMUSG00000024164	-0.76968	7.3095	39.0418	4.15e-10	1.51e-08	6.87386	7.64365	C3
ENSMUSG00000026600	0.274312	8.31498	38.9847	4.27e-10	1.55e-08	8.44551	8.17145	Soat1
ENSMUSG00000060519	-0.363359	6.8134	38.9807	4.28e-10	1.55e-08	6.62023	6.98373	Tor3a
ENSMUSG00000022148	-0.291562	9.01131	38.9703	4.3e-10	1.56e-08	8.85821	9.14972	Fyb
ENSMUSG00000021190	-0.462421	10.0812	38.9367	4.38e-10	1.58e-08	9.8315	10.2939	Lgmn
ENSMUSG00000025161	0.449202	6.13325	38.868	4.53e-10	1.63e-08	6.34052	5.89112	Slc16a3
ENSMUSG00000033826	1.66705	-1.28265	38.7721	4.76e-10	1.71e-08	-0.666218	-2.3814	Dnah8
ENSMUSG00000056602	0.415986	4.02149	38.4257	5.69e-10	2.04e-08	4.21474	3.79829	Fry
ENSMUSG00000071068	-1.52619	1.74598	38.4027	5.76e-10	2.05e-08	0.79658	2.31368	Treml2
ENSMUSG00000061273	0.322019	5.30982	38.3482	5.92e-10	2.11e-08	5.46179	5.13993	Mmgt1
ENSMUSG00000026829	0.74495	1.55292	38.2895	6.1e-10	2.17e-08	1.87301	1.14094	Gbgt1
ENSMUSG00000063286	-0.539113	7.64068	38.1796	6.45e-10	2.29e-08	7.3462	7.88512	Gm8995
ENSMUSG00000002007	-0.924112	0.553497	38.175	6.47e-10	2.29e-08	0.0416432	0.930543	Srpk3
ENSMUSG00000021253	-1.16467	-0.169531	38.1483	6.56e-10	2.31e-08	-0.866349	0.298342	Tgfb3
ENSMUSG00000037709	0.812433	0.800435	38.0929	6.75e-10	2.37e-08	1.14722	0.342988	Fam13a
ENSMUSG00000018983	0.371771	5.70109	38.0067	7.05e-10	2.47e-08	5.87539	5.50279	E2f2
ENSMUSG00000021996	0.444801	7.77266	37.9507	7.26e-10	2.54e-08	7.97797	7.53321	Esd
ENSMUSG00000025950	0.414641	7.36338	37.9066	7.42e-10	2.59e-08	7.5556	7.14154	Idh1
ENSMUSG00000022529	-0.319331	6.74653	37.9032	7.43e-10	2.59e-08	6.5787	6.89686	Zfp263
ENSMUSG00000033400	0.27383	6.16264	37.8988	7.45e-10	2.59e-08	6.29318	6.0191	Agl
ENSMUSG00000034317	0.473653	4.74367	37.8796	7.52e-10	2.6e-08	4.96241	4.48573	Trim59
ENSMUSG00000041842	0.936044	1.27488	37.8501	7.64e-10	2.64e-08	1.66282	0.742619	Fhdc1
ENSMUSG00000029598	-0.251778	7.47515	37.8178	7.77e-10	2.67e-08	7.34379	7.59555	Plbd2
ENSMUSG00000012443	0.401394	6.64816	37.8166	7.77e-10	2.67e-08	6.83531	6.43307	Kif11
ENSMUSG00000054520	-0.22571	8.07356	37.7554	8.02e-10	2.75e-08	7.95612	8.18215	Sh3bp2
ENSMUSG00000000686	-0.504369	2.74976	37.7499	8.04e-10	2.75e-08	2.47935	2.9774	Abhd15
ENSMUSG00000032412	0.261956	7.52515	37.7056	8.23e-10	2.8e-08	7.64989	7.3886	Atp1b3
ENSMUSG00000038252	0.351681	7.20656	37.6475	8.48e-10	2.88e-08	7.3719	7.0198	Ncapd2
ENSMUSG00000024308	-0.273169	8.69887	37.6274	8.56e-10	2.9e-08	8.55587	8.82897	Tapbp
ENSMUSG00000030123	0.348669	8.36093	37.5543	8.89e-10	3.01e-08	8.52463	8.17624	Plxnd1
ENSMUSG00000064341	0.463991	10.1855	37.5438	8.94e-10	3.02e-08	10.3989	9.93486	mt-Nd1
ENSMUSG00000022488	-0.251593	10.0585	37.4945	9.17e-10	3.09e-08	9.92728	10.1789	Nckap1l
ENSMUSG00000078771	-0.403703	7.60111	37.4466	9.4e-10	3.16e-08	7.38519	7.78888	Evi2a
ENSMUSG00000039759	-0.409394	3.57427	37.2992	1.01e-09	3.39e-08	3.356	3.76381	Thap3
ENSMUSG00000037731	-0.329994	7.32641	37.2545	1.04e-09	3.46e-08	7.15189	7.48208	Themis2
ENSMUSG00000029591	-0.45079	3.29558	36.9301	1.22e-09	4.08e-08	3.04999	3.50539	Ung
ENSMUSG00000024989	0.443989	4.75379	36.7525	1.34e-09	4.46e-08	4.95943	4.5139	Cep55
ENSMUSG00000027469	0.366069	6.51304	36.6688	1.4e-09	4.64e-08	6.68473	6.31811	Tpx2
ENSMUSG00000053101	0.540785	4.64741	36.6232	1.43e-09	4.74e-08	4.89387	4.34999	Gpr141
ENSMUSG00000078780	-0.588438	2.33266	36.5723	1.47e-09	4.84e-08	2.01546	2.59253	Gm5150
ENSMUSG00000041431	0.475303	3.73312	36.5722	1.47e-09	4.84e-08	3.95223	3.47467	Ccnb1
ENSMUSG00000022508	-0.299753	6.88921	36.4172	1.59e-09	5.23e-08	6.73149	7.03137	Bcl6
ENSMUSG00000005950	1.31183	-0.711241	36.3982	1.61e-09	5.27e-08	-0.204246	-1.49982	P2rx5
ENSMUSG00000031803	0.24219	5.71128	36.3612	1.64e-09	5.36e-08	5.82773	5.58459	B3gnt3
ENSMUSG00000051517	0.424145	4.46898	36.2025	1.78e-09	5.8e-08	4.66629	4.24035	Arhgef39
ENSMUSG00000055447	-0.276713	7.45563	36.0767	1.9e-09	6.17e-08	7.31098	7.58709	Cd47
ENSMUSG00000066258	-0.462271	4.20321	36.0331	1.94e-09	6.3e-08	3.95573	4.41438	Trim12a
ENSMUSG00000006281	-0.289649	8.1799	36.0211	1.95e-09	6.32e-08	8.02789	8.31742	Tep1
ENSMUSG00000001403	0.570015	5.45156	35.9908	1.98e-09	6.4e-08	5.70865	5.13849	Ube2c
ENSMUSG00000060550	-1.01279	2.30596	35.9869	1.99e-09	6.4e-08	1.71284	2.72506	H2-Q7
ENSMUSG00000026434	0.2624	6.73113	35.8112	2.17e-09	6.99e-08	6.85675	6.59351	Nucks1
ENSMUSG00000027254	1.15189	1.66238	35.7902	2.2e-09	7.03e-08	2.12769	0.971282	Map1a
ENSMUSG00000005233	0.423915	5.16856	35.7899	2.2e-09	7.03e-08	5.36536	4.9406	Spc25
ENSMUSG00000029840	0.258734	8.4393	35.7752	2.21e-09	7.07e-08	8.56287	8.30416	Mtpn
ENSMUSG00000057346	-2.91302	-2.38487	35.7458	2.25e-09	7.16e-08	-4.39221	-1.57646	Apol9a
ENSMUSG00000052384	-0.248992	8.26498	35.6271	2.39e-09	7.59e-08	8.135	8.38422	Nrros
ENSMUSG00000005514	-0.369388	8.76701	35.592	2.43e-09	7.71e-08	8.57056	8.93989	Por
ENSMUSG00000047592	-0.690618	5.38123	35.581	2.45e-09	7.74e-08	4.9949	5.68565	Nxpe5
ENSMUSG00000026347	0.716919	1.69632	35.5085	2.54e-09	8e-08	2.01097	1.29333	Tmem163
ENSMUSG00000028691	0.506398	9.53848	35.507	2.54e-09	8e-08	9.76955	9.26321	Prdx1
ENSMUSG00000096472	0.407489	4.77453	35.4994	2.55e-09	8.01e-08	4.96409	4.55623	Cdkn2d
ENSMUSG00000027227	0.343422	5.4718	35.4873	2.57e-09	8.04e-08	5.63299	5.2903	Sord
ENSMUSG00000048922	0.343429	5.0197	35.3856	2.7e-09	8.46e-08	5.18229	4.83643	Cdca2
ENSMUSG00000026425	-0.244779	7.58239	35.3616	2.74e-09	8.54e-08	7.45497	7.69947	Srgap2
ENSMUSG00000040219	0.408685	3.59154	35.3269	2.79e-09	8.67e-08	3.78052	3.374	Ttc12
ENSMUSG00000004070	-0.327806	6.86097	35.3206	2.8e-09	8.68e-08	6.68784	7.01553	Hmox2
ENSMUSG00000024646	0.337453	6.74711	35.2517	2.9e-09	8.98e-08	6.90594	6.56861	Cyb5a
ENSMUSG00000085977	-2.07915	-1.91978	35.2371	2.92e-09	9.02e-08	-3.23727	-1.24282	Gm5970
ENSMUSG00000002699	-0.272069	6.04502	35.1147	3.11e-09	9.59e-08	5.90159	6.17547	Lcp2
ENSMUSG00000040557	0.494979	3.01857	35.0872	3.15e-09	9.7e-08	3.24496	2.74991	Mettl27
ENSMUSG00000026605	0.540171	6.13016	35.0766	3.17e-09	9.73e-08	6.37534	5.83462	Cenpf
ENSMUSG00000060675	-0.656995	2.31659	35.0464	3.22e-09	9.86e-08	1.96	2.60227	Pla2g16
ENSMUSG00000040253	-0.572866	3.12876	34.9974	3.3e-09	1.01e-07	2.81565	3.38589	Gbp7
ENSMUSG00000018427	0.420816	3.51088	34.9834	3.33e-09	1.01e-07	3.70623	3.28488	Ypel2
ENSMUSG00000046768	0.730602	4.04192	34.9562	3.37e-09	1.03e-07	4.36111	3.63144	Rhoj
ENSMUSG00000018362	0.448554	2.75185	34.8957	3.48e-09	1.06e-07	2.9602	2.50824	Kpna2
ENSMUSG00000017390	0.407272	5.8729	34.7666	3.72e-09	1.13e-07	6.06241	5.65468	Aldoc
ENSMUSG00000027078	-0.435491	6.42188	34.7168	3.81e-09	1.15e-07	6.18777	6.62326	Ube2l6
ENSMUSG00000037820	-0.505347	6.72917	34.6071	4.03e-09	1.22e-07	6.45468	6.95969	Tgm2
ENSMUSG00000040026	-0.898641	4.23038	34.5924	4.06e-09	1.22e-07	3.71224	4.6108	Saa3
ENSMUSG00000047945	-0.413894	5.7697	34.5532	4.15e-09	1.25e-07	5.54804	5.9618	Marcksl1
ENSMUSG00000039089	-0.388994	3.34236	34.4721	4.32e-09	1.3e-07	3.1335	3.52478	L3mbtl3
ENSMUSG00000037313	0.326817	6.22786	34.2078	4.95e-09	1.48e-07	6.38241	6.05475	Tacc3
ENSMUSG00000047821	0.38503	4.02685	34.1602	5.08e-09	1.51e-07	4.20776	3.81997	Trim16
ENSMUSG00000028068	0.339207	6.6326	34.0766	5.3e-09	1.57e-07	6.79242	6.45285	Iqgap3
ENSMUSG00000035105	1.06693	1.49638	34.0758	5.3e-09	1.57e-07	1.93434	0.864469	Egln3
ENSMUSG00000002289	-0.53148	2.29587	34.0628	5.34e-09	1.58e-07	2.00441	2.53822	Angptl4
ENSMUSG00000033721	-0.29776	6.16195	34.0435	5.39e-09	1.59e-07	6.00537	6.30319	Vav3
ENSMUSG00000026482	-0.37457	5.02373	33.9823	5.56e-09	1.64e-07	4.82351	5.19952	Rgl1
ENSMUSG00000026356	-0.251846	6.48809	33.9157	5.76e-09	1.69e-07	6.35741	6.6079	Dars
ENSMUSG00000026088	-0.453342	3.86252	33.893	5.82e-09	1.71e-07	3.62022	4.06991	Mitd1
ENSMUSG00000043017	0.399732	4.2765	33.8914	5.83e-09	1.71e-07	4.4622	4.0633	Ptgir
ENSMUSG00000099398	-0.583052	6.01378	33.8877	5.84e-09	1.71e-07	5.69346	6.27573	Ms4a14
ENSMUSG00000035158	0.279785	6.59005	33.8493	5.95e-09	1.74e-07	6.72278	6.44386	Mitf
ENSMUSG00000036948	-0.285787	6.14231	33.7814	6.17e-09	1.8e-07	5.99205	6.27839	BC037034
ENSMUSG00000035517	-0.286363	6.1405	33.747	6.28e-09	1.82e-07	5.99015	6.27666	Tdrd7
ENSMUSG00000024535	-0.350575	4.93626	33.7394	6.3e-09	1.83e-07	4.75156	5.09997	Snx24
ENSMUSG00000021591	-0.499161	6.49925	33.6745	6.52e-09	1.88e-07	6.2283	6.72727	Glrx
ENSMUSG00000017400	0.973092	4.57988	33.559	6.91e-09	2e-07	4.98558	4.01341	Stac2
ENSMUSG00000021585	0.204501	7.37522	33.5525	6.94e-09	2e-07	7.47384	7.26937	Cast
ENSMUSG00000026811	0.319572	5.28806	33.4471	7.32e-09	2.11e-07	5.4386	5.11996	St6galnac6
ENSMUSG00000075010	-0.774355	2.3936	33.4115	7.46e-09	2.14e-07	1.9516	2.73147	AW112010
ENSMUSG00000002870	-0.294611	6.48516	33.4025	7.49e-09	2.14e-07	6.33065	6.62472	Mcm2
ENSMUSG00000035279	-0.751231	2.35074	33.3327	7.77e-09	2.22e-07	1.93316	2.67419	Ssc5d
ENSMUSG00000053706	-0.564387	2.51885	33.2046	8.3e-09	2.36e-07	2.21049	2.77277	B430305J03Rik
ENSMUSG00000033863	0.966337	3.22857	33.1511	8.53e-09	2.42e-07	3.63183	2.66689	Klf9
ENSMUSG00000019944	-0.595234	3.42088	33.1499	8.53e-09	2.42e-07	3.09233	3.68831	Rhobtb1
ENSMUSG00000057766	0.923077	0.17855	33.0826	8.83e-09	2.5e-07	0.568253	-0.357041	Ankrd29
ENSMUSG00000036098	1.10539	0.637789	33.0822	8.83e-09	2.5e-07	1.07649	0.00430777	Myrf
ENSMUSG00000010307	-0.372572	5.93734	33.0605	8.93e-09	2.52e-07	5.73933	6.11143	Tmem86a
ENSMUSG00000022094	-0.34558	5.38384	33.0431	9.01e-09	2.54e-07	5.20028	5.54667	Slc39a14
ENSMUSG00000021770	0.283479	5.35135	33.0393	9.03e-09	2.54e-07	5.48572	5.20317	Samd8
ENSMUSG00000051506	-0.28594	7.91334	33.0212	9.12e-09	2.56e-07	7.76328	8.04926	Wdfy4
ENSMUSG00000050370	-0.910719	1.37466	33.0145	9.15e-09	2.56e-07	0.851738	1.75765	Ch25h
ENSMUSG00000024795	0.391341	5.56316	32.9781	9.32e-09	2.6e-07	5.74653	5.35305	Kif20b
ENSMUSG00000026946	-0.461014	3.87922	32.963	9.39e-09	2.62e-07	3.63396	4.08878	Nmi
ENSMUSG00000025314	-0.20544	7.71899	32.9513	9.45e-09	2.63e-07	7.61267	7.81802	Ptprj
ENSMUSG00000064215	0.607527	5.43238	32.9473	9.47e-09	2.63e-07	5.70413	5.09728	Ifi27
ENSMUSG00000050565	-0.29024	7.36253	32.9419	9.5e-09	2.63e-07	7.21023	7.50027	Tor1aip2
ENSMUSG00000033960	0.613875	2.02048	32.909	9.66e-09	2.67e-07	2.28937	1.68972	Jcad
ENSMUSG00000025757	0.295012	4.98519	32.8947	9.73e-09	2.68e-07	5.12537	4.82991	Hspa4l
ENSMUSG00000029102	1.18014	-0.564151	32.8587	9.91e-09	2.73e-07	-0.107845	-1.23537	Hgfac
ENSMUSG00000027204	-1.96174	-1.96539	32.7905	1.03e-08	2.82e-07	-3.22888	-1.30231	Fbn1
ENSMUSG00000019082	-0.329184	5.28474	32.7579	1.04e-08	2.86e-07	5.11047	5.44021	Slc25a22
ENSMUSG00000028793	-0.252232	6.574	32.567	1.15e-08	3.15e-07	6.4423	6.69468	Rnf19b
ENSMUSG00000022089	-0.255195	5.93778	32.4729	1.21e-08	3.3e-07	5.80457	6.05972	Bin3
ENSMUSG00000021614	0.734254	2.66472	32.3768	1.27e-08	3.46e-07	2.98532	2.25189	Vcan
ENSMUSG00000033538	-0.403534	4.4875	32.3233	1.31e-08	3.55e-07	4.27171	4.67518	Casp4
ENSMUSG00000034987	-0.828342	0.541931	32.2238	1.37e-08	3.73e-07	0.0624269	0.9012	Hrh2
ENSMUSG00000016529	-0.736005	1.75803	32.22	1.38e-08	3.73e-07	1.35436	2.0731	Il10
ENSMUSG00000096606	-0.685596	1.2246	32.2128	1.38e-08	3.73e-07	0.843294	1.5259	Tpbgl
ENSMUSG00000028358	-0.720651	1.98369	32.1968	1.39e-08	3.76e-07	1.57468	2.30199	Zfp618
ENSMUSG00000004221	0.47534	6.78688	32.1882	1.4e-08	3.77e-07	7.00514	6.52961	Ikbkg
ENSMUSG00000079173	1.0983	1.49336	32.1605	1.42e-08	3.81e-07	1.93589	0.851792	Zan
ENSMUSG00000028378	0.287999	5.11185	31.9724	1.56e-08	4.19e-07	5.24917	4.96007	Ptgr1
ENSMUSG00000059824	0.582788	3.04876	31.9706	1.57e-08	4.19e-07	3.31096	2.72809	Dbp
ENSMUSG00000027956	0.440259	3.82258	31.9672	1.57e-08	4.19e-07	4.02419	3.58815	Tmem144
ENSMUSG00000016206	-0.372837	4.88132	31.9371	1.59e-08	4.24e-07	4.68278	5.05581	H2-M3
ENSMUSG00000064351	0.286319	11.547	31.9188	1.61e-08	4.28e-07	11.683	11.3967	mt-Co1
ENSMUSG00000050914	0.780124	2.00194	31.8862	1.63e-08	4.33e-07	2.33908	1.5612	Ankrd37
ENSMUSG00000036478	0.287263	6.34031	31.8859	1.64e-08	4.33e-07	6.47666	6.18972	Btg1
ENSMUSG00000041064	0.593535	3.37293	31.7517	1.75e-08	4.63e-07	3.63888	3.04663	Pif1
ENSMUSG00000068744	0.490966	3.09721	31.7372	1.77e-08	4.66e-07	3.32145	2.83157	Psrc1
ENSMUSG00000073409	-1.01413	2.92401	31.6522	1.84e-08	4.86e-07	2.3314	3.34285	H2-Q6
ENSMUSG00000028367	0.323952	7.19411	31.6212	1.87e-08	4.93e-07	7.34704	7.02304	Txn1
ENSMUSG00000026090	1.29988	1.86207	31.5838	1.91e-08	5.01e-07	2.36805	1.07598	2010300C02Rik
ENSMUSG00000039208	-0.345169	7.85213	31.5731	1.92e-08	5.03e-07	7.66918	8.01446	Metrnl
ENSMUSG00000052889	0.444953	6.35713	31.4936	2e-08	5.23e-07	6.5622	6.11799	Prkcb
ENSMUSG00000015749	0.351389	6.62721	31.4454	2.05e-08	5.35e-07	6.7925	6.44049	Anp32e
ENSMUSG00000039981	-0.401554	6.30957	31.426	2.07e-08	5.4e-07	6.0951	6.49625	Zc3h12d
ENSMUSG00000050022	0.397372	4.59563	31.4145	2.08e-08	5.42e-07	4.78014	4.38403	Amz1
ENSMUSG00000025420	0.985205	-0.135254	31.3859	2.12e-08	5.49e-07	0.274611	-0.709926	Katnal2
ENSMUSG00000042271	0.344581	4.14688	31.3775	2.12e-08	5.5e-07	4.311	3.96166	Nxt2
ENSMUSG00000026825	1.1341	-0.205915	31.3738	2.13e-08	5.5e-07	0.245616	-0.866755	Dnm1
ENSMUSG00000074874	-1.14105	-0.533641	31.3631	2.14e-08	5.52e-07	-1.1683	-0.0943844	Ctla2b
ENSMUSG00000019055	-0.315358	7.86802	31.2541	2.26e-08	5.83e-07	7.70183	8.01702	Plod1
ENSMUSG00000019173	-0.182231	8.33264	31.2362	2.28e-08	5.87e-07	8.23847	8.42104	Rab5c
ENSMUSG00000052270	-0.999858	-0.261119	31.2219	2.3e-08	5.9e-07	-0.850637	0.156191	Fpr2
ENSMUSG00000045573	1.09438	0.221468	31.1658	2.37e-08	6.06e-07	0.666448	-0.425309	Penk
ENSMUSG00000069044	5.46978	-3.11563	31.1212	2.42e-08	6.19e-07	-2.1783	-6.67176	Usp9y
ENSMUSG00000042700	-0.364636	5.42076	31.1153	2.43e-08	6.2e-07	5.22659	5.59188	Sipa1l1
ENSMUSG00000056116	-0.450274	5.20583	31.0678	2.49e-08	6.34e-07	4.96332	5.41338	H2-T22
ENSMUSG00000030677	0.430346	5.44266	31.0212	2.55e-08	6.48e-07	5.6421	5.21115	Kif22
ENSMUSG00000027009	0.309233	7.60763	30.995	2.59e-08	6.56e-07	7.75396	7.44475	Itga4
ENSMUSG00000032688	0.602194	6.15852	30.8856	2.74e-08	6.92e-07	6.4282	5.82656	Malt1
ENSMUSG00000006360	0.445699	7.38956	30.8837	2.74e-08	6.92e-07	7.59512	7.14976	Crip1
ENSMUSG00000022436	-0.242751	6.68803	30.8326	2.81e-08	7.09e-07	6.56126	6.80455	Sh3bp1
ENSMUSG00000022614	0.192536	6.51193	30.8109	2.84e-08	7.16e-07	6.60448	6.41304	Lmf2
ENSMUSG00000028059	-0.213156	7.73788	30.7942	2.87e-08	7.21e-07	7.62762	7.8403	Arhgef2
ENSMUSG00000021998	-0.202482	10.9812	30.7863	2.88e-08	7.22e-07	10.8763	11.0789	Lcp1
ENSMUSG00000039304	-0.958266	0.91255	30.7698	2.91e-08	7.27e-07	0.363409	1.30934	Tnfsf10
ENSMUSG00000041058	-0.252495	8.43324	30.7148	2.99e-08	7.47e-07	8.30155	8.55391	Wwp1
ENSMUSG00000075602	-1.92744	4.8651	30.6666	3.06e-08	7.64e-07	3.60192	5.5281	Ly6a
ENSMUSG00000034349	0.341052	7.01994	30.6639	3.07e-08	7.64e-07	7.18078	6.83889	Smc4
ENSMUSG00000051378	0.37867	4.92796	30.6446	3.1e-08	7.7e-07	5.10519	4.72587	Kif18b
ENSMUSG00000085051	-1.35361	-1.10176	30.6289	3.12e-08	7.75e-07	-1.92948	-0.579125	Gm11542
ENSMUSG00000020034	0.363835	4.89768	30.5892	3.19e-08	7.89e-07	5.06793	4.70462	Tcp11l2
ENSMUSG00000024965	-0.204037	8.53957	30.5635	3.23e-08	7.99e-07	8.43389	8.63804	Fermt3
ENSMUSG00000017756	-0.355264	6.73454	30.5517	3.25e-08	8.02e-07	6.54608	6.90121	Slc12a7
ENSMUSG00000024084	0.673973	5.57344	30.5259	3.29e-08	8.11e-07	5.87086	5.19834	Qpct
ENSMUSG00000089929	-0.684232	1.29251	30.4808	3.37e-08	8.29e-07	0.893256	1.60488	Bcl2a1b
ENSMUSG00000013974	1.4374	-1.23671	30.4419	3.44e-08	8.44e-07	-0.704291	-2.08966	Mcemp1
ENSMUSG00000090125	-1.47185	-0.323276	30.4006	3.51e-08	8.61e-07	-1.22983	0.229143	Pou3f1
ENSMUSG00000002055	0.408248	5.78757	30.3961	3.52e-08	8.61e-07	5.97754	5.56873	Spag5
ENSMUSG00000032812	-0.177259	8.67793	30.3825	3.55e-08	8.66e-07	8.58651	8.76391	Arap1
ENSMUSG00000022895	-0.388017	6.19837	30.3602	3.59e-08	8.73e-07	5.99111	6.37957	Ets2
ENSMUSG00000023913	0.577429	6.43757	30.3581	3.59e-08	8.73e-07	6.69724	6.12067	Pla2g7
ENSMUSG00000033949	0.400665	3.52272	30.3528	3.6e-08	8.74e-07	3.70858	3.30932	Trim36
ENSMUSG00000028873	0.364693	5.66238	30.3505	3.61e-08	8.74e-07	5.83352	5.46817	Cdca8
ENSMUSG00000025194	0.700487	1.00961	30.3459	3.61e-08	8.74e-07	1.32899	0.598812	Abcc2
ENSMUSG00000028832	0.401251	3.52166	30.3308	3.64e-08	8.79e-07	3.71187	3.30251	Stmn1
ENSMUSG00000037418	0.951392	0.11887	30.2855	3.73e-08	8.99e-07	0.500114	-0.400792	Best1
ENSMUSG00000024663	-0.293139	7.5799	30.2701	3.76e-08	9.04e-07	7.4257	7.71921	Rab3il1
ENSMUSG00000042759	-0.335	8.15613	30.2382	3.82e-08	9.18e-07	7.97902	8.31386	Apobr
ENSMUSG00000029816	0.512544	13.0724	30.2248	3.85e-08	9.22e-07	13.3061	12.7935	Gpnmb
ENSMUSG00000038379	0.322469	4.15094	30.1658	3.97e-08	9.49e-07	4.30476	3.97873	Ttk
ENSMUSG00000026171	-0.34463	4.56773	30.1434	4.01e-08	9.58e-07	4.38478	4.73008	Rnf25
ENSMUSG00000031443	1.19814	3.25381	30.1263	4.05e-08	9.65e-07	3.73117	2.53549	F7
ENSMUSG00000049130	-0.298673	9.32213	30.0527	4.2e-08	1e-06	9.16504	9.46378	C5ar1
ENSMUSG00000041845	-0.757293	1.7129	30.0513	4.21e-08	1e-06	1.28301	2.04367	Rhod
ENSMUSG00000021886	-0.512469	5.63612	30.0356	4.24e-08	1.01e-06	5.35755	5.8695	Gpr65
ENSMUSG00000002668	-0.355847	6.09049	30.0344	4.24e-08	1.01e-06	5.90191	6.25724	Dennd1c
ENSMUSG00000039699	-0.564116	2.04383	30.0308	4.25e-08	1.01e-06	1.73467	2.2983	Batf2
ENSMUSG00000017716	0.435707	5.8031	29.9761	4.37e-08	1.03e-06	6.00482	5.56853	Birc5
ENSMUSG00000066682	-0.562942	2.39281	29.8894	4.57e-08	1.08e-06	2.08511	2.64629	Pilrb2
ENSMUSG00000027864	0.740313	2.78633	29.855	4.66e-08	1.09e-06	3.10803	2.37166	Ptgfrn
ENSMUSG00000020649	0.388801	7.08029	29.852	4.66e-08	1.09e-06	7.26186	6.87253	Rrm2
ENSMUSG00000024180	-0.474929	6.56547	29.85	4.67e-08	1.09e-06	6.30864	6.78341	Tmem8
ENSMUSG00000034116	-0.295507	7.85546	29.8182	4.75e-08	1.11e-06	7.70023	7.9956	Vav1
ENSMUSG00000022661	0.862099	1.68871	29.6793	5.1e-08	1.19e-06	2.0512	1.20342	Cd200
ENSMUSG00000029177	0.506656	5.70846	29.6513	5.17e-08	1.21e-06	5.9399	5.43265	Cenpa
ENSMUSG00000062007	-1.70802	-1.69213	29.6264	5.24e-08	1.22e-06	-2.72132	-1.09757	Hsh2d
ENSMUSG00000015854	-1.08423	8.45336	29.6148	5.27e-08	1.22e-06	7.81172	8.89592	Cd5l
ENSMUSG00000035168	0.322046	5.07285	29.6076	5.29e-08	1.22e-06	5.22404	4.90394	Tanc1
ENSMUSG00000002395	-0.252417	5.97501	29.6074	5.29e-08	1.22e-06	5.84325	6.09574	Use1
ENSMUSG00000032377	0.34167	3.98649	29.5941	5.33e-08	1.23e-06	4.14823	3.8043	Plscr4
ENSMUSG00000030325	1.15864	-0.713049	29.4987	5.6e-08	1.29e-06	-0.256125	-1.38562	Klrb1c
ENSMUSG00000030966	-0.406058	5.15108	29.4591	5.71e-08	1.32e-06	4.93457	5.33929	Trim21
ENSMUSG00000030157	-0.390505	4.86488	29.432	5.79e-08	1.33e-06	4.6557	5.04754	Clec2d
ENSMUSG00000058258	0.65882	1.0881	29.3637	6e-08	1.38e-06	1.38346	0.71628	Idi1
ENSMUSG00000026094	-0.4434	6.02197	29.3528	6.03e-08	1.38e-06	5.78382	6.22632	Stk17b
ENSMUSG00000047415	0.907935	2.49407	29.3077	6.17e-08	1.41e-06	2.87614	1.97287	Gpr68
ENSMUSG00000041498	0.414928	4.58829	29.3065	6.18e-08	1.41e-06	4.78112	4.36566	Kif14
ENSMUSG00000055866	0.645125	1.36249	29.2695	6.3e-08	1.44e-06	1.64076	1.01741	Per2
ENSMUSG00000022021	0.310595	5.219	29.2637	6.32e-08	1.44e-06	5.36646	5.05473	Diaph3
ENSMUSG00000024600	1.15748	-0.705081	29.2565	6.34e-08	1.44e-06	-0.255152	-1.36246	Slc27a6
ENSMUSG00000027778	0.377633	3.71659	29.1801	6.6e-08	1.5e-06	3.89394	3.51436	Ift80
ENSMUSG00000030641	0.39285	3.05273	29.0979	6.88e-08	1.56e-06	3.23839	2.83961	Ddias
ENSMUSG00000096727	-0.347682	5.23308	29.0841	6.93e-08	1.57e-06	5.04937	5.39602	Psmb9
ENSMUSG00000073902	-1.18584	1.13322	28.9591	7.39e-08	1.67e-06	0.435587	1.60146	Gm1966
ENSMUSG00000029650	0.45407	4.91916	28.958	7.4e-08	1.67e-06	5.12731	4.67583	Slc46a3
ENSMUSG00000040699	-0.437944	6.65725	28.9415	7.46e-08	1.68e-06	6.42186	6.85956	Limd2
ENSMUSG00000030852	0.723453	3.91315	28.9104	7.58e-08	1.7e-06	4.22883	3.50846	Tacc2
ENSMUSG00000043671	-0.684026	1.08271	28.8989	7.63e-08	1.71e-06	0.704484	1.38209	Dpy19l3
ENSMUSG00000019990	-0.495254	3.7818	28.8573	7.79e-08	1.74e-06	3.51336	4.00804	Pde7b
ENSMUSG00000028599	0.332624	8.84849	28.8422	7.85e-08	1.76e-06	9.00515	8.67273	Tnfrsf1b
ENSMUSG00000036553	0.267226	6.26867	28.8352	7.88e-08	1.76e-06	6.39583	6.12921	Sh3tc1
ENSMUSG00000047205	0.435853	2.52108	28.8251	7.92e-08	1.76e-06	2.72638	2.28165	Dusp18
ENSMUSG00000033316	1.15696	2.68534	28.8103	7.98e-08	1.78e-06	3.14972	1.99633	Galnt9
ENSMUSG00000037544	0.321146	5.57293	28.8021	8.02e-08	1.78e-06	5.7256	5.40217	Dlgap5
ENSMUSG00000097572	-0.737774	0.780337	28.7626	8.18e-08	1.81e-06	0.36586	1.10193	Gm26797
ENSMUSG00000072621	-0.49654	4.8959	28.748	8.24e-08	1.82e-06	4.62783	5.12188	Slfn10-ps
ENSMUSG00000040268	0.264907	5.88902	28.6972	8.46e-08	1.87e-06	6.01513	5.75083	Plekha1
ENSMUSG00000028602	0.843203	0.139205	28.6555	8.65e-08	1.91e-06	0.490579	-0.326286	Tnfrsf8
ENSMUSG00000023940	0.40799	3.86747	28.6037	8.88e-08	1.96e-06	4.05855	3.64716	Sgo1
ENSMUSG00000038400	-1.92364	-0.875564	28.5989	8.9e-08	1.96e-06	-2.0855	-0.226903	Pmepa1
ENSMUSG00000034708	-0.366343	11.5637	28.5218	9.27e-08	2.03e-06	11.369	11.7353	Grn
ENSMUSG00000019961	0.315488	7.3534	28.4681	9.53e-08	2.09e-06	7.50275	7.18678	Tmpo
ENSMUSG00000029560	-0.281534	7.61158	28.4403	9.66e-08	2.11e-06	7.46384	7.74559	Snx8
ENSMUSG00000037071	1.27584	4.66019	28.4182	9.77e-08	2.14e-06	5.16128	3.886	Scd1
ENSMUSG00000031304	-0.336892	6.23205	28.3794	9.97e-08	2.18e-06	6.0537	6.39077	Il2rg
ENSMUSG00000018986	-0.415902	3.35576	28.2485	1.07e-07	2.32e-06	3.13745	3.54533	Slfn3
ENSMUSG00000056004	0.513203	1.99688	28.2246	1.08e-07	2.35e-06	2.23188	1.716	9330182L06Rik
ENSMUSG00000079339	-1.48279	1.17591	28.2053	1.09e-07	2.37e-06	0.252987	1.73424	Ifit1bl1
ENSMUSG00000026779	0.384868	4.80819	28.1924	1.1e-07	2.38e-06	4.98846	4.60213	Mastl
ENSMUSG00000021133	-0.200437	7.75865	28.1667	1.11e-07	2.41e-06	7.65483	7.8555	Susd6
ENSMUSG00000053559	-0.422884	4.07871	28.1456	1.13e-07	2.43e-06	3.84901	4.27682	Smagp
ENSMUSG00000107355	-0.457598	2.57534	28.0849	1.16e-07	2.5e-06	2.33194	2.78354	AI839979
ENSMUSG00000032643	-0.30928	6.57943	28.0437	1.19e-07	2.55e-06	6.41648	6.72583	Fhl3
ENSMUSG00000001763	-0.856925	0.505555	27.9807	1.23e-07	2.63e-06	0.00952075	0.873984	Tspan33
ENSMUSG00000036752	0.297434	6.54841	27.9722	1.23e-07	2.64e-06	6.68945	6.39207	Tubb4b
ENSMUSG00000073910	0.436906	2.72966	27.9376	1.25e-07	2.69e-06	2.93083	2.49581	Mob3b
ENSMUSG00000048612	0.210196	9.21401	27.8902	1.28e-07	2.75e-06	9.31523	9.10515	Myof
ENSMUSG00000045962	-0.276953	9.44067	27.889	1.28e-07	2.75e-06	9.29562	9.57247	Wnk1
ENSMUSG00000035683	0.311668	4.99212	27.8354	1.32e-07	2.82e-06	5.13999	4.82734	Melk
ENSMUSG00000001270	-0.401334	8.79547	27.8144	1.34e-07	2.84e-06	8.58094	8.98219	Ckb
ENSMUSG00000039959	-0.319838	8.36485	27.8066	1.34e-07	2.85e-06	8.19608	8.51593	Hip1
ENSMUSG00000039530	0.316482	4.64919	27.7754	1.36e-07	2.89e-06	4.79895	4.48206	Tusc3
ENSMUSG00000066687	-0.411528	2.69291	27.7571	1.38e-07	2.92e-06	2.47223	2.88427	Zbtb16
ENSMUSG00000058290	0.364801	5.83412	27.7074	1.41e-07	2.99e-06	6.00546	5.63966	Espl1
ENSMUSG00000036526	-0.705348	4.10335	27.6738	1.44e-07	3.03e-06	3.70946	4.41244	Card11
ENSMUSG00000105504	-0.602171	2.54272	27.617	1.48e-07	3.12e-06	2.20865	2.81379	Gbp5
ENSMUSG00000089753	-1.40208	-1.36281	27.603	1.49e-07	3.14e-06	-2.18159	-0.84369	Cd300ld2
ENSMUSG00000026626	0.174894	5.90724	27.5329	1.54e-07	3.25e-06	5.99135	5.81793	Ppp2r5a
ENSMUSG00000015880	0.389726	5.337	27.4666	1.6e-07	3.36e-06	5.51938	5.12818	Ncapg
ENSMUSG00000044786	-0.293103	7.39426	27.38	1.67e-07	3.51e-06	7.24032	7.53334	Zfp36
ENSMUSG00000042719	-0.342202	5.27637	27.3594	1.69e-07	3.53e-06	5.09541	5.43714	Naa25
ENSMUSG00000005299	-0.223911	5.88067	27.3585	1.69e-07	3.53e-06	5.76413	5.9885	Letm1
ENSMUSG00000054676	-0.426495	4.1659	27.3454	1.7e-07	3.55e-06	3.93765	4.36291	1600014C10Rik
ENSMUSG00000000958	-0.377782	3.85228	27.3444	1.7e-07	3.55e-06	3.6496	4.02997	Slc7a7
ENSMUSG00000031897	-0.281434	5.81617	27.2694	1.77e-07	3.68e-06	5.6679	5.95061	Psmb10
ENSMUSG00000026683	0.366609	4.95753	27.2684	1.77e-07	3.68e-06	5.13003	4.76157	Nuf2
ENSMUSG00000063354	0.516267	2.38285	27.1798	1.85e-07	3.85e-06	2.62079	2.09778	Slc39a4
ENSMUSG00000030327	-0.258091	5.72738	27.1731	1.86e-07	3.85e-06	5.59393	5.84953	Necap1
ENSMUSG00000024660	0.269185	7.22245	27.1529	1.88e-07	3.88e-06	7.35088	7.08146	Incenp
ENSMUSG00000042622	0.698192	1.00953	27.1525	1.88e-07	3.88e-06	1.31128	0.627523	Maff
ENSMUSG00000046223	0.531074	5.84103	27.1314	1.9e-07	3.92e-06	6.08167	5.55205	Plaur
ENSMUSG00000093930	0.386222	6.961	27.0647	1.97e-07	4.05e-06	7.14105	6.75524	Hmgcs1
ENSMUSG00000042473	0.315379	4.20497	27.0412	1.99e-07	4.09e-06	4.35515	4.03731	Tbc1d8b
ENSMUSG00000024056	0.351879	5.13495	26.9616	2.08e-07	4.26e-06	5.30083	4.94748	Ndc80
ENSMUSG00000022964	0.275502	5.60175	26.9506	2.09e-07	4.28e-06	5.73253	5.45791	Tmem50b
ENSMUSG00000017309	0.58405	1.26383	26.9333	2.11e-07	4.31e-06	1.53094	0.935752	Cd300lg
ENSMUSG00000031652	-0.197303	5.7251	26.9241	2.12e-07	4.32e-06	5.6233	5.82019	N4bp1
ENSMUSG00000060681	0.239846	5.24815	26.9139	2.13e-07	4.34e-06	5.36402	5.12215	Slc9a6
ENSMUSG00000004266	-0.240151	8.61736	26.9016	2.14e-07	4.36e-06	8.49228	8.73245	Ptpn6
ENSMUSG00000000275	-0.271675	8.24663	26.9003	2.14e-07	4.36e-06	8.10457	8.37595	Trim25
ENSMUSG00000039952	0.214224	7.54088	26.8244	2.23e-07	4.53e-06	7.64396	7.42986	Dag1
ENSMUSG00000004626	-0.14843	7.39872	26.7982	2.26e-07	4.58e-06	7.32256	7.47106	Stxbp2
ENSMUSG00000024613	-0.224959	6.63219	26.7204	2.35e-07	4.76e-06	6.51522	6.74037	Tcof1
ENSMUSG00000062585	0.249387	5.65501	26.7157	2.36e-07	4.77e-06	5.77334	5.52609	Cnr2
ENSMUSG00000022419	0.394367	4.37639	26.6891	2.39e-07	4.82e-06	4.55963	4.16644	Deptor
ENSMUSG00000030657	0.486238	6.72369	26.6578	2.43e-07	4.9e-06	6.94629	6.46036	Xylt1
ENSMUSG00000047098	-0.301888	5.4752	26.6054	2.5e-07	5.02e-06	5.31671	5.61799	Rnf31
ENSMUSG00000019992	0.39252	3.91261	26.5558	2.56e-07	5.15e-06	4.0968	3.70142	Mtfr2
ENSMUSG00000073411	-0.334233	11.049	26.4615	2.69e-07	5.4e-06	10.8722	11.2065	H2-D1
ENSMUSG00000034570	-0.666364	0.892707	26.4562	2.7e-07	5.4e-06	0.511598	1.19389	Inpp5j
ENSMUSG00000040842	-0.173479	7.07082	26.4277	2.74e-07	5.47e-06	6.98131	7.1551	Szrd1
ENSMUSG00000052593	0.155652	8.25616	26.3947	2.78e-07	5.56e-06	8.33174	8.17641	Adam17
ENSMUSG00000038811	-0.296709	5.4725	26.3774	2.81e-07	5.6e-06	5.31531	5.61423	Gngt2
ENSMUSG00000029822	0.287304	6.06891	26.37	2.82e-07	5.62e-06	6.20522	5.91837	Osbpl3
ENSMUSG00000026473	0.306512	7.54725	26.3606	2.83e-07	5.64e-06	7.69227	7.386	Glul
ENSMUSG00000024665	0.462278	6.07262	26.3165	2.9e-07	5.76e-06	6.28518	5.82323	Fads2
ENSMUSG00000004609	0.55552	4.48343	26.3086	2.91e-07	5.77e-06	4.73432	4.17953	Cd33
ENSMUSG00000006435	-0.588557	1.22618	26.2949	2.93e-07	5.8e-06	0.907527	1.48703	Neurl1a
ENSMUSG00000051235	0.384258	4.48988	26.2914	2.94e-07	5.81e-06	4.67055	4.2833	Gen1
ENSMUSG00000027611	0.395377	4.10646	26.2678	2.97e-07	5.87e-06	4.29034	3.89566	Procr
ENSMUSG00000040466	0.319431	7.01772	26.2436	3.01e-07	5.94e-06	7.16844	6.8494	Blvrb
ENSMUSG00000051029	0.902628	0.742427	26.232	3.03e-07	5.96e-06	1.1218	0.226251	Serpinb1b
ENSMUSG00000029413	0.411332	4.84939	26.1994	3.08e-07	6.05e-06	5.04006	4.62962	Naaa
ENSMUSG00000032667	0.245661	6.32457	26.18	3.11e-07	6.11e-06	6.4421	6.19661	Pon2
ENSMUSG00000052485	-0.543711	4.45364	26.1777	3.11e-07	6.11e-06	4.1552	4.70081	Tmem171
ENSMUSG00000044303	0.695889	0.67177	26.1587	3.14e-07	6.16e-06	0.976032	0.285702	Cdkn2a
ENSMUSG00000052631	-0.829061	0.137317	26.0436	3.34e-07	6.53e-06	-0.316013	0.481741	Sh2d6
ENSMUSG00000041959	0.278833	7.12149	26.036	3.35e-07	6.54e-06	7.25418	6.97535	S100a10
ENSMUSG00000040528	-0.30317	6.41773	25.9565	3.49e-07	6.81e-06	6.25823	6.56134	Milr1
ENSMUSG00000042608	-0.314608	4.6339	25.9475	3.51e-07	6.83e-06	4.46577	4.78447	Stk40
ENSMUSG00000097567	-0.582445	1.58125	25.9101	3.58e-07	6.95e-06	1.26356	1.84145	Gm26637
ENSMUSG00000026278	1.9254	-2.28982	25.8577	3.68e-07	7.13e-06	-1.64512	-3.48549	Bok
ENSMUSG00000047250	0.735577	4.47897	25.8502	3.69e-07	7.15e-06	4.80094	4.06387	Ptgs1
ENSMUSG00000030930	-1.52081	-1.41773	25.8239	3.74e-07	7.24e-06	-2.34255	-0.858726	Chst15
ENSMUSG00000039131	0.760687	0.551356	25.8021	3.78e-07	7.31e-06	0.874366	0.134514	Gipc2
ENSMUSG00000020914	0.380373	8.57434	25.7631	3.86e-07	7.45e-06	8.75207	8.37159	Top2a
ENSMUSG00000022451	-0.193213	6.17984	25.7381	3.91e-07	7.54e-06	6.0804	6.27286	Twf1
ENSMUSG00000054720	0.243404	4.90553	25.7026	3.98e-07	7.67e-06	5.02302	4.77762	Lrrc8c
ENSMUSG00000030759	0.257956	6.49355	25.6794	4.03e-07	7.75e-06	6.61708	6.35844	Far1
ENSMUSG00000039899	-0.69283	4.10712	25.6401	4.11e-07	7.9e-06	3.72009	4.41197	Fgl2
ENSMUSG00000012519	-0.322148	4.54994	25.6266	4.14e-07	7.94e-06	4.38095	4.70119	Mlkl
ENSMUSG00000019699	0.265214	5.89451	25.5997	4.2e-07	8.04e-06	6.0209	5.75599	Akt3
ENSMUSG00000022747	-0.688501	2.65715	25.4519	4.54e-07	8.67e-06	2.27532	2.95879	St3gal6
ENSMUSG00000030427	0.457596	2.99388	25.4232	4.6e-07	8.78e-06	3.20627	2.74472	Lilra6
ENSMUSG00000024006	0.201638	7.02964	25.3685	4.74e-07	9.02e-06	7.12678	6.92549	Stk38
ENSMUSG00000022636	0.201182	8.66643	25.3124	4.88e-07	9.28e-06	8.76352	8.56234	Alcam
ENSMUSG00000025184	-0.255113	5.24196	25.2271	5.1e-07	9.68e-06	5.10996	5.36289	R3hcc1l
ENSMUSG00000050721	-0.169984	9.58586	25.2218	5.11e-07	9.7e-06	9.49827	9.66844	Plekho2
ENSMUSG00000018381	-0.548418	4.77827	25.1778	5.23e-07	9.91e-06	4.47847	5.02637	Abi3
ENSMUSG00000036882	0.421771	3.57012	25.1503	5.3e-07	1e-05	3.76697	3.3421	Arhgap33
ENSMUSG00000086763	-1.22267	-0.438869	25.1365	5.34e-07	1.01e-05	-1.1417	0.0316763	Plxna4os1
ENSMUSG00000034127	1.29828	-1.29741	24.9961	5.74e-07	1.08e-05	-0.782475	-2.10567	Tspan8
ENSMUSG00000074802	0.293086	6.59735	24.9949	5.75e-07	1.08e-05	6.73631	6.44358	Gas2l3
ENSMUSG00000055723	0.723263	0.509288	24.9902	5.76e-07	1.08e-05	0.817681	0.11653	Rras2
ENSMUSG00000007038	-0.194752	6.68752	24.9254	5.96e-07	1.12e-05	6.58685	6.78162	Neu1
ENSMUSG00000026938	0.369373	3.5096	24.89	6.07e-07	1.14e-05	3.68308	3.31236	Fcna
ENSMUSG00000041126	0.253447	4.94271	24.8897	6.07e-07	1.14e-05	5.06516	4.80889	H2afv
ENSMUSG00000029366	-0.325504	6.92061	24.8755	6.12e-07	1.14e-05	6.74924	7.07376	Dck
ENSMUSG00000028494	-0.284998	9.69994	24.8632	6.15e-07	1.15e-05	9.55037	9.83545	Plin2
ENSMUSG00000033470	-0.755868	0.402464	24.8481	6.2e-07	1.16e-05	-0.021737	0.729862	Cysltr2
ENSMUSG00000036766	0.783444	1.86265	24.8242	6.28e-07	1.17e-05	2.20183	1.41839	Dner
ENSMUSG00000079553	0.352153	4.70799	24.8222	6.29e-07	1.17e-05	4.87406	4.52029	Kifc1
ENSMUSG00000032725	-0.512407	8.65023	24.8158	6.31e-07	1.17e-05	8.3714	8.88381	Folr2
ENSMUSG00000056498	0.6009	4.57456	24.8095	6.33e-07	1.17e-05	4.84334	4.24398	Tmem154
ENSMUSG00000066441	0.235345	5.76719	24.7945	6.38e-07	1.18e-05	5.87979	5.64504	Rdh11
ENSMUSG00000036223	0.403909	2.88491	24.7624	6.49e-07	1.2e-05	3.07409	2.66711	Ska1
ENSMUSG00000030329	0.884342	3.04829	24.6617	6.83e-07	1.26e-05	3.42155	2.54342	Pianp
ENSMUSG00000071604	2.10716	-2.58193	24.6172	6.99e-07	1.29e-05	-1.8716	-4.04064	Fam189a2
ENSMUSG00000020936	-0.165467	7.50258	24.5057	7.41e-07	1.37e-05	7.41751	7.58291	Nmt1
ENSMUSG00000036402	0.255811	6.29231	24.4876	7.48e-07	1.38e-05	6.41429	6.15905	Gng12
ENSMUSG00000029705	-0.188788	8.30662	24.3889	7.87e-07	1.45e-05	8.20921	8.39786	Cux1
ENSMUSG00000016756	-0.599985	2.9036	24.3663	7.97e-07	1.46e-05	2.57304	3.17236	Cmah
ENSMUSG00000059412	1.10482	1.26558	24.3104	8.2e-07	1.5e-05	1.71242	0.61482	Fxyd2
ENSMUSG00000031373	0.438957	3.99147	24.3079	8.21e-07	1.5e-05	4.19566	3.75355	Car5b
ENSMUSG00000029189	0.395767	4.0039	24.294	8.27e-07	1.51e-05	4.18647	3.79482	Sel1l3
ENSMUSG00000042572	-0.155539	6.75624	24.2623	8.41e-07	1.54e-05	6.67602	6.83223	Ube2q1
ENSMUSG00000019806	0.407207	3.57076	24.217	8.61e-07	1.57e-05	3.7578	3.35581	Aig1
ENSMUSG00000085912	-0.551643	1.41223	24.1898	8.73e-07	1.59e-05	1.11281	1.66006	Trp53cor1
ENSMUSG00000047534	0.348953	5.0209	24.1541	8.89e-07	1.62e-05	5.18651	4.83378	Mis18bp1
ENSMUSG00000047735	-0.391423	7.17995	24.1532	8.9e-07	1.62e-05	6.97125	7.36224	Samd9l
ENSMUSG00000039168	0.276485	6.43783	24.1272	9.02e-07	1.64e-05	6.56914	6.29337	Dap
ENSMUSG00000022971	-0.213762	6.49161	24.1158	9.07e-07	1.64e-05	6.38085	6.59447	Ifnar2
ENSMUSG00000062949	0.319707	5.70912	24.1132	9.08e-07	1.64e-05	5.8607	5.53973	Atp11c
ENSMUSG00000073418	-1.37514	-0.441439	24.0529	9.37e-07	1.69e-05	-1.27384	0.0830306	C4b
ENSMUSG00000016495	0.306796	5.00974	24.0358	9.46e-07	1.71e-05	5.15407	4.84935	Plgrkt
ENSMUSG00000066510	0.573019	3.03257	24.0305	9.48e-07	1.71e-05	3.28869	2.72095	Ankdd1a
ENSMUSG00000057554	-0.250957	6.65395	23.985	9.71e-07	1.75e-05	6.52332	6.77372	Lgals8
ENSMUSG00000021039	-0.224882	6.32052	23.9811	9.73e-07	1.75e-05	6.20374	6.42855	Snw1
ENSMUSG00000096917	0.654668	1.44519	23.9292	9.99e-07	1.79e-05	1.73059	1.08905	2500002B13Rik
ENSMUSG00000060538	-0.272916	5.40434	23.9229	1e-06	1.8e-05	5.26104	5.53469	Tmem219
ENSMUSG00000052681	-0.286707	8.30486	23.9045	1.01e-06	1.81e-05	8.15442	8.44108	Rap1b
ENSMUSG00000026271	-0.672619	1.52365	23.8752	1.03e-06	1.84e-05	1.14378	1.82406	Gpr35
ENSMUSG00000090230	1.67205	-2.05625	23.8518	1.04e-06	1.86e-05	-1.46563	-3.07334	Gm16315
ENSMUSG00000049881	0.514617	1.56602	23.8222	1.06e-06	1.88e-05	1.79527	1.29333	2810025M15Rik
ENSMUSG00000047414	0.371552	6.11867	23.8111	1.06e-06	1.89e-05	6.29228	5.92127	Flrt2
ENSMUSG00000054619	0.235248	5.05412	23.794	1.07e-06	1.91e-05	5.16676	4.93193	Mettl7a1
ENSMUSG00000046841	0.393286	5.37811	23.7815	1.08e-06	1.92e-05	5.56078	5.16891	Ckap4
ENSMUSG00000029910	0.255195	5.55137	23.7631	1.09e-06	1.93e-05	5.67406	5.41727	Mad2l1
ENSMUSG00000033386	0.165308	7.29892	23.7403	1.1e-06	1.95e-05	7.37949	7.21358	Frrs1
ENSMUSG00000020897	0.358986	5.69175	23.663	1.15e-06	2.03e-05	5.86046	5.50066	Aurkb
ENSMUSG00000028270	-0.438863	4.45626	23.6339	1.17e-06	2.06e-05	4.2202	4.65907	Gbp2
ENSMUSG00000032312	-0.197497	7.54318	23.615	1.18e-06	2.08e-05	7.44085	7.63874	Csk
ENSMUSG00000031227	0.327047	3.44722	23.586	1.19e-06	2.1e-05	3.5994	3.27708	Magee1
ENSMUSG00000033207	1.32749	4.9456	23.5307	1.23e-06	2.16e-05	5.46154	4.13483	Mamdc2
ENSMUSG00000022051	0.290039	5.42286	23.5099	1.24e-06	2.18e-05	5.56059	5.27057	Bnip3l
ENSMUSG00000029299	-0.377359	3.51023	23.4741	1.27e-06	2.22e-05	3.31373	3.68314	Abcg3
ENSMUSG00000003435	-0.127887	7.48243	23.4336	1.29e-06	2.27e-05	7.41688	7.54512	Supt5
ENSMUSG00000051435	-0.48075	1.81935	23.4045	1.31e-06	2.3e-05	1.56503	2.03548	Fhad1
ENSMUSG00000022711	-0.194515	5.52764	23.3662	1.34e-06	2.34e-05	5.42669	5.62198	Pmm2
ENSMUSG00000037993	-0.172348	6.67504	23.3031	1.38e-06	2.42e-05	6.58683	6.75817	Dhx38
ENSMUSG00000020492	0.307012	4.15648	23.2826	1.4e-06	2.44e-05	4.30276	3.99369	Ska2
ENSMUSG00000026496	-0.207056	7.50798	23.2704	1.41e-06	2.45e-05	7.40075	7.60779	Parp1
ENSMUSG00000037685	-0.242809	6.23635	23.0905	1.55e-06	2.69e-05	6.11009	6.35244	Atp8a1
ENSMUSG00000026547	0.165953	9.1627	23.0876	1.55e-06	2.69e-05	9.24323	9.07742	Tagln2
ENSMUSG00000010406	-0.306643	3.90469	23.0851	1.55e-06	2.69e-05	3.74286	4.05017	Mrpl52
ENSMUSG00000038884	-0.422614	3.87948	23.0597	1.57e-06	2.72e-05	3.65317	4.07505	A230050P20Rik
ENSMUSG00000034906	0.288006	5.89429	23.053	1.58e-06	2.73e-05	6.03125	5.74295	Ncaph
ENSMUSG00000035392	-0.217724	6.6756	23.0391	1.59e-06	2.74e-05	6.56243	6.78054	Dennd1a
ENSMUSG00000035165	0.799848	0.0291037	23.0382	1.59e-06	2.74e-05	0.368397	-0.415348	Kcne3
ENSMUSG00000001911	-0.347825	3.0873	23.0381	1.59e-06	2.74e-05	2.90203	3.25146	Nfix
ENSMUSG00000030108	1.00648	-0.6952	23.0023	1.62e-06	2.79e-05	-0.274797	-1.29095	Slc6a13
ENSMUSG00000028517	0.804214	1.16349	22.989	1.63e-06	2.8e-05	1.50237	0.719757	Plpp3
ENSMUSG00000005034	-0.195536	7.51743	22.8945	1.71e-06	2.94e-05	7.41668	7.61161	Prkacb
ENSMUSG00000057143	-0.371864	4.43508	22.892	1.71e-06	2.94e-05	4.23758	4.60876	Trim12c
ENSMUSG00000020250	0.433632	8.08026	22.8787	1.73e-06	2.96e-05	8.28083	7.84722	Txnrd1
ENSMUSG00000030103	0.816224	5.21534	22.8699	1.73e-06	2.97e-05	5.56617	4.7508	Bhlhe40
ENSMUSG00000097166	-2.69608	-3.20365	22.8087	1.79e-06	3.06e-05	-4.86056	-2.45272	9330179D12Rik
ENSMUSG00000028273	-0.345544	7.83979	22.7975	1.8e-06	3.07e-05	7.65685	8.00213	Pdlim5
ENSMUSG00000069792	-0.540683	5.29757	22.7931	1.8e-06	3.08e-05	5.00186	5.54287	Wfdc17
ENSMUSG00000037509	0.40461	2.47187	22.7567	1.84e-06	3.13e-05	2.65898	2.25683	Arhgef4
ENSMUSG00000010362	0.465002	3.19996	22.7471	1.85e-06	3.14e-05	3.41483	2.94738	Rdm1
ENSMUSG00000031153	0.262294	6.40651	22.694	1.9e-06	3.23e-05	6.53102	6.27024	Gripap1
ENSMUSG00000024301	0.40356	2.55297	22.691	1.9e-06	3.23e-05	2.74262	2.33456	Kifc5b
ENSMUSG00000021532	-0.265079	4.60653	22.6871	1.91e-06	3.23e-05	4.46801	4.73292	Fastkd3
ENSMUSG00000038776	0.587341	4.74747	22.6791	1.91e-06	3.24e-05	5.0107	4.42525	Ephx1
ENSMUSG00000054693	0.206627	7.24712	22.6753	1.92e-06	3.24e-05	7.34711	7.13969	Adam10
ENSMUSG00000038732	0.364584	3.508	22.6429	1.95e-06	3.29e-05	3.6817	3.3105	Mboat1
ENSMUSG00000035852	-1.39296	-1.6367	22.6338	1.96e-06	3.3e-05	-2.46058	-1.11557	Misp
ENSMUSG00000024087	1.73408	-1.74479	22.6303	1.96e-06	3.3e-05	-1.13736	-2.8144	Cyp1b1
ENSMUSG00000036890	-0.384004	2.85091	22.6301	1.96e-06	3.3e-05	2.64363	3.03212	Gtdc1
ENSMUSG00000034311	0.322775	5.22133	22.6288	1.97e-06	3.3e-05	5.37454	5.0499	Kif4
ENSMUSG00000020658	0.46568	7.18412	22.619	1.98e-06	3.31e-05	7.39809	6.9328	Efr3b
ENSMUSG00000019256	0.461221	2.4758	22.6158	1.98e-06	3.31e-05	2.68846	2.22628	Ahr
ENSMUSG00000022385	0.344182	4.90815	22.5919	2e-06	3.35e-05	5.07009	4.72571	Gtse1
ENSMUSG00000054752	0.352889	3.86703	22.583	2.01e-06	3.36e-05	4.03423	3.67788	Fsd1l
ENSMUSG00000090523	0.453038	2.68559	22.5652	2.03e-06	3.39e-05	2.89508	2.44042	Gypc
ENSMUSG00000054843	0.557082	2.78795	22.5527	2.04e-06	3.41e-05	3.03837	2.48473	Atrnl1
ENSMUSG00000027605	0.4061	2.4902	22.5518	2.05e-06	3.41e-05	2.67896	2.27298	Acss2
ENSMUSG00000027326	0.481235	5.28553	22.5268	2.07e-06	3.45e-05	5.50692	5.0239	Knl1
ENSMUSG00000028044	0.372537	4.3288	22.5121	2.09e-06	3.47e-05	4.50293	4.13073	Cks1b
ENSMUSG00000074476	0.345217	3.88614	22.4877	2.11e-06	3.51e-05	4.05122	3.6997	Spc24
ENSMUSG00000032783	0.377188	4.11706	22.4781	2.13e-06	3.52e-05	4.29428	3.91498	Troap
ENSMUSG00000030102	-0.341235	4.75746	22.4694	2.14e-06	3.53e-05	4.57747	4.91747	Itpr1
ENSMUSG00000060591	-0.286718	6.2435	22.4642	2.14e-06	3.54e-05	6.0926	6.3801	Ifitm2
ENSMUSG00000037868	0.951948	5.50102	22.4439	2.16e-06	3.57e-05	5.89963	4.94834	Egr2
ENSMUSG00000026785	0.357188	3.19124	22.4187	2.19e-06	3.61e-05	3.36107	2.99873	Pkn3
ENSMUSG00000003283	-0.184577	7.04859	22.4186	2.19e-06	3.61e-05	6.95316	7.1381	Hck
ENSMUSG00000019951	-0.191725	6.42246	22.356	2.27e-06	3.72e-05	6.32406	6.51459	Uhrf1bp1l
ENSMUSG00000034135	-0.226895	5.87998	22.3543	2.27e-06	3.72e-05	5.76217	5.98889	Sik3
ENSMUSG00000057406	-0.304826	7.29415	22.3319	2.29e-06	3.76e-05	7.1339	7.43837	Nsd2
ENSMUSG00000057315	-0.455082	3.06656	22.2938	2.34e-06	3.83e-05	2.82428	3.27394	Arhgap24
ENSMUSG00000087679	-0.248776	4.33504	22.2864	2.35e-06	3.84e-05	4.205	4.45433	Tmem250-ps
ENSMUSG00000024778	0.528849	1.53015	22.2831	2.35e-06	3.85e-05	1.77151	1.24012	Fas
ENSMUSG00000026833	0.333236	6.63725	22.2583	2.38e-06	3.89e-05	6.79444	6.46081	Olfm1
ENSMUSG00000034438	-0.641175	1.58314	22.2215	2.43e-06	3.96e-05	1.23679	1.86223	Gbp8
ENSMUSG00000013236	0.312053	6.52678	22.214	2.44e-06	3.97e-05	6.67448	6.36222	Ptprs
ENSMUSG00000001517	0.323701	6.22903	22.203	2.45e-06	3.99e-05	6.38207	6.0578	Foxm1
ENSMUSG00000040549	0.193194	7.0307	22.202	2.45e-06	3.99e-05	7.12425	6.93065	Ckap5
ENSMUSG00000066684	-0.633441	1.93499	22.1607	2.51e-06	4.07e-05	1.58278	2.21786	Pilrb1
ENSMUSG00000027699	0.311727	5.18745	22.136	2.54e-06	4.12e-05	5.33527	5.02274	Ect2
ENSMUSG00000073678	0.414171	5.84863	22.1326	2.54e-06	4.12e-05	6.04058	5.62716	Pgap1
ENSMUSG00000081534	0.350523	8.46117	22.1282	2.55e-06	4.12e-05	8.62575	8.27535	Slc48a1
ENSMUSG00000075269	-0.980019	-0.683784	22.113	2.57e-06	4.15e-05	-1.2739	-0.266176	Bex6
ENSMUSG00000033589	0.20173	5.56689	22.0921	2.6e-06	4.19e-05	5.66415	5.46259	Reep4
ENSMUSG00000044749	0.678588	0.981374	22.0915	2.6e-06	4.19e-05	1.28915	0.589624	Abca6
ENSMUSG00000026796	0.205618	9.52409	22.0837	2.61e-06	4.2e-05	9.62318	9.4177	Fam129b
ENSMUSG00000034160	0.267582	7.70305	22.0823	2.61e-06	4.2e-05	7.83065	7.56305	Ogt
ENSMUSG00000055538	-0.28185	5.14347	22.0728	2.63e-06	4.21e-05	4.99638	5.27693	Zcchc24
ENSMUSG00000031824	0.218913	6.10478	22.0669	2.63e-06	4.22e-05	6.20931	5.99208	6430548M08Rik
ENSMUSG00000028614	0.233404	5.8867	22.0567	2.65e-06	4.24e-05	5.99902	5.76489	Ndc1
ENSMUSG00000037902	-0.301978	11.3009	22.0496	2.66e-06	4.25e-05	11.142	11.444	Sirpa
ENSMUSG00000020598	-0.996592	0.87624	22.0471	2.66e-06	4.25e-05	0.298977	1.28741	Nrcam
ENSMUSG00000026429	0.310251	3.60019	22.0232	2.69e-06	4.3e-05	3.7471	3.43661	Ube2t
ENSMUSG00000038291	0.318209	4.20249	22.0214	2.7e-06	4.3e-05	4.35251	4.03503	Snx25
ENSMUSG00000023232	1.48115	-0.175108	22.007	2.72e-06	4.33e-05	0.380326	-1.08998	Serinc2
ENSMUSG00000022010	0.327843	5.40838	21.9546	2.79e-06	4.44e-05	5.56276	5.23548	Tsc22d1
ENSMUSG00000054702	0.4367	2.95356	21.9398	2.81e-06	4.47e-05	3.15735	2.71616	Ap1s3
ENSMUSG00000048668	0.246907	4.35966	21.9355	2.82e-06	4.47e-05	4.47955	4.2289	Rhno1
ENSMUSG00000020592	0.641751	5.36279	21.8908	2.89e-06	4.57e-05	5.64814	5.00673	Sdc1
ENSMUSG00000043664	-0.366069	2.99138	21.8857	2.89e-06	4.58e-05	2.79509	3.16413	Tmem221
ENSMUSG00000028042	-0.226971	6.53801	21.8518	2.95e-06	4.66e-05	6.41998	6.6471	Zbtb7b
ENSMUSG00000032010	0.486691	2.9492	21.8436	2.96e-06	4.67e-05	3.17231	2.68515	Usp2
ENSMUSG00000035834	0.336273	3.16858	21.834	2.97e-06	4.69e-05	3.32496	2.99318	Polr3g
ENSMUSG00000058672	0.341669	6.11174	21.8287	2.98e-06	4.7e-05	6.27201	5.93141	Tubb2a
ENSMUSG00000068551	-0.360531	4.25191	21.8014	3.02e-06	4.76e-05	4.06003	4.42124	Zfp467
ENSMUSG00000063450	0.560807	4.18376	21.7949	3.03e-06	4.77e-05	4.43737	3.87585	Syne2
ENSMUSG00000047139	0.74256	2.57821	21.7913	3.04e-06	4.77e-05	2.90355	2.15746	Cd24a
ENSMUSG00000015053	0.930489	-0.195425	21.7716	3.07e-06	4.82e-05	0.200053	-0.742045	Gata2
ENSMUSG00000050390	0.467216	6.99942	21.7553	3.1e-06	4.85e-05	7.21412	6.74708	C77080
ENSMUSG00000034424	-0.237993	5.11477	21.7543	3.1e-06	4.85e-05	4.99102	5.22875	Gcsh
ENSMUSG00000111818	0.349067	2.86525	21.7131	3.17e-06	4.95e-05	3.0286	2.68102	Gm17749
ENSMUSG00000002997	0.361308	4.04139	21.7006	3.19e-06	4.98e-05	4.212	3.84788	Prkar2b
ENSMUSG00000019942	0.345757	6.52972	21.6903	3.2e-06	5e-05	6.69242	6.3463	Cdk1
ENSMUSG00000040462	-0.236177	7.79354	21.6772	3.23e-06	5.03e-05	7.67074	7.90671	Os9
ENSMUSG00000058254	1.53279	-1.95595	21.6677	3.24e-06	5.04e-05	-1.40652	-2.8543	Tspan7
ENSMUSG00000060860	0.343217	3.42025	21.6553	3.26e-06	5.07e-05	3.58384	3.23571	Ube2s
ENSMUSG00000032122	-0.294362	9.75973	21.6159	3.33e-06	5.17e-05	9.60508	9.8994	Slc37a2
ENSMUSG00000015889	0.246822	5.85876	21.5962	3.37e-06	5.22e-05	5.97696	5.73	Lta4h
ENSMUSG00000021575	0.546548	5.00236	21.5421	3.46e-06	5.36e-05	5.25017	4.70296	Ahrr
ENSMUSG00000025154	-0.268034	6.20596	21.5279	3.49e-06	5.39e-05	6.06561	6.33385	Arhgap19
ENSMUSG00000026980	1.10391	-0.954879	21.5258	3.49e-06	5.39e-05	-0.508806	-1.60399	Ly75
ENSMUSG00000002147	-0.15827	8.22954	21.5055	3.53e-06	5.45e-05	8.14819	8.30655	Stat6
ENSMUSG00000055435	-0.353852	7.68684	21.4771	3.58e-06	5.52e-05	7.49917	7.85288	Maf
ENSMUSG00000036863	1.47485	-1.86234	21.4711	3.59e-06	5.53e-05	-1.32733	-2.72209	Syde2
ENSMUSG00000031617	0.269144	4.90848	21.4308	3.67e-06	5.64e-05	5.0368	4.76763	Tmem184c
ENSMUSG00000029763	-0.167954	6.47776	21.4054	3.72e-06	5.71e-05	6.39157	6.55909	Exoc4
ENSMUSG00000049580	0.619428	2.39105	21.3951	3.74e-06	5.74e-05	2.66624	2.05069	Tsku
ENSMUSG00000020409	-0.220102	6.11131	21.3682	3.79e-06	5.81e-05	5.99712	6.21712	Slu7
ENSMUSG00000089774	0.616357	3.95521	21.3594	3.81e-06	5.83e-05	4.23039	3.61486	Slc5a3
ENSMUSG00000064337	-0.584156	7.05698	21.3326	3.86e-06	5.91e-05	6.7356	7.31965	mt-Rnr1
ENSMUSG00000001588	0.52362	3.24751	21.3241	3.88e-06	5.93e-05	3.48445	2.96386	Acap1
ENSMUSG00000040907	0.398491	7.9117	21.318	3.89e-06	5.93e-05	8.0971	7.6989	Atp1a3
ENSMUSG00000023919	0.346197	3.95697	21.3171	3.89e-06	5.93e-05	4.1212	3.7716	Cenpq
ENSMUSG00000049526	0.5933	1.35069	21.2282	4.08e-06	6.21e-05	1.6087	1.03628	Tmem202
ENSMUSG00000037940	-0.49494	4.04704	21.2089	4.12e-06	6.26e-05	3.78146	4.27125	Inpp4b
ENSMUSG00000029119	-0.241144	7.47082	21.169	4.21e-06	6.39e-05	7.34519	7.58638	Man2b2
ENSMUSG00000006932	0.205423	8.58572	21.1545	4.24e-06	6.43e-05	8.68479	8.47934	Ctnnb1
ENSMUSG00000039187	0.30189	4.49789	21.1205	4.31e-06	6.54e-05	4.64187	4.33793	Fanci
ENSMUSG00000049723	1.08958	9.88993	21.1164	4.32e-06	6.55e-05	10.3342	9.24465	Mmp12
ENSMUSG00000017697	-0.485324	1.68997	21.1065	4.34e-06	6.57e-05	1.43182	1.90886	Ada
ENSMUSG00000002108	-0.280079	4.32092	21.0946	4.37e-06	6.61e-05	4.17248	4.45551	Nr1h3
ENSMUSG00000026113	0.246881	4.99849	21.0725	4.42e-06	6.67e-05	5.11581	4.87078	Inpp4a
ENSMUSG00000022504	0.768691	3.13957	21.0645	4.44e-06	6.69e-05	3.47221	2.70651	Ciita
ENSMUSG00000016349	0.899218	0.306717	21.0599	4.45e-06	6.7e-05	0.68601	-0.20931	Eef1a2
ENSMUSG00000030748	-0.21983	6.28555	21.0375	4.5e-06	6.77e-05	6.1713	6.39142	Il4ra
ENSMUSG00000024219	-0.195667	5.65792	21.0275	4.53e-06	6.8e-05	5.55657	5.75262	Anks1
ENSMUSG00000066152	-0.270764	5.8604	21.0239	4.54e-06	6.81e-05	5.71758	5.99036	Slc31a2
ENSMUSG00000025020	-0.660807	0.720009	21.0141	4.56e-06	6.84e-05	0.339386	1.02089	Slit1
ENSMUSG00000043885	0.267873	6.20031	20.9863	4.63e-06	6.93e-05	6.32769	6.06058	Slc36a4
ENSMUSG00000048897	-0.171008	7.92226	20.9745	4.65e-06	6.96e-05	7.83417	8.00528	Zfp710
ENSMUSG00000040987	-0.548452	2.25077	20.9575	4.7e-06	7.02e-05	1.94793	2.50094	Mill2
ENSMUSG00000063659	0.29771	5.1717	20.9387	4.74e-06	7.08e-05	5.31185	5.01646	Zbtb18
ENSMUSG00000057191	-0.268588	6.42863	20.9008	4.84e-06	7.21e-05	6.28802	6.55674	AB124611
ENSMUSG00000038005	0.195334	5.38013	20.8917	4.86e-06	7.24e-05	5.47498	5.27861	Hpf1
ENSMUSG00000035293	0.36434	4.4908	20.8868	4.87e-06	7.25e-05	4.66311	4.29509	G2e3
ENSMUSG00000024474	-0.145373	7.56754	20.8742	4.9e-06	7.29e-05	7.49327	7.63818	Ik
ENSMUSG00000046031	-0.54813	1.28836	20.8449	4.98e-06	7.39e-05	0.987584	1.53711	Fam26f
ENSMUSG00000028175	0.616627	0.702636	20.8264	5.03e-06	7.46e-05	0.979851	0.359173	Depdc1a
ENSMUSG00000004933	0.627644	4.74162	20.7549	5.22e-06	7.73e-05	5.02112	4.39465	Matk
ENSMUSG00000021176	0.391747	2.27613	20.7094	5.35e-06	7.91e-05	2.45841	2.06745	Efcab11
ENSMUSG00000050549	0.302417	3.58202	20.7066	5.35e-06	7.91e-05	3.7255	3.42269	Fam241a
ENSMUSG00000058715	-0.273197	9.26909	20.6952	5.39e-06	7.95e-05	9.12598	9.39927	Fcer1g
ENSMUSG00000068328	-0.182643	7.45492	20.6927	5.39e-06	7.95e-05	7.36059	7.54346	Aup1
ENSMUSG00000001435	0.49158	8.49086	20.691	5.4e-06	7.95e-05	8.71584	8.22419	Col18a1
ENSMUSG00000066800	-0.322574	6.93785	20.6831	5.42e-06	7.97e-05	6.76761	7.09011	Rnasel
ENSMUSG00000007850	0.246643	7.54394	20.6677	5.46e-06	8.03e-05	7.66217	7.41516	Hnrnph1
ENSMUSG00000111535	-0.878089	-0.184551	20.663	5.48e-06	8.04e-05	-0.670315	0.178206	Gm35154
ENSMUSG00000020817	0.199612	6.47879	20.6622	5.48e-06	8.04e-05	6.57512	6.37556	Rabep1
ENSMUSG00000035969	0.213116	6.69834	20.585	5.7e-06	8.36e-05	6.80051	6.58839	Rusc2
ENSMUSG00000044469	0.403977	2.6115	20.5673	5.76e-06	8.43e-05	2.798	2.39726	Tnfaip8l1
ENSMUSG00000040451	0.315937	5.64194	20.556	5.79e-06	8.47e-05	5.79117	5.47546	Sgms1
ENSMUSG00000026701	0.295384	5.87812	20.5367	5.85e-06	8.54e-05	6.0181	5.72308	Prdx6
ENSMUSG00000028668	-0.15849	6.76405	20.4957	5.98e-06	8.72e-05	6.68223	6.84149	Eloa
ENSMUSG00000043895	-0.296887	7.26651	20.4944	5.98e-06	8.72e-05	7.11042	7.40735	S1pr2
ENSMUSG00000034327	0.25941	4.55622	20.4576	6.1e-06	8.87e-05	4.68114	4.41945	Kctd9
ENSMUSG00000010277	-0.181387	9.43745	20.4567	6.1e-06	8.87e-05	9.34395	9.52527	2610507B11Rik
ENSMUSG00000036768	0.337611	5.44123	20.4048	6.27e-06	9.1e-05	5.60093	5.26163	Kif15
ENSMUSG00000029455	0.16788	8.94965	20.3938	6.3e-06	9.15e-05	9.03106	8.86336	Aldh2
ENSMUSG00000049625	0.597055	6.0535	20.3694	6.38e-06	9.25e-05	6.32119	5.72456	Tifab
ENSMUSG00000074417	0.490959	2.35511	20.3659	6.4e-06	9.26e-05	2.57745	2.09214	Gm14548
ENSMUSG00000024140	0.553673	1.77927	20.3546	6.43e-06	9.31e-05	2.02484	1.48314	Epas1
ENSMUSG00000036875	0.422033	4.9593	20.3035	6.61e-06	9.55e-05	5.15498	4.73285	Dna2
ENSMUSG00000031934	0.30765	4.3348	20.2653	6.74e-06	9.73e-05	4.48032	4.17294	Panx1
ENSMUSG00000029287	0.865795	0.385733	20.255	6.78e-06	9.77e-05	0.74522	-0.094162	Tgfbr3
ENSMUSG00000022818	1.51111	-2.06065	20.2035	6.96e-06	0.000100284	-1.50378	-2.97952	Cyp2ab1
ENSMUSG00000021670	0.228687	7.18591	20.1748	7.07e-06	0.000101692	7.29546	7.06737	Hmgcr
ENSMUSG00000022390	-0.193256	5.80901	20.155	7.14e-06	0.000102643	5.70844	5.90303	Zc3h7b
ENSMUSG00000022462	0.178789	7.46923	20.1404	7.2e-06	0.000103317	7.5559	7.37702	Slc38a2
ENSMUSG00000031903	-0.248874	7.29765	20.1333	7.22e-06	0.000103595	7.16766	7.4169	Pla2g15
ENSMUSG00000041607	0.196428	6.37918	20.1145	7.29e-06	0.000104508	6.4742	6.27746	Mbp
ENSMUSG00000032340	0.905049	0.747338	20.1099	7.31e-06	0.000104645	1.12467	0.234954	Neo1
ENSMUSG00000027293	-0.221475	8.66362	20.0869	7.4e-06	0.000105803	8.54859	8.77016	Ehd4
ENSMUSG00000021823	0.327515	6.08169	20.0714	7.46e-06	0.000106549	6.23561	5.90937	Vcl
ENSMUSG00000064090	-0.267773	4.8637	20.0379	7.59e-06	0.000108317	4.72579	4.98957	Vrk2
ENSMUSG00000042626	0.208252	5.85575	20.0117	7.7e-06	0.000109624	5.95569	5.74837	Shc1
ENSMUSG00000114736	-3.43619	-3.89823	20.011	7.7e-06	0.000109624	-5.83554	-3.10006	AC154241.1
ENSMUSG00000034595	-0.180347	7.68959	19.9881	7.79e-06	0.000110749	7.59648	7.77706	Ppp1r18
ENSMUSG00000050212	-0.488168	2.34132	19.9874	7.8e-06	0.000110749	2.08365	2.55988	Eva1b
ENSMUSG00000030602	0.257289	4.15508	19.9647	7.89e-06	0.000111957	4.27435	4.02505	Pak4
ENSMUSG00000063873	-0.325199	3.91521	19.9607	7.9e-06	0.000112074	3.74572	4.06686	Slc24a3
ENSMUSG00000046318	1.24723	-1.47518	19.9495	7.95e-06	0.000112431	-1.00335	-2.18091	Ccbe1
ENSMUSG00000021703	0.306413	4.46506	19.9491	7.95e-06	0.000112431	4.61034	4.30349	Serinc5
ENSMUSG00000002489	0.331309	5.84499	19.9487	7.95e-06	0.000112431	6.00169	5.66917	Tiam1
ENSMUSG00000031805	-0.262958	5.18556	19.9319	8.02e-06	0.000113299	5.04863	5.31061	Jak3
ENSMUSG00000041781	-0.140967	6.25485	19.9167	8.09e-06	0.000114086	6.18224	6.32397	Cpsf2
ENSMUSG00000050271	-0.414235	4.73969	19.9059	8.13e-06	0.000114614	4.51877	4.93124	Prag1
ENSMUSG00000025766	0.449664	1.80386	19.8723	8.28e-06	0.000116527	2.0067	1.56777	D3Ertd751e
ENSMUSG00000003581	-0.259191	3.6775	19.8476	8.39e-06	0.000117852	3.53991	3.80311	Rnf215
ENSMUSG00000022314	0.205616	7.5137	19.8467	8.39e-06	0.000117852	7.61297	7.40709	Rad21
ENSMUSG00000044201	0.38394	2.79538	19.8432	8.41e-06	0.000117947	2.97244	2.5935	Cdc25c
ENSMUSG00000021186	0.963522	0.36443	19.8316	8.46e-06	0.000118543	0.763055	-0.188256	Fbln5
ENSMUSG00000038260	0.327218	3.9782	19.7979	8.61e-06	0.000120526	4.13244	3.80547	Trpm4
ENSMUSG00000089704	-0.181733	7.2479	19.794	8.63e-06	0.000120646	7.15408	7.336	Galnt2
ENSMUSG00000029474	-0.31114	5.10645	19.7287	8.93e-06	0.000124699	4.94362	5.25275	Rnf34
ENSMUSG00000030474	-0.40805	2.28582	19.7269	8.93e-06	0.000124699	2.06192	2.47959	Siglece
ENSMUSG00000026196	0.315237	4.05056	19.6988	9.07e-06	0.000126421	4.20153	3.88193	Bard1
ENSMUSG00000032802	0.434537	7.31037	19.6828	9.14e-06	0.00012735	7.51133	7.07683	Srxn1
ENSMUSG00000022389	0.249124	5.45915	19.6753	9.18e-06	0.000127721	5.57866	5.32884	Tef
ENSMUSG00000040016	0.669802	0.339237	19.6651	9.23e-06	0.000128272	0.631417	-0.0275444	Ptger3
ENSMUSG00000040562	0.905893	0.174524	19.6464	9.32e-06	0.000129399	0.546535	-0.328053	Gstm2
ENSMUSG00000047881	0.238128	5.57745	19.5732	9.68e-06	0.00013432	5.69161	5.45349	Rell1
ENSMUSG00000037111	0.242669	5.90549	19.5608	9.74e-06	0.000135052	6.02203	5.77871	Setd7
ENSMUSG00000034290	-0.161618	7.56938	19.5498	9.8e-06	0.000135693	7.48635	7.6479	Nek9
ENSMUSG00000029076	-0.145179	7.47628	19.537	9.87e-06	0.000136469	7.40175	7.54714	Sdf4
ENSMUSG00000019132	-0.169695	9.88092	19.5174	9.97e-06	0.000137733	9.79363	9.96322	BC005537
ENSMUSG00000066894	0.494436	1.49175	19.4696	1.02e-05	0.000141083	1.71596	1.22618	Vsig10
ENSMUSG00000003228	0.285559	3.57188	19.4605	1.03e-05	0.000141609	3.7085	3.42094	Grk5
ENSMUSG00000045551	-1.06061	-1.11004	19.4506	1.03e-05	0.000142113	-1.71128	-0.686933	Fpr1
ENSMUSG00000027860	0.819802	-0.237494	19.4499	1.03e-05	0.000142113	0.115019	-0.704992	Vangl1
ENSMUSG00000078813	-0.332103	3.54769	19.4231	1.05e-05	0.00014397	3.37155	3.70465	Leng1
ENSMUSG00000054580	-0.783056	1.70174	19.3931	1.06e-05	0.000145981	1.25706	2.04116	Pla2r1
ENSMUSG00000078956	-0.695171	1.79213	19.3928	1.06e-05	0.000145981	1.40241	2.09865	Gm14221
ENSMUSG00000000631	-0.210585	7.01024	19.3836	1.07e-05	0.000146535	6.90132	7.11151	Myo18a
ENSMUSG00000058013	0.287239	5.9523	19.3744	1.07e-05	0.000147092	6.08858	5.80178	2011-09-01
ENSMUSG00000023961	-0.652555	0.827854	19.3716	1.08e-05	0.00014716	0.474538	1.11144	Enpp4
ENSMUSG00000021846	0.420139	4.01516	19.3463	1.09e-05	0.000148977	4.20926	3.79082	Peli2
ENSMUSG00000024696	-0.338306	7.97893	19.3428	1.09e-05	0.000149095	7.79993	8.13815	Lpxn
ENSMUSG00000005611	-0.941147	-0.709021	19.3345	1.1e-05	0.000149598	-1.28067	-0.300686	Mrvi1
ENSMUSG00000040410	-0.368603	3.50452	19.3039	1.11e-05	0.000151861	3.30954	3.67626	Fbxl4
ENSMUSG00000029403	0.29573	3.23181	19.2693	1.14e-05	0.000154483	3.37062	3.07821	Cdkl2
ENSMUSG00000079554	1.35292	-1.74675	19.2591	1.14e-05	0.000155152	-1.23528	-2.54639	Aox2
ENSMUSG00000055172	-0.543686	1.63794	19.2373	1.15e-05	0.000156782	1.343	1.88269	C1ra
ENSMUSG00000037406	1.62769	-2.12666	19.2248	1.16e-05	0.000157654	-1.56179	-3.06804	Htra4
ENSMUSG00000022034	0.377764	4.29352	19.2063	1.17e-05	0.00015903	4.47239	4.08929	Esco2
ENSMUSG00000020432	-0.406457	6.10614	19.1853	1.19e-05	0.000160631	5.88834	6.29533	Tcn2
ENSMUSG00000074604	1.0453	1.24263	19.1588	1.2e-05	0.000162711	1.67467	0.62305	Mgst2
ENSMUSG00000069020	-0.25227	4.95364	19.1508	1.21e-05	0.000163234	4.82081	5.07526	Urm1
ENSMUSG00000089809	-0.325008	6.86741	19.1255	1.22e-05	0.000165242	6.69558	7.02094	Rasgef1b
ENSMUSG00000021423	-0.533483	6.25958	19.1147	1.23e-05	0.00016591	5.96814	6.50193	Ly86
ENSMUSG00000021243	-0.287831	3.38221	19.114	1.23e-05	0.00016591	3.2302	3.51971	Fcf1
ENSMUSG00000060206	0.72022	1.07115	19.0962	1.24e-05	0.000167303	1.38133	0.67547	Zfp462
ENSMUSG00000003882	0.256864	8.00134	19.0875	1.25e-05	0.000167898	8.12407	7.86719	Il7r
ENSMUSG00000032350	0.412124	5.70314	19.0623	1.27e-05	0.000169964	5.89469	5.4822	Gclc
ENSMUSG00000031444	1.19024	3.6955	19.0114	1.3e-05	0.000174382	4.17054	2.98247	F10
ENSMUSG00000005470	0.282757	5.98636	19.0035	1.3e-05	0.000174939	6.12098	5.83788	Asf1b
ENSMUSG00000028657	-0.197513	7.20058	18.9987	1.31e-05	0.000175199	7.09847	7.29594	Ppt1
ENSMUSG00000031004	0.440738	8.80595	18.995	1.31e-05	0.00017537	9.00958	8.56879	Mki67
ENSMUSG00000070639	0.214528	5.2012	18.9912	1.31e-05	0.000175549	5.30586	5.08835	Lrrc8b
ENSMUSG00000039396	0.366252	4.74314	18.9837	1.32e-05	0.00017606	4.91583	4.54692	Neil3
ENSMUSG00000038497	0.191128	5.12715	18.9427	1.35e-05	0.000179707	5.21892	5.02914	Tmco3
ENSMUSG00000054200	1.20552	-1.4893	18.9242	1.36e-05	0.000181115	-0.997655	-2.2409	Ffar4
ENSMUSG00000034220	0.757654	5.20155	18.9241	1.36e-05	0.000181115	5.53102	4.77385	Gpc1
ENSMUSG00000017652	-0.3924	3.32834	18.92	1.36e-05	0.000181331	3.11788	3.51197	Cd40
ENSMUSG00000070031	-0.325208	3.88856	18.9133	1.37e-05	0.000181787	3.71782	4.04121	Sp140
ENSMUSG00000041592	1.27434	-1.66638	18.908	1.37e-05	0.000182118	-1.16258	-2.44713	Sdk2
ENSMUSG00000097908	0.366505	2.87688	18.9039	1.37e-05	0.000182332	3.04836	2.68223	4933404O12Rik
ENSMUSG00000074909	0.268391	3.59462	18.8898	1.38e-05	0.0001835	3.72498	3.45131	Ranbp6
ENSMUSG00000038866	-0.308545	5.53161	18.8819	1.39e-05	0.000184087	5.36931	5.67748	Zcchc2
ENSMUSG00000027737	0.905546	1.80336	18.8529	1.41e-05	0.000186718	2.18574	1.28159	Slc7a11
ENSMUSG00000026923	0.284157	6.13988	18.7953	1.46e-05	0.000192263	6.27479	5.99105	Notch1
ENSMUSG00000018102	-0.301454	3.41241	18.7871	1.46e-05	0.0001929	3.25257	3.55629	Hist1h2bc
ENSMUSG00000026675	0.265379	4.76309	18.7838	1.46e-05	0.000193041	4.88933	4.62472	Hsd17b7
ENSMUSG00000021108	-0.180723	6.71359	18.7747	1.47e-05	0.000193776	6.62038	6.80114	Prkch
ENSMUSG00000031165	-0.143149	6.85812	18.7561	1.49e-05	0.000195487	6.78452	6.92815	Was
ENSMUSG00000063410	0.1871	6.50443	18.7473	1.49e-05	0.000196207	6.59488	6.40793	Stk24
ENSMUSG00000107215	-0.529041	2.93305	18.7271	1.51e-05	0.000198104	2.64685	3.17176	Gm43197
ENSMUSG00000027995	0.251613	6.05654	18.7232	1.51e-05	0.000198313	6.17635	5.92587	Tlr2
ENSMUSG00000020415	-0.302782	3.89574	18.707	1.52e-05	0.000199815	3.73645	4.03918	Pttg1
ENSMUSG00000032418	0.577218	3.1551	18.6977	1.53e-05	0.000200592	3.41649	2.83564	Me1
ENSMUSG00000030259	0.389431	5.99066	18.6776	1.55e-05	0.000202526	6.17223	5.7829	Rassf8
ENSMUSG00000020261	0.254486	6.00614	18.6617	1.56e-05	0.000204027	6.12798	5.87305	Slc36a1
ENSMUSG00000045328	0.334715	6.32014	18.6536	1.57e-05	0.000204701	6.47817	6.14264	Cenpe
ENSMUSG00000032570	0.145888	6.37577	18.6487	1.57e-05	0.000204867	6.44761	6.30015	Atp2c1
ENSMUSG00000029780	-0.339086	4.21008	18.6483	1.57e-05	0.000204867	4.0306	4.36968	Nt5c3
ENSMUSG00000111481	2.22807	-3.05177	18.6206	1.59e-05	0.00020767	-2.3342	-4.54348	AC138284.3
ENSMUSG00000021583	-0.17382	6.74775	18.6095	1.6e-05	0.000208688	6.65803	6.83222	Erap1
ENSMUSG00000025464	-0.35884	2.43859	18.5689	1.64e-05	0.000212807	2.24683	2.60782	Paox
ENSMUSG00000010067	-0.18574	5.29476	18.5685	1.64e-05	0.000212807	5.19919	5.38439	Rassf1
ENSMUSG00000034850	-0.209472	6.36088	18.563	1.64e-05	0.00021322	6.25214	6.462	Tmem127
ENSMUSG00000004113	0.494115	2.86545	18.5539	1.65e-05	0.000214042	3.09135	2.59749	Cacna1b
ENSMUSG00000021280	0.546572	1.3978	18.5488	1.66e-05	0.000214409	1.63729	1.11049	Exoc3l4
ENSMUSG00000036894	-0.240562	7.41865	18.5358	1.67e-05	0.000215668	7.29351	7.53379	Rap2b
ENSMUSG00000089722	-0.668696	0.225906	18.4945	1.7e-05	0.000220047	-0.136911	0.51557	Cd300ld5
ENSMUSG00000039735	-0.305148	7.12884	18.4939	1.7e-05	0.000220047	6.96846	7.27316	Fnbp1l
ENSMUSG00000014195	-0.152389	6.54024	18.489	1.71e-05	0.000220394	6.46251	6.61401	Dnajc7
ENSMUSG00000031756	0.295284	3.94672	18.4216	1.77e-05	0.000228116	4.08686	3.79148	Cenpn
ENSMUSG00000027479	0.111917	7.26424	18.4127	1.78e-05	0.000228962	7.31888	7.20745	Mapre1
ENSMUSG00000051043	0.534835	3.02475	18.4021	1.79e-05	0.000230031	3.26734	2.73295	Gprc5c
ENSMUSG00000035596	0.215735	5.9616	18.4	1.79e-05	0.000230062	6.06476	5.85049	Mboat7
ENSMUSG00000105843	-0.762084	-0.116912	18.3951	1.8e-05	0.000230431	-0.522812	0.199506	Gm19439
ENSMUSG00000035521	-0.227756	4.83609	18.3838	1.81e-05	0.000231535	4.71793	4.9453	Gnptg
ENSMUSG00000089917	-0.186354	5.08398	18.3809	1.81e-05	0.000231535	4.98767	5.17426	Uckl1
ENSMUSG00000079625	0.416503	3.5481	18.3806	1.81e-05	0.000231535	3.74093	3.32546	Tm4sf19
ENSMUSG00000040414	-0.242373	4.28854	18.3747	1.81e-05	0.000232038	4.16128	4.40548	Slc25a28
ENSMUSG00000020092	-0.510983	4.55488	18.3648	1.82e-05	0.000233024	4.27807	4.78703	Pald1
ENSMUSG00000045875	-0.356297	5.40805	18.3378	1.85e-05	0.000235929	5.21888	5.57527	Adra1a
ENSMUSG00000069515	0.373936	3.49143	18.3376	1.85e-05	0.000235929	3.66487	3.29425	Lyz1
ENSMUSG00000030225	-0.262192	4.95992	18.3165	1.87e-05	0.000238342	4.82297	5.08499	Dera
ENSMUSG00000058793	0.145409	7.57305	18.3084	1.88e-05	0.000239126	7.64392	7.49853	Cds2
ENSMUSG00000024472	-0.237933	6.14324	18.3063	1.88e-05	0.000239173	6.01983	6.25693	Dcp2
ENSMUSG00000035248	-0.204449	6.6061	18.2942	1.89e-05	0.000240464	6.5007	6.70432	Zcchc6
ENSMUSG00000022951	-0.3249	5.3049	18.2681	1.92e-05	0.000243441	5.13308	5.45841	Rcan1
ENSMUSG00000035722	0.243154	6.56723	18.2672	1.92e-05	0.000243441	6.68375	6.44047	Abca7
ENSMUSG00000049939	-0.899607	-0.655102	18.2599	1.93e-05	0.000244155	-1.15733	-0.283282	Lrrc4
ENSMUSG00000042210	0.523076	1.48178	18.2555	1.93e-05	0.000244487	1.71671	1.20102	Abhd14a
ENSMUSG00000027522	-0.295863	6.36744	18.2268	1.96e-05	0.000247967	6.2122	6.50759	Stx16
ENSMUSG00000091575	1.10385	-1.24688	18.218	1.97e-05	0.000248878	-0.799258	-1.89929	2010016I18Rik
ENSMUSG00000039621	-0.217656	8.3008	18.2035	1.99e-05	0.000250548	8.18791	8.4055	Prex1
ENSMUSG00000032221	0.335751	3.02258	18.1972	1.99e-05	0.000251041	3.18353	2.84139	Mns1
ENSMUSG00000032265	-0.354464	5.41453	18.1962	1.99e-05	0.000251041	5.22668	5.58072	Fam46a
ENSMUSG00000025278	0.320966	5.96584	18.1824	2.01e-05	0.000252644	6.11751	5.79634	Flnb
ENSMUSG00000037295	-0.242724	7.57865	18.1686	2.02e-05	0.000254241	7.45229	7.69483	Ldlrap1
ENSMUSG00000024899	0.587392	1.87355	18.1617	2.03e-05	0.000254927	2.13296	1.55704	Papss2
ENSMUSG00000024074	-0.529197	2.9465	18.1569	2.03e-05	0.000255336	2.65781	3.18694	Crim1
ENSMUSG00000022586	-1.52431	-1.52241	18.1535	2.04e-05	0.000255554	-2.47769	-0.952666	Ly6i
ENSMUSG00000003617	-0.633619	1.1162	18.1436	2.05e-05	0.000256412	0.753754	1.40564	Cp
ENSMUSG00000031337	0.261729	4.51108	18.1436	2.05e-05	0.000256412	4.63435	4.37628	Mtm1
ENSMUSG00000032020	0.263575	6.62827	18.1291	2.06e-05	0.000258046	6.75353	6.49109	Ubash3b
ENSMUSG00000041685	0.18672	6.46858	18.128	2.07e-05	0.000258046	6.55911	6.37198	Fcho2
ENSMUSG00000024791	0.242375	4.77637	18.1138	2.08e-05	0.00025974	4.89365	4.6487	Cdca5
ENSMUSG00000030410	-0.940027	2.1921	18.0598	2.14e-05	0.000266961	1.65089	2.58475	Dmwd
ENSMUSG00000026981	-0.339997	6.20265	18.0375	2.17e-05	0.000269863	6.0221	6.36309	Il1rn
ENSMUSG00000031880	-0.417782	3.30235	18.0308	2.17e-05	0.000270567	3.07988	3.49504	Rrad
ENSMUSG00000028885	-0.374536	4.13957	18.0053	2.2e-05	0.000273953	3.9399	4.31494	Smpdl3b
ENSMUSG00000041695	0.450019	7.04998	18.0006	2.21e-05	0.00027439	7.25742	6.80761	Kcnj2
ENSMUSG00000033066	0.312651	8.73624	17.9914	2.22e-05	0.000275464	8.88409	8.5715	Gas7
ENSMUSG00000022114	-0.30771	3.66258	17.9762	2.24e-05	0.000277419	3.49755	3.81066	Spry2
ENSMUSG00000047443	1.03949	-1.14808	17.9526	2.26e-05	0.000280624	-0.712486	-1.77507	Erfe
ENSMUSG00000047798	-0.702442	4.08874	17.9336	2.29e-05	0.000283172	3.69637	4.39689	Cd300lf
ENSMUSG00000024812	0.241129	5.51078	17.9297	2.29e-05	0.000283504	5.62615	5.38538	Tjp2
ENSMUSG00000036931	0.320064	4.55146	17.8973	2.33e-05	0.000287897	4.70179	4.38363	Nfkbid
ENSMUSG00000059555	-0.248675	6.98585	17.8969	2.33e-05	0.000287897	6.85606	7.10493	Tor4a
ENSMUSG00000056267	0.282461	3.88909	17.8752	2.36e-05	0.000290943	4.02455	3.73958	Cep70
ENSMUSG00000032046	-0.253744	8.57894	17.8367	2.41e-05	0.000296616	8.44654	8.70021	Abhd12
ENSMUSG00000028780	0.763219	1.50387	17.8097	2.44e-05	0.000300589	1.83526	1.07293	Sema3c
ENSMUSG00000029516	0.319932	5.262	17.8002	2.45e-05	0.000301797	5.4136	5.09257	Cit
ENSMUSG00000031109	-0.209315	5.00147	17.7986	2.46e-05	0.000301797	4.89207	5.10315	Enox2
ENSMUSG00000033487	-0.23095	6.97941	17.7726	2.49e-05	0.000305676	6.85957	7.09005	Fndc3a
ENSMUSG00000024395	0.565231	1.06379	17.7549	2.51e-05	0.000308245	1.31347	0.761662	Lims2
ENSMUSG00000032786	0.463953	6.65432	17.721	2.56e-05	0.000313513	6.86752	6.40405	Alas1
ENSMUSG00000083679	-1.24709	-1.72546	17.7191	2.56e-05	0.000313533	-2.4627	-1.23991	Gm12892
ENSMUSG00000027329	0.39109	2.29406	17.6981	2.59e-05	0.000316729	2.47944	2.0813	Spef1
ENSMUSG00000039456	-0.206896	6.37858	17.6751	2.62e-05	0.0003203	6.27208	6.47776	Morc3
ENSMUSG00000022322	0.366303	4.49151	17.6559	2.65e-05	0.00032325	4.66408	4.29545	Shcbp1
ENSMUSG00000043822	0.53929	3.81984	17.6443	2.66e-05	0.000324939	4.06263	3.52775	Adamtsl5
ENSMUSG00000055413	-0.654227	1.99107	17.6286	2.69e-05	0.000327334	1.62787	2.28098	H2-Q5
ENSMUSG00000064267	0.377912	6.5548	17.62	2.7e-05	0.000328535	6.73114	6.35385	Hvcn1
ENSMUSG00000030986	-0.202923	5.05626	17.6026	2.72e-05	0.000331257	4.95141	5.154	Dhx32
ENSMUSG00000032718	0.544141	0.865743	17.5939	2.73e-05	0.000332474	1.11362	0.566263	Mansc1
ENSMUSG00000019917	0.260203	3.51437	17.5866	2.75e-05	0.000333455	3.63946	3.37739	2010-09-01
ENSMUSG00000032507	0.333568	2.76899	17.5737	2.76e-05	0.000335427	2.92408	2.5952	Fbxl2
ENSMUSG00000039007	-0.244989	5.12787	17.5563	2.79e-05	0.000338204	4.99921	5.24599	Cpq
ENSMUSG00000046245	-0.408848	4.61765	17.529	2.83e-05	0.000342784	4.39742	4.80866	Pilra
ENSMUSG00000024516	0.220889	6.14447	17.5135	2.85e-05	0.000345284	6.25079	6.02969	Sec11c
ENSMUSG00000002043	0.238882	4.50277	17.498	2.88e-05	0.000347792	4.6175	4.37812	Trappc6a
ENSMUSG00000024570	-0.207109	5.44325	17.4954	2.88e-05	0.000347955	5.33546	5.54355	Rbfa
ENSMUSG00000035232	0.261045	3.41372	17.4603	2.93e-05	0.000354131	3.53836	3.27727	Pdk3
ENSMUSG00000038371	-0.180404	6.74478	17.4498	2.95e-05	0.000355786	6.65145	6.83243	Sbf2
ENSMUSG00000040370	0.292376	3.80802	17.4448	2.96e-05	0.00035639	3.94662	3.65468	Etfrf1
ENSMUSG00000039774	-0.298376	4.3048	17.4272	2.99e-05	0.000359388	4.14933	4.44514	Galnt12
ENSMUSG00000007041	-0.172811	8.97702	17.3886	3.05e-05	0.000366441	8.88804	9.06082	Clic1
ENSMUSG00000020623	0.44992	1.52397	17.3819	3.06e-05	0.000367405	1.73734	1.27348	Map2k6
ENSMUSG00000039683	1.0919	-1.3692	17.3458	3.12e-05	0.000374126	-0.951966	-1.95857	Sdk1
ENSMUSG00000038831	-0.392614	4.05157	17.3372	3.13e-05	0.000375489	3.84325	4.23357	Ralgps1
ENSMUSG00000068036	0.240809	6.49696	17.3206	3.16e-05	0.000378394	6.61213	6.3718	Afdn
ENSMUSG00000025321	1.00919	-0.896092	17.3192	3.16e-05	0.000378394	-0.469867	-1.50369	Itgb8
ENSMUSG00000032966	0.236016	6.57053	17.3124	3.17e-05	0.000379405	6.68348	6.44799	Fkbp1a
ENSMUSG00000026663	-0.169078	7.66234	17.2992	3.19e-05	0.000381468	7.57544	7.74429	Atf6
ENSMUSG00000053617	-0.429101	5.96431	17.2988	3.19e-05	0.000381468	5.73427	6.16266	Sh3pxd2a
ENSMUSG00000031129	-0.445615	5.84198	17.2459	3.28e-05	0.000391898	5.60198	6.04769	Slc9a9
ENSMUSG00000040990	0.169978	6.86982	17.2407	3.29e-05	0.000392629	6.95231	6.78231	Sh3kbp1
ENSMUSG00000041633	0.287685	5.0859	17.239	3.3e-05	0.000392635	5.22273	4.93471	Kctd12b
ENSMUSG00000021965	0.325406	3.90608	17.2318	3.31e-05	0.000393602	4.06135	3.73206	Ska3
ENSMUSG00000035929	-0.422916	5.88074	17.231	3.31e-05	0.000393602	5.65424	6.07645	H2-Q4
ENSMUSG00000051735	-0.195369	5.58838	17.2092	3.35e-05	0.000397664	5.48768	5.6825	Rinl
ENSMUSG00000023830	0.204939	8.62981	17.2081	3.35e-05	0.000397664	8.72858	8.52378	Igf2r
ENSMUSG00000048031	-1.69457	-2.61863	17.2015	3.36e-05	0.000398696	-3.6804	-2.01365	Fcrl5
ENSMUSG00000002104	-0.510487	1.60594	17.1891	3.38e-05	0.000400972	1.3222	1.84295	Rapsn
ENSMUSG00000071324	0.510402	1.54127	17.1839	3.39e-05	0.000401303	1.76857	1.27133	Armc2
ENSMUSG00000038188	-0.33962	4.88751	17.1836	3.39e-05	0.000401303	4.70793	5.0472	Scarf1
ENSMUSG00000026321	-0.307569	7.29309	17.1825	3.4e-05	0.000401303	7.13131	7.43856	Tnfrsf11a
ENSMUSG00000025059	-0.261334	5.20927	17.1793	3.4e-05	0.000401629	5.07243	5.33426	Gk
ENSMUSG00000028412	0.221159	6.82529	17.1484	3.46e-05	0.000407867	6.93161	6.71051	Slc44a1
ENSMUSG00000000290	0.214583	10.2298	17.1405	3.47e-05	0.000409203	10.333	10.1185	Itgb2
ENSMUSG00000031358	-0.159247	6.03873	17.1368	3.48e-05	0.000409663	5.95712	6.11596	Msl3
ENSMUSG00000028677	-0.182279	5.99205	17.1168	3.51e-05	0.000413628	5.89795	6.0804	Rnf220
ENSMUSG00000006782	-0.270086	5.62319	17.111	3.53e-05	0.000414534	5.48186	5.7519	Cnp
ENSMUSG00000020439	0.343921	3.47439	17.1086	3.53e-05	0.000414709	3.63598	3.2924	Smtn
ENSMUSG00000085658	1.08156	-1.33637	17.0975	3.55e-05	0.000416773	-0.88383	-1.99941	Gm15704
ENSMUSG00000033186	0.225501	4.24487	17.076	3.59e-05	0.000420786	4.35458	4.12612	Mzt1
ENSMUSG00000003038	0.325727	3.22418	17.076	3.59e-05	0.000420786	3.37997	3.04951	Hmgn2
ENSMUSG00000068040	-0.159753	6.97546	17.0553	3.63e-05	0.000425035	6.89338	7.05312	Tm9sf4
ENSMUSG00000045594	-0.26747	6.68263	17.0424	3.66e-05	0.000427569	6.54258	6.81029	Glb1
ENSMUSG00000018417	0.40436	3.33448	17.0131	3.71e-05	0.000433839	3.52339	3.11705	Myo1b
ENSMUSG00000024826	-0.15122	5.65855	17.0102	3.72e-05	0.000434125	5.57932	5.73366	Dpf2
ENSMUSG00000000876	0.234456	3.92626	17.0053	3.73e-05	0.000434506	4.03895	3.80401	Pxmp4
ENSMUSG00000028634	0.462959	5.44165	17.0053	3.73e-05	0.000434506	5.65425	5.19222	Hivep3
ENSMUSG00000021957	0.136283	9.13819	16.9897	3.76e-05	0.000437703	9.20461	9.06857	Tkt
ENSMUSG00000021038	-0.278657	7.63382	16.984	3.77e-05	0.000438655	7.48781	7.7664	Vipas39
ENSMUSG00000031851	-0.229548	4.38353	16.9792	3.78e-05	0.000439369	4.2646	4.4934	Ntpcr
ENSMUSG00000021069	0.217572	6.08692	16.9706	3.8e-05	0.000440991	6.19185	5.97375	Pygl
ENSMUSG00000074419	0.481948	1.14496	16.9467	3.84e-05	0.000446039	1.35868	0.893973	Gm15448
ENSMUSG00000038375	0.144633	7.08314	16.9458	3.85e-05	0.000446039	7.15369	7.00896	Trp53inp2
ENSMUSG00000027398	-0.588301	2.28256	16.9319	3.87e-05	0.000448851	1.95759	2.54762	Il1b
ENSMUSG00000019850	0.314688	5.29733	16.9306	3.88e-05	0.000448851	5.44504	5.13275	Tnfaip3
ENSMUSG00000029022	0.20864	4.68283	16.9259	3.89e-05	0.000449579	4.78248	4.57577	Miip
ENSMUSG00000003644	-0.162013	7.2554	16.874	3.99e-05	0.000461657	7.17219	7.33408	Rps6ka1
ENSMUSG00000059108	-0.418517	2.98905	16.8681	4.01e-05	0.000462687	2.76375	3.18388	Ifitm6
ENSMUSG00000057531	0.188397	6.20738	16.861	4.02e-05	0.000464023	6.29818	6.11048	Dtnbp1
ENSMUSG00000026853	0.218497	6.3841	16.8437	4.06e-05	0.000467875	6.48853	6.27152	Crat
ENSMUSG00000044068	0.338366	2.80492	16.8366	4.07e-05	0.000469246	2.96442	2.62557	Zrsr1
ENSMUSG00000052477	-0.765495	0.586639	16.8321	4.08e-05	0.000469948	0.161837	0.914395	C130026I21Rik
ENSMUSG00000030036	-0.185191	5.88852	16.8258	4.1e-05	0.000471112	5.79328	5.97786	Mogs
ENSMUSG00000060131	-0.188036	7.75619	16.8213	4.11e-05	0.000471823	7.65911	7.84714	Atp8b4
ENSMUSG00000049643	-0.246254	6.67314	16.7813	4.19e-05	0.000481481	6.54466	6.79111	2310022A10Rik
ENSMUSG00000090881	-1.22407	-1.66049	16.7476	4.27e-05	0.000489657	-2.44323	-1.15588	Gm6904
ENSMUSG00000018474	-0.245226	6.96637	16.7461	4.27e-05	0.000489657	6.83841	7.08389	Chd3
ENSMUSG00000019189	0.17223	5.33221	16.7444	4.28e-05	0.000489684	5.41531	5.24402	Rnf145
ENSMUSG00000053063	-0.190549	8.94972	16.7254	4.32e-05	0.0004942	8.8513	9.04185	Clec12a
ENSMUSG00000039055	0.271012	3.86883	16.7148	4.34e-05	0.000496541	3.99962	3.72498	Eme1
ENSMUSG00000039345	-0.38093	1.96357	16.709	4.36e-05	0.000497648	1.76691	2.13661	Mettl22
ENSMUSG00000016494	0.852155	1.22368	16.7033	4.37e-05	0.000498727	1.5852	0.740133	Cd34
ENSMUSG00000026782	0.265943	4.5567	16.6946	4.39e-05	0.000500609	4.68338	4.41781	Abi2
ENSMUSG00000042644	-0.287283	6.45193	16.6873	4.41e-05	0.000502118	6.30143	6.58821	Itpr3
ENSMUSG00000040711	-0.197755	8.34463	16.6676	4.45e-05	0.000506922	8.24223	8.44025	Sh3pxd2b
ENSMUSG00000015759	0.157548	5.75511	16.6569	4.48e-05	0.000509375	5.83176	5.67416	Cnih1
ENSMUSG00000057789	-0.204798	6.64932	16.6528	4.49e-05	0.000510033	6.54286	6.74846	Bak1
ENSMUSG00000013033	0.693978	0.0101673	16.5972	4.62e-05	0.000524701	0.322802	-0.389514	Adgrl1
ENSMUSG00000017057	0.435181	2.61297	16.5959	4.63e-05	0.000524701	2.80874	2.38641	Il13ra1
ENSMUSG00000026065	0.97805	-1.12138	16.593	4.63e-05	0.000525048	-0.728587	-1.66285	Slc9a4
ENSMUSG00000054510	0.846317	0.277645	16.5649	4.7e-05	0.000532437	0.631579	-0.192366	Gm14461
ENSMUSG00000031659	0.214341	9.10576	16.5575	4.72e-05	0.000534082	9.20888	8.9947	Adcy7
ENSMUSG00000021768	0.895573	-0.68433	16.5433	4.76e-05	0.000537658	-0.313591	-1.18458	Dusp13
ENSMUSG00000029814	0.647162	0.435292	16.5125	4.83e-05	0.000545986	0.710681	0.0946306	Igf2bp3
ENSMUSG00000015474	-0.229921	5.05833	16.5007	4.86e-05	0.000548944	4.93763	5.16971	Ppt2
ENSMUSG00000046295	0.383827	4.31768	16.4385	5.03e-05	0.000566802	4.49823	4.11125	Ankle1
ENSMUSG00000026126	-0.267484	5.39761	16.4323	5.04e-05	0.00056816	5.25787	5.52501	Ptpn18
ENSMUSG00000022103	1.23254	-1.59802	16.4246	5.06e-05	0.00057	-1.12988	-2.29544	Gfra2
ENSMUSG00000104000	0.842811	-0.624717	16.4151	5.09e-05	0.000572397	-0.272874	-1.09103	Gm38335
ENSMUSG00000102895	0.928493	-0.970558	16.407	5.11e-05	0.000574323	-0.594007	-1.4815	5830415G21Rik
ENSMUSG00000027132	0.247014	3.62495	16.4056	5.11e-05	0.000574323	3.7427	3.49673	Katnbl1
ENSMUSG00000015461	-0.1877	6.4382	16.4035	5.12e-05	0.000574496	6.34113	6.52915	Atf6b
ENSMUSG00000036564	0.71821	1.74409	16.4006	5.13e-05	0.000574896	2.06221	1.33539	Ndrg4
ENSMUSG00000029484	0.237936	6.64957	16.3971	5.14e-05	0.000575482	6.76328	6.52611	Anxa3
ENSMUSG00000032841	-0.372225	2.59379	16.3788	5.19e-05	0.000580582	2.39772	2.76636	Prr5l
ENSMUSG00000031898	0.418179	1.85785	16.3633	5.23e-05	0.000584877	2.05074	1.63513	Dpep3
ENSMUSG00000039958	0.415727	1.56256	16.3147	5.36e-05	0.000599482	1.75697	1.3378	Etfbkmt
ENSMUSG00000049598	0.814392	-0.448854	16.3134	5.37e-05	0.000599482	-0.108678	-0.894828	Vsig8
ENSMUSG00000100009	0.835227	-0.623257	16.3111	5.37e-05	0.00059973	-0.26671	-1.09791	Gm7967
ENSMUSG00000038712	0.292531	6.77736	16.3042	5.39e-05	0.000601417	6.91601	6.62396	Mindy1
ENSMUSG00000082154	-1.20645	-1.7075	16.2928	5.43e-05	0.000604541	-2.37368	-1.2535	Gm16464
ENSMUSG00000027907	0.303547	6.32894	16.287	5.44e-05	0.000605884	6.47268	6.16927	S100a11
ENSMUSG00000021200	-0.911435	-0.873152	16.2853	5.45e-05	0.000605931	-1.38388	-0.496715	Asb2
ENSMUSG00000061126	0.898944	-0.781705	16.2381	5.59e-05	0.000620717	-0.416005	-1.27278	Cyp4f39
ENSMUSG00000021697	0.335939	3.28446	16.2295	5.61e-05	0.000623021	3.44547	3.1032	Depdc1b
ENSMUSG00000068566	0.160552	8.56292	16.2167	5.65e-05	0.000626735	8.64086	8.48054	Myadm
ENSMUSG00000023030	-0.183825	6.3292	16.1787	5.76e-05	0.000638911	6.23383	6.41865	Slc11a2
ENSMUSG00000039450	-0.237598	4.62561	16.166	5.8e-05	0.000642702	4.50152	4.73987	Dcxr
ENSMUSG00000051950	0.268286	4.10787	16.151	5.85e-05	0.000647279	4.23558	3.96776	B3glct
ENSMUSG00000059401	0.299814	4.19081	16.1393	5.88e-05	0.000650555	4.33289	4.03321	Mamld1
ENSMUSG00000021725	-0.162283	5.11372	16.1383	5.89e-05	0.000650555	5.02965	5.19315	Parp8
ENSMUSG00000097252	-0.668561	0.916	16.1278	5.92e-05	0.000653642	0.53637	1.21626	Gm6634
ENSMUSG00000058446	0.224058	6.35061	16.1174	5.95e-05	0.000656413	6.45803	6.23454	Znrf2
ENSMUSG00000028108	-0.340047	6.65591	16.1167	5.96e-05	0.000656413	6.47605	6.81581	Ecm1
ENSMUSG00000017664	-0.220469	5.82688	16.1033	6e-05	0.000660568	5.71213	5.93317	Slc35c2
ENSMUSG00000029826	-0.149612	7.4375	16.0667	6.11e-05	0.000672883	7.36102	7.51012	Zc3hav1
ENSMUSG00000026809	0.725595	-0.232033	16.0619	6.13e-05	0.000674045	0.0765161	-0.625045	Spaca9
ENSMUSG00000006930	-0.806962	-0.0284476	16.0569	6.15e-05	0.000675299	-0.479148	0.314463	Hap1
ENSMUSG00000021866	0.156558	5.97665	16.0227	6.26e-05	0.000687063	6.0524	5.89669	Anxa11
ENSMUSG00000031875	-0.157742	7.37976	16.0112	6.3e-05	0.000690674	7.2984	7.45679	Cmtm3
ENSMUSG00000078796	0.680683	-0.0689999	16.0052	6.32e-05	0.00069203	0.229078	-0.445143	Zfp541
ENSMUSG00000033105	0.325757	5.79363	16.0044	6.32e-05	0.00069203	5.94687	5.62215	Lss
ENSMUSG00000024818	-0.187872	5.9566	16.0001	6.33e-05	0.000693065	5.85922	6.04781	Slc25a45
ENSMUSG00000020717	-0.941723	-1.00391	15.9973	6.34e-05	0.000693533	-1.56861	-0.599109	Pecam1
ENSMUSG00000037455	0.562664	0.565638	15.9519	6.5e-05	0.000709797	0.810653	0.270324	Slc18b1
ENSMUSG00000027291	-0.137963	6.73408	15.9499	6.5e-05	0.000709972	6.66331	6.80154	Vps39
ENSMUSG00000048852	-0.603257	0.827916	15.9453	6.52e-05	0.000711132	0.492658	1.09977	Gm12185
ENSMUSG00000022678	0.184574	6.5122	15.932	6.57e-05	0.000715559	6.60146	6.41705	Nde1
ENSMUSG00000032246	-1.33604	-2.0492	15.8936	6.7e-05	0.000729255	-2.81869	-1.55006	Calml4
ENSMUSG00000097006	-0.545375	1.39733	15.8931	6.7e-05	0.000729255	1.11203	1.63541	9530082P21Rik
ENSMUSG00000072082	0.29247	6.03453	15.8758	6.76e-05	0.000735357	6.17357	5.88064	Ccnf
ENSMUSG00000028362	-0.628905	1.11446	15.859	6.82e-05	0.000741308	0.764421	1.39593	Tnfsf8
ENSMUSG00000024617	0.582502	1.21348	15.8536	6.84e-05	0.000742835	1.46984	0.901498	Camk2a
ENSMUSG00000003234	-0.162047	5.56516	15.8339	6.92e-05	0.000749995	5.48153	5.6442	Abcf3
ENSMUSG00000063524	0.280564	7.10376	15.8243	6.95e-05	0.000753218	7.23721	6.95669	Eno1
ENSMUSG00000000131	-0.1341	6.60774	15.8043	7.02e-05	0.00076063	6.5388	6.67354	Xpo6
ENSMUSG00000034959	-0.299534	3.01846	15.8012	7.04e-05	0.000761242	2.86201	3.15959	Rubcnl
ENSMUSG00000003746	-0.33515	6.9484	15.7991	7.04e-05	0.00076151	6.77132	7.10611	Man1a
ENSMUSG00000030403	-0.187858	7.02262	15.7964	7.05e-05	0.000761986	6.92536	7.11373	Vasp
ENSMUSG00000069892	-0.330441	4.58703	15.791	7.07e-05	0.000763527	4.41288	4.7424	9930111J21Rik2
ENSMUSG00000019947	0.231641	4.88624	15.7844	7.1e-05	0.000765613	4.9974	4.76579	Arid5b
ENSMUSG00000034575	-0.235496	4.84949	15.7779	7.12e-05	0.000767622	4.72748	4.96198	Papd7
ENSMUSG00000028048	-0.207027	7.06835	15.7707	7.15e-05	0.0007698	6.9611	7.16818	Gba
ENSMUSG00000051413	-0.192076	6.35115	15.7696	7.15e-05	0.0007698	6.25178	6.44412	Plagl2
ENSMUSG00000039693	0.520059	0.858	15.7666	7.17e-05	0.000770409	1.09275	0.577491	Msantd3
ENSMUSG00000007655	1.0326	3.50091	15.7574	7.2e-05	0.000773551	3.92714	2.89328	Cav1
ENSMUSG00000022096	0.881988	0.273243	15.7313	7.3e-05	0.000783673	0.64326	-0.225685	Hr
ENSMUSG00000044024	-0.635738	0.114529	15.7239	7.33e-05	0.000786111	-0.249318	0.404848	Rell2
ENSMUSG00000028312	0.247663	6.73266	15.7178	7.35e-05	0.000788047	6.85159	6.60304	Smc2
ENSMUSG00000026223	-0.182914	7.1678	15.711	7.38e-05	0.000790242	7.07311	7.25665	Itm2c
ENSMUSG00000029186	0.275966	4.11323	15.706	7.4e-05	0.000791726	4.24623	3.9667	Pi4k2b
ENSMUSG00000036944	0.305689	3.96209	15.6802	7.5e-05	0.000801919	4.10581	3.80244	Tmem71
ENSMUSG00000037876	-0.198001	7.70385	15.6788	7.51e-05	0.000801919	7.60154	7.79939	Jmjd1c
ENSMUSG00000031389	-0.235433	6.7064	15.6523	7.61e-05	0.000811989	6.58405	6.81918	Arhgap4
ENSMUSG00000026712	-0.52859	8.75507	15.6522	7.61e-05	0.000811989	8.46668	8.9953	Mrc1
ENSMUSG00000055240	0.313008	3.34909	15.6207	7.74e-05	0.000824965	3.4993	3.18141	Zfp101
ENSMUSG00000005045	0.59287	1.19793	15.6102	7.78e-05	0.000828933	1.46758	0.866033	Chd5
ENSMUSG00000015981	0.620533	0.443819	15.6064	7.8e-05	0.000829959	0.732754	0.0821458	Stk32c
ENSMUSG00000021391	0.413456	2.12866	15.5952	7.85e-05	0.000833617	2.32611	1.89985	Cenpp
ENSMUSG00000029234	0.224585	5.33929	15.5951	7.85e-05	0.000833617	5.44696	5.22293	Tmem165
ENSMUSG00000067194	0.180021	5.68407	15.5827	7.9e-05	0.000838425	5.77192	5.59052	Eif1ax
ENSMUSG00000025795	0.192713	6.65258	15.5731	7.94e-05	0.000842035	6.74529	6.5535	Rassf3
ENSMUSG00000091264	0.242862	4.41146	15.5627	7.98e-05	0.000846046	4.52656	4.28637	Smim13
ENSMUSG00000021587	-0.453435	2.89725	15.5443	8.06e-05	0.000853623	2.65369	3.10557	Pcsk1
ENSMUSG00000072694	-0.340926	2.52805	15.5404	8.08e-05	0.000854725	2.34693	2.68894	1500011B03Rik
ENSMUSG00000041115	-0.196564	6.28422	15.5228	8.15e-05	0.000862072	6.18259	6.37917	Iqsec2
ENSMUSG00000040852	0.384453	2.95233	15.5192	8.17e-05	0.000863013	3.13347	2.74514	Plekhh2
ENSMUSG00000023473	0.419077	1.71122	15.497	8.26e-05	0.000872533	1.9075	1.48396	Celsr3
ENSMUSG00000004880	0.192999	5.83541	15.4877	8.3e-05	0.000876148	5.929	5.73534	Lbr
ENSMUSG00000031608	0.180937	6.69216	15.4839	8.32e-05	0.000877245	6.77988	6.59876	Galnt7
ENSMUSG00000090124	0.202504	6.28688	15.4819	8.33e-05	0.000877509	6.38489	6.18173	Ugt1a7c
ENSMUSG00000026728	0.166909	11.2616	15.4695	8.38e-05	0.000882554	11.3426	11.1757	Vim
ENSMUSG00000020865	-0.305859	7.56085	15.4645	8.41e-05	0.000884128	7.39998	7.70557	Abcc3
ENSMUSG00000027787	-0.199478	4.59554	15.4632	8.41e-05	0.000884128	4.49153	4.69255	Nmd3
ENSMUSG00000026180	1.18612	-1.74305	15.4606	8.42e-05	0.000884679	-1.27198	-2.44707	Cxcr2
ENSMUSG00000053716	-0.198719	5.78213	15.4587	8.43e-05	0.000884907	5.67996	5.87753	Dusp7
ENSMUSG00000025025	0.2688	4.99177	15.4459	8.49e-05	0.00089023	5.12045	4.85048	Mxi1
ENSMUSG00000027940	-0.111908	7.7113	15.4389	8.52e-05	0.000892784	7.65453	7.76593	Tpm3
ENSMUSG00000038173	-0.604649	0.432367	15.4375	8.53e-05	0.000892784	0.107786	0.697167	Enpp6
ENSMUSG00000032754	0.177006	6.64596	15.4196	8.61e-05	0.000900591	6.73148	6.55506	Slc8b1
ENSMUSG00000037894	0.51873	3.23018	15.3946	8.72e-05	0.000911872	3.46784	2.9455	H2afz
ENSMUSG00000019838	-0.175941	7.23981	15.3859	8.76e-05	0.00091537	7.14912	7.32512	Slc16a10
ENSMUSG00000048058	0.340381	3.28125	15.381	8.79e-05	0.000917088	3.43967	3.10327	Ldlrad3
ENSMUSG00000036246	-0.130184	7.78732	15.3735	8.82e-05	0.000919194	7.72072	7.85097	Gmip
ENSMUSG00000041926	-0.165624	7.20711	15.3733	8.82e-05	0.000919194	7.12169	7.28775	Rnpep
ENSMUSG00000022255	0.167717	6.8108	15.3723	8.83e-05	0.000919194	6.892	6.72476	Mtdh
ENSMUSG00000037759	0.437341	2.63107	15.3696	8.84e-05	0.000919773	2.83198	2.39758	Ptger2
ENSMUSG00000026031	-0.176968	6.68047	15.3452	8.95e-05	0.000930523	6.58942	6.76612	Cflar
ENSMUSG00000028613	0.310442	5.07545	15.3448	8.96e-05	0.000930523	5.22283	4.91128	Lrp8
ENSMUSG00000026112	-0.158903	6.57104	15.3415	8.97e-05	0.000931434	6.48828	6.64931	Coa5
ENSMUSG00000041440	0.383746	1.97242	15.3314	9.02e-05	0.000935704	2.1557	1.76243	Gk5
ENSMUSG00000001053	0.299977	2.85846	15.3132	9.11e-05	0.000944048	2.99864	2.70319	N4bp3
ENSMUSG00000035004	0.195613	6.83418	15.3072	9.14e-05	0.000946007	6.9284	6.73338	Igsf6
ENSMUSG00000067148	-0.208616	4.5101	15.3064	9.14e-05	0.000946007	4.40156	4.61104	Polr1c
ENSMUSG00000002504	0.891834	-0.946959	15.3032	9.16e-05	0.000946859	-0.590775	-1.42096	Slc9a3r2
ENSMUSG00000051497	0.849314	-0.74599	15.2821	9.26e-05	0.000956767	-0.400834	-1.20059	Kcnj16
ENSMUSG00000032437	0.132633	7.09953	15.2169	9.58e-05	0.000989632	7.16399	7.03206	Stt3b
ENSMUSG00000097729	-0.377941	2.03079	15.2096	9.62e-05	0.000992722	1.83633	2.20212	2310015A10Rik
ENSMUSG00000029994	0.146337	8.72298	15.2065	9.64e-05	0.000993611	8.7942	8.64806	Anxa4
ENSMUSG00000034993	0.289244	9.15933	15.2028	9.66e-05	0.000994781	9.29665	9.00755	Vat1
ENSMUSG00000024270	-0.139619	6.50882	15.1055	0.000101665	0.00104658	6.43655	6.57764	Slc39a6
ENSMUSG00000049882	-0.290527	3.04663	15.1035	0.000101774	0.00104691	2.89672	3.18241	Vcpkmt
ENSMUSG00000030084	0.274188	8.98779	15.1006	0.000101933	0.00104774	9.11832	8.84427	Plxna1
ENSMUSG00000035900	0.33912	3.8188	15.0971	0.000102119	0.00104886	3.97839	3.63933	Gramd4
ENSMUSG00000063800	-0.266795	4.51278	15.0729	0.000103436	0.00106159	4.37336	4.6399	Prpf38a
ENSMUSG00000003037	-0.18544	6.61414	15.0505	0.000104671	0.00107282	6.51851	6.70382	Rab8a
ENSMUSG00000025058	-0.410584	4.30518	15.0502	0.000104688	0.00107282	4.08593	4.49546	5430427O19Rik
ENSMUSG00000024238	-0.505496	1.93681	15.0466	0.00010489	0.00107408	1.66373	2.16634	Zeb1
ENSMUSG00000044162	-0.160525	7.18456	15.0436	0.000105055	0.00107495	7.1021	7.26256	Tnip3
ENSMUSG00000021322	-0.302631	5.38097	15.0148	0.000106673	0.00109069	5.22087	5.52507	Aoah
ENSMUSG00000009545	0.757829	-0.480509	14.9951	0.00010779	0.00110069	-0.152989	-0.904915	Kcnq1
ENSMUSG00000082229	-0.85392	0.915046	14.9947	0.000107813	0.00110069	0.437112	1.27344	Nap1l2
ENSMUSG00000037443	0.238105	3.95308	14.9804	0.000108636	0.00110825	4.06619	3.83034	Cep85
ENSMUSG00000073889	0.38933	4.46353	14.9753	0.000108929	0.00111041	4.64425	4.25688	Il11ra1
ENSMUSG00000028583	0.419722	3.10551	14.9734	0.000109039	0.00111069	3.29848	2.88268	Pdpn
ENSMUSG00000015745	-0.148908	7.6083	14.963	0.00010964	0.00111556	7.53166	7.68108	Plekho1
ENSMUSG00000023953	0.19917	4.88906	14.9623	0.000109682	0.00111556	4.98612	4.785	Polh
ENSMUSG00000027261	0.861515	-0.836907	14.9575	0.000109963	0.00111758	-0.462408	-1.34406	Hao1
ENSMUSG00000049090	0.343414	4.9907	14.9534	0.000110197	0.00111913	5.1524	4.80856	Zadh2
ENSMUSG00000081723	0.776883	2.02863	14.9514	0.000110315	0.00111945	2.36327	1.59214	Gm15931
ENSMUSG00000057948	-0.170628	5.71	14.9501	0.000110394	0.00111945	5.62228	5.7927	Unc13d
ENSMUSG00000068735	-1.51663	-2.25605	14.9341	0.000111334	0.00112814	-3.15564	-1.70617	Trp53i11
ENSMUSG00000030753	0.221616	4.5861	14.9261	0.000111806	0.00113208	4.69246	4.47126	Thap12
ENSMUSG00000027447	-0.170431	9.87525	14.911	0.000112705	0.00114033	9.78754	9.95793	Cst3
ENSMUSG00000066643	0.322629	2.45505	14.9002	0.000113348	0.00114598	2.60967	2.28185	Wdr35
ENSMUSG00000024661	0.228265	13.1898	14.8986	0.000113446	0.00114612	13.2994	13.0711	Fth1
ENSMUSG00000068101	0.296758	3.09129	14.8711	0.000115115	0.00116124	3.23093	2.93668	Cenpm
ENSMUSG00000030203	-0.275356	4.00452	14.8688	0.000115254	0.00116124	3.85991	4.13595	Dusp16
ENSMUSG00000021681	0.176287	6.1362	14.8687	0.000115258	0.00116124	6.22088	6.04623	Aggf1
ENSMUSG00000038893	0.410525	2.99861	14.8683	0.000115286	0.00116124	3.1879	2.78066	Fam117a
ENSMUSG00000039660	-0.212397	4.29956	14.8646	0.00011551	0.00116264	4.18836	4.4028	Spout1
ENSMUSG00000045503	-0.244218	3.59108	14.8571	0.000115969	0.0011664	3.46317	3.70857	Sys1
ENSMUSG00000028830	-0.188779	5.72243	14.8517	0.000116303	0.00116889	5.624	5.81457	AU040320
ENSMUSG00000039270	0.281799	3.77917	14.8474	0.000116569	0.0011707	3.91412	3.63029	Megf9
ENSMUSG00000034652	0.260046	7.52395	14.8351	0.000117331	0.00117747	7.64804	7.38817	Cd300a
ENSMUSG00000006494	0.193372	6.35501	14.7896	0.000120194	0.00120532	6.44854	6.25499	Pdk1
ENSMUSG00000038633	0.201546	7.96044	14.7704	0.000121426	0.00121677	8.05747	7.85642	Degs1
ENSMUSG00000032018	0.390671	6.18857	14.7651	0.000121768	0.0012193	6.37064	5.98015	Sc5d
ENSMUSG00000024143	0.209684	5.10201	14.7587	0.00012218	0.00122252	5.20286	4.99358	Rhoq
ENSMUSG00000041731	0.520254	2.01632	14.7288	0.000124135	0.00124116	2.24952	1.73802	Pgm5
ENSMUSG00000003123	-0.169106	5.06211	14.7262	0.000124306	0.00124196	4.97411	5.14504	Lipe
ENSMUSG00000020770	-0.210527	4.94014	14.6783	0.000127503	0.00127297	4.83196	5.04077	Unk
ENSMUSG00000032870	0.219888	6.56168	14.676	0.00012766	0.00127359	6.66716	6.44787	Smap2
ENSMUSG00000074212	0.211844	6.44232	14.6683	0.000128183	0.00127788	6.54439	6.33247	Dnajb14
ENSMUSG00000021948	0.125932	8.32672	14.6555	0.000129054	0.00128562	8.38802	8.2627	Prkcd
ENSMUSG00000032782	0.298935	4.11158	14.6312	0.00013073	0.00130067	4.25467	3.95271	Cntrob
ENSMUSG00000045934	-0.276083	4.94548	14.6308	0.000130757	0.00130067	4.80268	5.07541	Mtmr11
ENSMUSG00000037966	0.198821	7.09877	14.615	0.000131864	0.00131017	7.19455	6.99618	Ninj1
ENSMUSG00000026822	-0.954551	-0.740153	14.6144	0.000131905	0.00131017	-1.29489	-0.340467	Lcn2
ENSMUSG00000022667	0.320288	6.19661	14.6033	0.00013268	0.0013169	6.34746	6.02812	Cd200r1
ENSMUSG00000001700	0.320552	3.59172	14.5936	0.000133366	0.00132274	3.74027	3.42609	Gramd3
ENSMUSG00000031774	-0.172435	5.24666	14.569	0.000135117	0.00133913	5.15646	5.33156	Fam192a
ENSMUSG00000032182	-0.233108	3.73899	14.5601	0.000135758	0.0013445	3.61848	3.85021	Yipf2
ENSMUSG00000015396	-0.240371	5.09847	14.5366	0.000137463	0.00135907	4.97188	5.21484	Cd83
ENSMUSG00000040522	-0.194429	7.37175	14.5362	0.000137493	0.00135907	7.27145	7.46552	Tlr8
ENSMUSG00000031214	-0.232778	5.11736	14.5357	0.000137529	0.00135907	4.99631	5.22903	Ophn1
ENSMUSG00000010095	-0.178676	7.51549	14.5323	0.000137774	0.00136049	7.42331	7.60213	Slc3a2
ENSMUSG00000038312	0.200596	5.92256	14.5294	0.000137986	0.00136159	6.01912	5.81907	Edem2
ENSMUSG00000058486	0.168692	7.39935	14.5238	0.000138399	0.00136335	7.48126	7.31252	Wdr91
ENSMUSG00000024913	-0.192667	5.39258	14.5232	0.00013844	0.00136335	5.29464	5.4843	Lrp5
ENSMUSG00000055044	1.03441	-1.49118	14.5229	0.000138465	0.00136335	-1.07922	-2.07	Pdlim1
ENSMUSG00000039911	-0.540752	0.899917	14.4956	0.000140486	0.00138224	0.615834	1.13716	Spsb1
ENSMUSG00000037251	0.209778	4.20802	14.4871	0.00014112	0.00138748	4.30717	4.10155	Pomk
ENSMUSG00000040209	0.35047	5.48644	14.4811	0.000141571	0.00139091	5.6507	5.30104	Zfp704
ENSMUSG00000022901	-0.400471	3.29905	14.4734	0.00014215	0.00139498	3.08204	3.48764	Cd86
ENSMUSG00000027496	0.315271	5.00294	14.4729	0.000142192	0.00139498	5.15206	4.83662	Aurka
ENSMUSG00000029869	0.578145	0.81942	14.4574	0.000143366	0.00140548	1.0727	0.512006	Ephb6
ENSMUSG00000040552	-0.393413	10.445	14.4308	0.000145403	0.00142277	10.2349	10.6283	C3ar1
ENSMUSG00000070544	-0.165961	6.00621	14.4304	0.000145435	0.00142277	5.9209	6.08675	Top1
ENSMUSG00000023048	0.174628	7.18865	14.4303	0.000145444	0.00142277	7.27303	7.09904	Prr13
ENSMUSG00000034640	0.227753	5.04225	14.4181	0.000146389	0.00143099	5.15143	4.92414	Tiparp
ENSMUSG00000034673	-0.158237	5.85103	14.4019	0.000147649	0.00144227	5.77022	5.92756	Pbx2
ENSMUSG00000031584	0.316084	5.13261	14.3936	0.000148309	0.00144767	5.28225	4.96563	Gsr
ENSMUSG00000006373	0.177673	5.72683	14.3839	0.000149074	0.00145408	5.81269	5.63554	Pgrmc1
ENSMUSG00000030685	-0.267995	3.56248	14.3816	0.000149256	0.00145481	3.42481	3.68814	Kctd13
ENSMUSG00000022265	0.283622	6.77546	14.3539	0.000151462	0.00147526	6.9103	6.6267	Ank
ENSMUSG00000022191	-0.180663	5.03372	14.352	0.000151616	0.0014757	4.94134	5.12053	Drosha
ENSMUSG00000047554	0.241916	3.38902	14.3317	0.000153266	0.00149069	3.50634	3.26131	Tmem41b
ENSMUSG00000035673	-0.204346	7.24934	14.3254	0.000153779	0.00149461	7.14372	7.34775	Sbno2
ENSMUSG00000009687	-0.214016	9.45762	14.3215	0.000154094	0.00149659	9.34669	9.56063	Fxyd5
ENSMUSG00000062901	0.179613	6.21844	14.3084	0.00015517	0.00150597	6.30559	6.12569	Klhl24
ENSMUSG00000059743	0.35115	3.17873	14.2908	0.000156627	0.00151902	3.34279	2.99359	Fdps
ENSMUSG00000015980	0.309679	4.38849	14.2892	0.000156764	0.00151927	4.53385	4.22682	Lrrc27
ENSMUSG00000056234	0.301085	3.70196	14.2841	0.000157189	0.0015223	3.84451	3.54376	Ncoa4
ENSMUSG00000113769	-0.442423	1.60076	14.2584	0.000159344	0.00154207	1.36664	1.80214	5033406O09Rik
ENSMUSG00000020593	0.426058	4.76673	14.2271	0.000162017	0.00156682	4.96317	4.53926	Lpin1
ENSMUSG00000007837	-0.226255	3.64464	14.2105	0.000163458	0.00157963	3.52633	3.75398	Prrg2
ENSMUSG00000039531	-0.317064	4.27538	14.2058	0.000163864	0.00158242	4.1093	4.42429	Zufsp
ENSMUSG00000026385	0.250634	6.49137	14.1998	0.000164384	0.00158632	6.61101	6.36091	Dbi
ENSMUSG00000002014	-0.220049	6.03684	14.1838	0.000165796	0.00159881	5.92235	6.14291	Ssr4
ENSMUSG00000028445	-0.774177	-0.668692	14.1769	0.000166402	0.00160351	-1.12211	-0.324217	Enho
ENSMUSG00000007039	-0.29965	2.96691	14.1723	0.000166806	0.00160627	2.81138	3.10728	Ddah2
ENSMUSG00000018199	0.257101	4.7301	14.1607	0.000167836	0.00161503	4.8532	4.59551	Trove2
ENSMUSG00000047747	-0.34868	6.6433	14.158	0.000168085	0.00161628	6.45856	6.80704	Rnf150
ENSMUSG00000020120	-0.210213	8.27883	14.1559	0.000168267	0.00161689	8.16979	8.38021	Plek
ENSMUSG00000021669	0.220602	6.1379	14.1443	0.000169312	0.00162497	6.24404	6.02332	Col4a3bp
ENSMUSG00000000682	-0.273055	7.80636	14.1439	0.000169347	0.00162497	7.66331	7.93651	Cd52
ENSMUSG00000044456	0.231858	5.69806	14.1378	0.000169898	0.00162844	5.80918	5.57766	Rin3
ENSMUSG00000034601	0.25236	3.83575	14.1372	0.000169949	0.00162844	3.95813	3.70202	2700049A03Rik
ENSMUSG00000028820	0.174276	7.14897	14.133	0.000170332	0.00163096	7.23374	7.05891	Sfpq
ENSMUSG00000028411	-0.224169	3.67294	14.1219	0.000171334	0.0016394	3.55597	3.78113	Aptx
ENSMUSG00000051439	-0.339486	9.11213	14.1176	0.000171726	0.00164125	8.93241	9.27192	Cd14
ENSMUSG00000048578	0.304488	7.68632	14.1172	0.00017177	0.00164125	7.83053	7.52608	Mlec
ENSMUSG00000021556	0.232554	4.59382	14.1098	0.000172442	0.00164651	4.70478	4.47362	Golm1
ENSMUSG00000040204	0.272397	5.65987	14.0929	0.000174003	0.00166025	5.7904	5.51635	Pclaf
ENSMUSG00000001089	-0.269143	6.16937	14.085	0.00017473	0.00166601	6.02901	6.29728	Luzp1
ENSMUSG00000021733	0.350693	6.50805	14.0695	0.000176176	0.00167862	6.67292	6.32187	Slc4a7
ENSMUSG00000024914	-0.147623	5.89899	14.0549	0.000177555	0.00169057	5.82266	5.97149	Drap1
ENSMUSG00000049811	0.396942	1.6586	14.0432	0.000178656	0.00169986	1.85173	1.43556	Fam161a
ENSMUSG00000024620	1.32208	-2.16799	14.0304	0.000179882	0.00171033	-1.64888	-2.98677	Pdgfrb
ENSMUSG00000019768	0.398658	1.63885	14.0087	0.00018197	0.00172897	1.81581	1.43711	Esr1
ENSMUSG00000031536	-0.232241	4.45808	13.9986	0.000182946	0.00173703	4.33787	4.56904	Polb
ENSMUSG00000038644	-0.201296	6.07518	13.994	0.000183395	0.00174007	5.97149	6.17193	Pold1
ENSMUSG00000028453	0.176146	4.64277	13.9874	0.000184043	0.001745	4.72907	4.55099	Fancg
ENSMUSG00000056692	-0.117511	7.42468	13.9753	0.000185231	0.00175504	7.36441	7.48252	D17Wsu92e
ENSMUSG00000039063	0.564945	0.546619	13.9556	0.000187178	0.00177225	0.794939	0.246483	Echdc3
ENSMUSG00000035024	0.195521	5.808	13.9535	0.000187392	0.00177304	5.90343	5.7058	Ncapd3
ENSMUSG00000097194	-0.369877	2.24566	13.926	0.000190146	0.00179697	2.04842	2.41914	9330175E14Rik
ENSMUSG00000029502	-0.165768	6.20114	13.9256	0.000190187	0.00179697	6.11609	6.28146	Golga3
ENSMUSG00000018398	-0.157336	6.7346	13.9241	0.000190344	0.00179721	6.65358	6.8113	2008-09-01
ENSMUSG00000078566	0.30174	2.66816	13.9203	0.000190732	0.00179962	2.81689	2.50232	Bnip3
ENSMUSG00000057193	0.210004	6.55619	13.9145	0.000191316	0.00180388	6.65724	6.44752	Slc44a2
ENSMUSG00000016554	-0.144547	6.88393	13.9108	0.000191689	0.00180613	6.80965	6.95457	Eif3d
ENSMUSG00000031960	-0.160905	7.05174	13.9081	0.00019197	0.00180753	6.96911	7.12988	Aars
ENSMUSG00000004451	-0.132056	6.34211	13.8986	0.000192937	0.00181538	6.27477	6.40644	Ralb
ENSMUSG00000030256	0.292203	5.85753	13.8958	0.000193228	0.00181614	5.996	5.70435	Bhlhe41
ENSMUSG00000063888	-0.175227	6.30992	13.8952	0.000193287	0.00181614	6.21945	6.39505	Rpl7l1
ENSMUSG00000093734	0.952601	-1.30328	13.8866	0.000194175	0.00182323	-0.906482	-1.85245	Gm25082
ENSMUSG00000070691	-0.757808	1.87641	13.8821	0.00019464	0.00182634	1.45355	2.20301	Runx3
ENSMUSG00000023191	-0.297616	3.6713	13.8797	0.000194891	0.00182743	3.51686	3.81079	P3h3
ENSMUSG00000042129	0.156591	8.93118	13.8694	0.000195961	0.00183619	9.00728	8.85083	Rassf4
ENSMUSG00000036606	-0.169107	9.8746	13.8652	0.000196397	0.001839	9.7876	9.95666	Plxnb2
ENSMUSG00000004446	-0.236375	5.79161	13.8579	0.000197162	0.0018449	5.66857	5.90497	Bid
ENSMUSG00000045903	0.396855	3.85708	13.8517	0.000197815	0.00184973	4.04202	3.6449	Npas4
ENSMUSG00000087289	-0.663575	-0.230536	13.8363	0.000199443	0.00186367	-0.599029	0.0627279	4933424M12Rik
ENSMUSG00000087543	0.526965	1.14432	13.8325	0.000199849	0.00186618	1.38369	0.857179	Gm16576
ENSMUSG00000028573	-0.337696	4.035	13.8295	0.000200173	0.00186791	3.85579	4.1944	Fggy
ENSMUSG00000021696	0.443815	1.48613	13.8069	0.000202587	0.00188914	1.69841	1.23713	Elovl7
ENSMUSG00000074141	0.585965	1.23999	13.7743	0.000206139	0.00192095	1.50435	0.916062	Il4i1
ENSMUSG00000046962	-0.181104	5.24674	13.7716	0.00020643	0.00192234	5.1527	5.33502	Zbtb21
ENSMUSG00000036438	0.149123	7.6094	13.732	0.000210833	0.0019596	7.6821	7.53284	Calm2
ENSMUSG00000022351	0.276204	6.6604	13.7318	0.000210851	0.0019596	6.79175	6.51588	Sqle
ENSMUSG00000027635	0.266306	4.06089	13.7317	0.000210865	0.0019596	4.18907	3.92021	Dsn1
ENSMUSG00000042155	0.431693	1.19245	13.7281	0.000211272	0.00196203	1.38958	0.964055	Klhl23
ENSMUSG00000034926	0.313504	7.06557	13.7165	0.000212579	0.00197283	7.21372	6.90045	Dhcr24
ENSMUSG00000001761	-1.15211	-1.82062	13.7142	0.000212835	0.00197385	-2.44385	-1.38683	Smo
ENSMUSG00000059325	0.551528	0.398939	13.6995	0.000214517	0.00198809	0.650085	0.0946622	Hopx
ENSMUSG00000018846	0.197999	6.84536	13.6807	0.000216673	0.00200559	6.94107	6.74286	Pank3
ENSMUSG00000095334	-0.952325	-1.25835	13.6793	0.00021683	0.00200559	-1.83213	-0.848941	Gm21984
ENSMUSG00000061759	0.242161	4.20755	13.6792	0.000216849	0.00200559	4.32355	4.0814	Armt1
ENSMUSG00000009995	-0.148952	5.60784	13.6762	0.000217193	0.00200741	5.53019	5.68152	Taz
ENSMUSG00000032501	-0.303132	4.46102	13.6484	0.000220426	0.00203591	4.30236	4.60395	Trib1
ENSMUSG00000024858	-0.144648	8.21153	13.6451	0.000220812	0.00203808	8.13724	8.28218	Grk2
ENSMUSG00000032875	0.934971	-1.2641	13.6349	0.000222018	0.00204782	-0.883839	-1.78194	Arhgef17
ENSMUSG00000034855	-0.428278	2.97707	13.6315	0.000222428	0.0020502	2.74827	3.1745	Cxcl10
ENSMUSG00000026062	1.1574	-1.87818	13.6166	0.00022419	0.00206504	-1.40748	-2.58135	Slc9a2
ENSMUSG00000027115	0.302593	3.05748	13.5946	0.000226838	0.00208802	3.20214	2.89668	Kif18a
ENSMUSG00000021124	-0.15387	5.57148	13.5919	0.000227164	0.00208812	5.49287	5.64604	Vti1b
ENSMUSG00000065599	0.811858	-0.885177	13.5915	0.000227215	0.00208812	-0.539347	-1.34095	Mir23b
ENSMUSG00000001054	0.22732	4.74512	13.5907	0.000227311	0.00208812	4.85318	4.62831	Rmnd5b
ENSMUSG00000029223	0.66673	5.35695	13.5819	0.000228372	0.00209581	5.65228	4.98518	Uchl1
ENSMUSG00000042284	0.713023	0.434486	13.5812	0.000228457	0.00209581	0.749087	0.0315774	Itga1
ENSMUSG00000045625	-0.336683	2.7413	13.5668	0.000230223	0.00211058	2.56069	2.90179	Pigz
ENSMUSG00000034765	-0.421674	3.32832	13.5597	0.000231089	0.00211709	3.10378	3.52257	Dusp5
ENSMUSG00000006818	0.172354	5.815	13.5472	0.000232639	0.00212941	5.8978	5.72715	Sod2
ENSMUSG00000000001	0.130733	6.83089	13.5463	0.000232747	0.00212941	6.89518	6.7636	Gnai3
ENSMUSG00000036986	-0.236659	6.18413	13.54	0.00023353	0.00213513	6.06127	6.29735	Pml
ENSMUSG00000099470	-0.782533	-0.651039	13.529	0.000234904	0.00214625	-1.05839	-0.333741	Gm29340
ENSMUSG00000028986	0.212713	4.0642	13.5156	0.000236584	0.00216014	4.16733	3.95313	Klhl7
ENSMUSG00000003382	-0.190565	7.46871	13.5134	0.000236866	0.00216126	7.37032	7.56082	Etv3
ENSMUSG00000026749	0.290677	6.2897	13.4954	0.000239151	0.00218065	6.42725	6.13764	Nek6
ENSMUSG00000039100	0.124656	7.32338	13.4742	0.000241866	0.00220388	7.38457	7.25949	2006-03-01
ENSMUSG00000015932	0.155192	6.40004	13.473	0.000242024	0.00220388	6.47534	6.32059	Dstn
ENSMUSG00000058799	0.164062	7.17058	13.4672	0.000242775	0.00220923	7.25053	7.08593	Nap1l1
ENSMUSG00000030707	-0.209064	9.00944	13.4625	0.00024338	0.00221325	8.90109	9.11022	Coro1a
ENSMUSG00000018507	-0.16955	7.56811	13.4591	0.000243817	0.00221574	7.48076	7.65047	Trpv2
ENSMUSG00000032120	0.185772	5.43091	13.4517	0.000244786	0.00222306	5.52064	5.33521	C2cd2l
ENSMUSG00000023345	0.221377	3.94746	13.4383	0.000246542	0.00223691	4.05269	3.83394	Poc1a
ENSMUSG00000020038	0.31574	2.66533	13.4375	0.00024664	0.00223691	2.81009	2.50442	Cry1
ENSMUSG00000035385	-0.434086	6.43504	13.4118	0.000250047	0.00226629	6.20158	6.63594	Ccl2
ENSMUSG00000037788	0.211641	5.74688	13.4092	0.000250394	0.00226792	5.8482	5.63789	Vopp1
ENSMUSG00000048865	-0.187685	8.3152	13.394	0.000252433	0.00228486	8.21837	8.40594	Arhgap30
ENSMUSG00000049097	0.618899	0.0493181	13.3904	0.000252913	0.00228768	0.323021	-0.288763	Ankrd34a
ENSMUSG00000047371	-0.221672	3.94248	13.3839	0.000253791	0.00229409	3.82745	4.04901	Zfp768
ENSMUSG00000018169	-0.474521	2.20287	13.3341	0.000260616	0.00235422	1.95068	2.41747	Mfng
ENSMUSG00000021273	0.263901	4.69097	13.3268	0.000261635	0.00236186	4.81635	4.55365	Fdft1
ENSMUSG00000028152	0.416258	4.27555	13.3168	0.000263039	0.00237295	4.46796	4.05347	Tspan5
ENSMUSG00000023249	-0.247141	5.05475	13.3152	0.000263264	0.0023734	4.92554	5.17333	Parp3
ENSMUSG00000032788	-0.226561	8.66893	13.308	0.00026427	0.00238089	8.55111	8.77785	Pdxk
ENSMUSG00000063146	-0.237057	6.40319	13.2936	0.000266308	0.00239766	6.27995	6.51673	Clip2
ENSMUSG00000021250	-0.422434	7.38156	13.2854	0.000267475	0.00240657	7.15502	7.57731	Fos
ENSMUSG00000021699	0.741697	0.449712	13.2827	0.00026787	0.00240834	0.769313	0.0385449	Pde4d
ENSMUSG00000030978	0.202682	7.753	13.2816	0.000268028	0.00240834	7.85093	7.64792	Rrm1
ENSMUSG00000042106	-0.351908	2.07512	13.2754	0.000268914	0.00241471	1.88351	2.24425	Fam212a
ENSMUSG00000055612	-0.267286	3.94264	13.2727	0.000269293	0.00241651	3.8021	4.07069	Cdca7
ENSMUSG00000031858	-0.140055	6.34472	13.2694	0.000269769	0.00241918	6.27248	6.41352	Mau2
ENSMUSG00000031792	-0.204409	5.00492	13.268	0.000269971	0.00241939	4.89777	5.10465	Usb1
ENSMUSG00000021171	0.13846	5.9702	13.2534	0.000272083	0.00243672	6.03735	5.89978	Esyt2
ENSMUSG00000026815	0.739946	-0.61672	13.2439	0.000273471	0.00244753	-0.282862	-1.05186	Gfi1b
ENSMUSG00000049409	0.541894	2.16623	13.2349	0.000274787	0.00245769	2.40841	1.87503	Prokr1
ENSMUSG00000023942	0.21468	6.26018	13.2286	0.00027571	0.00246432	6.36337	6.14904	Slc29a1
ENSMUSG00000009079	-0.134075	7.22646	13.2244	0.000276333	0.00246665	7.15834	7.2915	Ewsr1
ENSMUSG00000034353	0.635025	2.52363	13.2244	0.000276335	0.00246665	2.80672	2.17108	Ramp1
ENSMUSG00000062075	0.210855	6.02461	13.2224	0.00027663	0.00246766	6.12653	5.91493	Lmnb2
ENSMUSG00000068290	-0.158802	6.00466	13.2192	0.000277096	0.00247019	5.92419	6.08089	Ddrgk1
ENSMUSG00000045868	-0.6861	-0.0465303	13.205	0.000279207	0.00248738	-0.422301	0.251314	Gvin1
ENSMUSG00000098234	-0.284004	3.14954	13.1827	0.000282549	0.0025155	3.00099	3.28422	Snhg6
ENSMUSG00000037583	-1.13048	-1.87541	13.1686	0.000284682	0.00253178	-2.51233	-1.43507	Nr0b2
ENSMUSG00000048376	1.56084	-2.75756	13.1681	0.00028475	0.00253178	-2.19559	-3.6907	F2r
ENSMUSG00000025135	0.168632	5.54786	13.1628	0.000285555	0.00253727	5.62906	5.46181	Anapc11
ENSMUSG00000015839	0.168914	7.97709	13.1361	0.000289663	0.00257209	8.05885	7.89042	Nfe2l2
ENSMUSG00000104068	0.764155	-0.763911	13.1249	0.000291404	0.00258443	-0.436678	-1.18784	Gm37199
ENSMUSG00000039814	0.335122	2.34445	13.1247	0.000291434	0.00258443	2.50641	2.16199	Xkr5
ENSMUSG00000030161	0.215788	6.59298	13.1119	0.000293432	0.00260045	6.69651	6.48144	Gabarapl1
ENSMUSG00000035354	-0.167594	5.8387	13.0883	0.000297154	0.00263171	5.75209	5.92041	Uvrag
ENSMUSG00000022272	0.279676	6.57675	13.0815	0.000298234	0.00263956	6.70966	6.43034	Myo10
ENSMUSG00000040592	-0.571953	0.264155	13.0755	0.000299179	0.00264619	-0.0410103	0.515904	Cd79b
ENSMUSG00000041219	0.172994	6.5031	13.0741	0.000299412	0.00264653	6.58751	6.41344	Arhgap11a
ENSMUSG00000020017	1.26639	-2.1921	13.0672	0.000300519	0.00265459	-1.71211	-2.91648	Hal
ENSMUSG00000021947	0.20204	5.25252	13.0492	0.000303417	0.00267795	5.34965	5.14838	Cryl1
ENSMUSG00000052160	-0.291863	9.1167	13.0483	0.000303558	0.00267795	8.9634	9.25526	Pld4
ENSMUSG00000002396	-0.218708	3.97773	13.0337	0.000305935	0.00269716	3.86541	4.08193	Ocel1
ENSMUSG00000028957	0.464585	2.82617	13.0052	0.000310622	0.0027367	3.04053	2.5743	Per3
ENSMUSG00000049550	-0.130114	7.46527	12.9878	0.000313535	0.00276057	7.3987	7.52889	Clip1
ENSMUSG00000054178	0.377598	1.59488	12.9673	0.000316977	0.00278907	1.77574	1.38806	Gm9938
ENSMUSG00000006310	0.87807	-0.601319	12.9475	0.000320345	0.00281592	-0.222304	-1.11683	Zbtb32
ENSMUSG00000001909	-0.151222	5.54999	12.9469	0.000320444	0.00281592	5.47192	5.62404	Trmt1
ENSMUSG00000028906	-0.248445	7.65872	12.9423	0.000321237	0.00282106	7.52925	7.77753	Epb41
ENSMUSG00000031714	0.506507	3.05166	12.9343	0.000322621	0.00283139	3.28112	2.77867	Gab1
ENSMUSG00000059995	-0.141379	6.21461	12.9146	0.000326034	0.00285804	6.14142	6.28426	Atxn7l3
ENSMUSG00000029364	0.22838	6.58529	12.9143	0.000326079	0.00285804	6.69445	6.46719	Wsb2
ENSMUSG00000097352	-0.208719	3.97232	12.8992	0.000328721	0.00287933	3.86414	4.07295	C920009B18Rik
ENSMUSG00000028416	-0.130696	6.50724	12.8724	0.000333465	0.002919	6.44039	6.57113	Bag1
ENSMUSG00000074622	-0.203551	7.76962	12.8633	0.000335081	0.00293126	7.66431	7.86777	Mafb
ENSMUSG00000041193	-0.68083	-0.41231	12.8604	0.000335606	0.00293396	-0.793184	-0.111276	Pla2g5
ENSMUSG00000027318	-0.470613	1.7657	12.8531	0.000336912	0.00294348	1.50878	1.98371	Adam33
ENSMUSG00000041649	0.296295	2.99369	12.8473	0.000337965	0.00295078	3.1359	2.83592	Klf8
ENSMUSG00000031134	0.216563	4.73696	12.8441	0.000338544	0.0029536	4.84283	4.62271	Rbmx
ENSMUSG00000053175	-0.22371	4.28467	12.8431	0.000338724	0.0029536	4.16767	4.39288	Bcl3
ENSMUSG00000024737	-0.268912	7.89942	12.8401	0.000339268	0.00295578	7.75857	8.02774	Slc15a3
ENSMUSG00000024937	-0.143348	8.09139	12.8393	0.000339409	0.00295578	8.01792	8.16129	Ehbp1l1
ENSMUSG00000034602	-0.137105	6.89297	12.834	0.000340371	0.00296135	6.82291	6.95978	Mon2
ENSMUSG00000070942	0.457701	1.36685	12.8334	0.000340486	0.00296135	1.57192	1.12772	Il1rl2
ENSMUSG00000021311	-0.152948	5.94682	12.8301	0.000341086	0.00296468	5.86872	6.0209	Mtr
ENSMUSG00000024758	0.113342	7.93763	12.8221	0.000342554	0.00297553	7.99319	7.87985	Rtn3
ENSMUSG00000024421	0.309018	4.00976	12.8127	0.000344281	0.00298861	4.15617	3.84678	Lama3
ENSMUSG00000102715	0.635349	0.0895579	12.7973	0.000347122	0.00301135	0.354596	-0.235381	Gm6209
ENSMUSG00000024767	-0.133155	5.83701	12.7845	0.000349507	0.0030301	5.76857	5.90236	Otub1
ENSMUSG00000024772	-0.175831	6.95726	12.7672	0.000352756	0.00305556	6.86672	7.04245	Ehd1
ENSMUSG00000023118	-0.135941	7.24172	12.7664	0.000352894	0.00305556	7.1721	7.30814	Sympk
ENSMUSG00000025481	-1.27969	-2.04916	12.7642	0.000353325	0.0030569	-2.81352	-1.55216	Urah
ENSMUSG00000071714	0.148745	8.85556	12.7632	0.000353499	0.0030569	8.92796	8.77933	Csf2rb2
ENSMUSG00000032440	-0.228191	7.09262	12.738	0.000358302	0.00309646	6.97396	7.20226	Tgfbr2
ENSMUSG00000027490	-0.14805	6.14259	12.7354	0.000358795	0.00309874	6.06696	6.21445	E2f1
ENSMUSG00000057134	0.234619	5.46713	12.728	0.000360216	0.00310904	5.57909	5.34574	Ado
ENSMUSG00000037493	0.464209	1.31006	12.7223	0.000361312	0.00311651	1.5264	1.05547	Cib2
ENSMUSG00000023087	-0.346974	4.5808	12.707	0.000364292	0.00314022	4.39764	4.74331	Noct
ENSMUSG00000035696	0.162632	6.14482	12.6639	0.000372781	0.00321136	6.22389	6.06116	Rnf38
ENSMUSG00000030839	-0.248822	3.20639	12.6597	0.00037363	0.00321663	3.07638	3.32565	Sergef
ENSMUSG00000102840	1.07529	-1.82557	12.6577	0.000374032	0.00321714	-1.40157	-2.42864	Gm38037
ENSMUSG00000030447	-0.128131	8.68819	12.6566	0.000374249	0.00321714	8.62269	8.75084	Cyfip1
ENSMUSG00000023915	0.272093	4.83747	12.6558	0.0003744	0.00321714	4.96679	4.69541	Tnfrsf21
ENSMUSG00000024892	0.3208	2.61045	12.6509	0.000375388	0.00322359	2.76092	2.44244	Pcx
ENSMUSG00000060261	-0.146129	6.81517	12.6494	0.000375694	0.00322417	6.74061	6.88606	Gtf2i
ENSMUSG00000007987	-0.227468	4.54699	12.6478	0.000376011	0.00322449	4.42984	4.65534	Ift22
ENSMUSG00000036333	0.128993	7.49367	12.6468	0.000376206	0.00322449	7.55681	7.42765	Kidins220
ENSMUSG00000031862	-0.137282	6.34522	12.6437	0.000376842	0.0032279	6.27415	6.41295	Atp13a1
ENSMUSG00000109695	-0.506566	0.533654	12.6204	0.000381552	0.00326618	0.26999	0.756496	Gm31166
ENSMUSG00000039048	-0.164291	4.79332	12.6104	0.000383605	0.00328168	4.70951	4.87253	Foxred1
ENSMUSG00000045410	-0.207235	4.75996	12.6072	0.000384267	0.00328528	4.65347	4.85913	Akr1e1
ENSMUSG00000031503	0.959391	2.65505	12.6047	0.000384774	0.00328754	3.05755	2.09485	Col4a2
ENSMUSG00000033213	-0.511805	0.479277	12.5944	0.000386902	0.00330364	0.224254	0.695919	AA467197
ENSMUSG00000026463	0.79642	2.80105	12.5818	0.000389531	0.003324	3.14524	2.34813	Atp2b4
ENSMUSG00000035235	0.445458	1.9934	12.5529	0.000395595	0.00337362	2.199	1.75355	Trim13
ENSMUSG00000054598	0.691086	-0.505256	12.5431	0.000397673	0.00338922	-0.19048	-0.908452	9130230L23Rik
ENSMUSG00000031540	-0.187145	6.74547	12.5247	0.000401612	0.00342063	6.64903	6.83587	Kat6a
ENSMUSG00000070576	0.69861	0.132264	12.5165	0.000403365	0.00343341	0.433372	-0.248729	Mn1
ENSMUSG00000028717	-0.22359	4.45028	12.5126	0.000404226	0.00343859	4.33466	4.55731	Tal1
ENSMUSG00000023031	-0.351745	1.67319	12.5003	0.00040689	0.00345907	1.4922	1.83398	Cela1
ENSMUSG00000021486	0.165586	6.59169	12.4902	0.000409101	0.0034753	6.67165	6.50704	Prelid1
ENSMUSG00000001247	0.343994	3.24303	12.4892	0.000409311	0.0034753	3.40661	3.05849	Lsr
ENSMUSG00000050555	0.270489	3.01303	12.4855	0.000410126	0.00348005	3.14271	2.87053	Hyls1
ENSMUSG00000109729	-1.20116	-2.10501	12.4813	0.000411037	0.00348462	-2.79409	-1.6406	Gm45418
ENSMUSG00000027068	0.242593	6.54927	12.4807	0.000411179	0.00348462	6.66533	6.42304	Dhrs9
ENSMUSG00000022969	-0.16703	7.53499	12.4562	0.000416595	0.00352627	7.44903	7.61612	Il10rb
ENSMUSG00000020737	0.169292	7.03369	12.4562	0.000416613	0.00352627	7.11592	6.94649	Jpt1
ENSMUSG00000048779	-0.16911	7.62387	12.4539	0.000417118	0.00352834	7.53668	7.70609	P2ry6
ENSMUSG00000023050	-0.206308	4.99463	12.4498	0.000418035	0.00353388	4.88801	5.09391	Map3k12
ENSMUSG00000023150	0.199927	6.67055	12.4486	0.000418294	0.00353388	6.76716	6.567	Ivns1abp
ENSMUSG00000038542	0.22437	4.93857	12.4425	0.000419671	0.00354331	5.04448	4.82426	Pcid2
ENSMUSG00000022235	0.349944	2.82989	12.4365	0.000421028	0.00355208	2.99669	2.64125	Cmbl
ENSMUSG00000115783	0.667513	1.12746	12.4356	0.000421233	0.00355208	1.41608	0.76629	AC161763.1
ENSMUSG00000040722	-0.153276	6.32059	12.4095	0.000427146	0.0035997	6.24134	6.39571	Scamp5
ENSMUSG00000005674	-0.176236	5.66217	12.403	0.00042865	0.00360925	5.5707	5.74819	Tomm40l
ENSMUSG00000050967	0.296154	4.32357	12.4023	0.000428811	0.00360925	4.46378	4.16824	Creg2
ENSMUSG00000021572	0.313412	3.23334	12.4006	0.000429194	0.00361023	3.38348	3.06574	Cep72
ENSMUSG00000051339	-0.234196	5.69534	12.396	0.000430252	0.00361689	5.57467	5.80669	2900026A02Rik
ENSMUSG00000046598	0.367017	1.63936	12.3918	0.000431213	0.00362272	1.80793	1.44845	Bdh1
ENSMUSG00000019897	-0.194356	4.51154	12.3902	0.000431587	0.00362362	4.41296	4.6038	Ccdc59
ENSMUSG00000019878	0.181415	4.3318	12.3465	0.000441812	0.00370717	4.42098	4.23674	Hsf2
ENSMUSG00000078653	0.504633	0.499916	12.3062	0.000451457	0.00378414	0.73522	0.21861	Cntd1
ENSMUSG00000026280	-0.141375	5.21457	12.3058	0.000451542	0.00378414	5.14131	5.28429	Atg4b
ENSMUSG00000001552	0.422086	3.3156	12.3037	0.000452066	0.00378619	3.51076	3.08983	Jup
ENSMUSG00000039232	0.215835	3.58426	12.3018	0.000452515	0.00378761	3.68805	3.47242	Stx11
ENSMUSG00000031273	1.114	0.965307	12.2958	0.000453972	0.00379747	1.41867	0.300488	Col4a6
ENSMUSG00000051817	0.73347	-0.694065	12.2913	0.000455073	0.00380433	-0.372552	-1.10841	Sox12
ENSMUSG00000098098	0.42186	1.08673	12.2812	0.000457551	0.00382105	1.28859	0.851963	Bvht
ENSMUSG00000015305	-0.164558	8.19637	12.2808	0.000457636	0.00382105	8.11186	8.2762	Sash1
ENSMUSG00000034903	0.7597	-0.835033	12.266	0.000461275	0.00384906	-0.52	-1.23865	Cobll1
ENSMUSG00000045538	-0.190814	4.49193	12.2581	0.000463235	0.00386305	4.39199	4.58539	Ddx28
ENSMUSG00000021903	1.18993	-2.15232	12.2506	0.000465102	0.00387623	-1.70904	-2.79548	Galnt15
ENSMUSG00000086513	-0.908104	-1.33011	12.2487	0.00046558	0.00387783	-1.79795	-0.977396	9130208D14Rik
ENSMUSG00000022214	-0.123098	6.37625	12.2429	0.000467039	0.00388727	6.31289	6.43693	Dcaf11
ENSMUSG00000021356	0.451373	2.30898	12.2419	0.000467286	0.00388727	2.51357	2.07051	Irf4
ENSMUSG00000061186	0.601449	-0.117285	12.2374	0.000468417	0.00389429	0.159481	-0.460057	Sfmbt2
ENSMUSG00000074570	-0.259017	3.73078	12.2329	0.00046954	0.00390124	3.59622	3.85386	Cass4
ENSMUSG00000062014	0.191226	7.02033	12.2178	0.000473361	0.00393058	7.11286	6.92145	Gmfb
ENSMUSG00000034786	-0.189892	6.03737	12.209	0.0004756	0.00394675	5.93888	6.12956	Gpsm3
ENSMUSG00000015094	0.413957	2.06269	12.205	0.000476623	0.00395282	2.25232	1.8443	Npdc1
ENSMUSG00000029553	0.260351	4.15501	12.2027	0.000477195	0.00395515	4.27705	4.02169	Tfec
ENSMUSG00000049775	-0.142386	11.3875	12.1896	0.000480557	0.00398058	11.3145	11.4569	Tmsb4x
ENSMUSG00000030126	0.23786	4.53513	12.1774	0.000483721	0.00400435	4.64819	4.41246	Tmcc1
ENSMUSG00000013846	0.226363	6.9325	12.1741	0.000484577	0.00400899	7.04108	6.81508	St3gal1
ENSMUSG00000042535	-0.124725	5.86957	12.1681	0.000486132	0.00401867	5.80614	5.93032	Gtpbp1
ENSMUSG00000043439	-0.426019	1.48456	12.1673	0.00048634	0.00401867	1.25734	1.68082	Epop
ENSMUSG00000024066	-0.234286	8.48229	12.1593	0.000488427	0.00403346	8.36039	8.59469	Xdh
ENSMUSG00000006585	-0.189999	6.38761	12.1529	0.000490106	0.00404486	6.28969	6.47931	Cdt1
ENSMUSG00000072437	-0.395638	4.34964	12.1477	0.000491489	0.00405382	4.13941	4.53309	Nanos1
ENSMUSG00000001473	0.259373	6.99955	12.1429	0.000492754	0.00406178	7.12323	6.86426	Tubb6
ENSMUSG00000024186	0.344302	2.56673	12.134	0.000495099	0.00407863	2.72952	2.3832	Rgs11
ENSMUSG00000031838	0.217709	6.91187	12.1264	0.000497124	0.00409283	7.0161	6.79951	Ifi30
ENSMUSG00000029253	0.204759	4.92782	12.1124	0.000500864	0.00412111	5.02697	4.82134	Cenpc1
ENSMUSG00000072235	0.251292	4.90154	12.1043	0.000503055	0.00413664	5.02169	4.77046	Tuba1a
ENSMUSG00000059883	-0.15245	5.46768	12.0984	0.000504646	0.00414558	5.38919	5.54213	Irak4
ENSMUSG00000020458	-0.167025	10.0101	12.098	0.000504754	0.00414558	9.92426	10.0912	Rtn4
ENSMUSG00000024457	-0.18064	5.95865	12.0919	0.000506425	0.00415679	5.8661	6.04561	Trim26
ENSMUSG00000114424	0.637915	-0.286562	12.0631	0.000514297	0.00421885	0.00328373	-0.649666	CT009536.1
ENSMUSG00000024867	0.717087	0.0233397	12.0468	0.000518806	0.00425327	0.337119	-0.378217	Pip5k1b
ENSMUSG00000031639	-0.407086	4.20053	12.0286	0.000523912	0.00429254	3.9836	4.38907	Tlr3
ENSMUSG00000057522	-0.108877	7.00702	12.0242	0.00052513	0.00429942	6.95169	7.06031	Spop
ENSMUSG00000086291	0.272967	3.97728	12.0233	0.000525386	0.00429942	4.1083	3.83316	Gm15513
ENSMUSG00000079487	-0.157488	6.69623	12.0218	0.00052581	0.0043003	6.61552	6.77266	Med12
ENSMUSG00000033174	1.01968	1.28536	12.0156	0.000527582	0.00431119	1.70481	0.69152	Mgll
ENSMUSG00000008348	-0.208067	7.47813	12.0149	0.000527777	0.00431119	7.3703	7.57846	Ubc
ENSMUSG00000030156	-0.523069	0.859788	12.0124	0.00052849	0.00431441	0.581502	1.09298	Cd69
ENSMUSG00000022801	-0.182586	5.81935	12.0014	0.000531611	0.00433728	5.72563	5.90734	Lrch3
ENSMUSG00000028937	0.246888	5.86917	11.9998	0.000532066	0.00433838	5.98747	5.7403	Acot7
ENSMUSG00000074361	-0.32319	4.24271	11.9903	0.000534791	0.00435798	4.07236	4.39505	C5ar2
ENSMUSG00000027765	0.375412	3.63519	11.9849	0.000536327	0.00436788	3.80887	3.4377	P2ry1
ENSMUSG00000040276	1.00785	-1.65843	11.964	0.000542378	0.00441451	-1.25185	-2.22664	Pacsin1
ENSMUSG00000028211	0.24005	4.84106	11.9463	0.000547546	0.00445311	4.95622	4.71591	Trp53inp1
ENSMUSG00000005043	-0.204017	6.51308	11.9456	0.000547777	0.00445311	6.40757	6.6114	Sgsh
ENSMUSG00000024513	-0.154187	6.4481	11.9416	0.00054893	0.00445981	6.3692	6.52291	Mbd2
ENSMUSG00000044477	-0.16864	5.77111	11.9363	0.000550511	0.0044682	5.68421	5.85307	Zfand3
ENSMUSG00000029490	0.28801	2.95887	11.9359	0.000550621	0.0044682	3.09392	2.80986	Mfsd7a
ENSMUSG00000039361	-0.21645	8.41764	11.9323	0.00055169	0.00447207	8.30542	8.52176	Picalm
ENSMUSG00000026220	1.15916	-2.08511	11.9321	0.000551757	0.00447207	-1.63153	-2.75041	Slc16a14
ENSMUSG00000078349	-0.850783	-1.19389	11.9146	0.000556955	0.00450957	-1.63224	-0.858152	AW011738
ENSMUSG00000054408	0.127121	6.44272	11.9143	0.000557049	0.00450957	6.50538	6.37721	Spcs3
ENSMUSG00000020205	0.392972	2.69854	11.913	0.000557445	0.00451009	2.87904	2.49217	Phlda1
ENSMUSG00000003282	0.472101	0.633849	11.8942	0.000563095	0.00455308	0.849422	0.380307	Plag1
ENSMUSG00000111171	0.469947	0.728294	11.8895	0.000564524	0.00455768	0.941453	0.478088	AC112265.1
ENSMUSG00000001627	-0.180925	5.13906	11.8891	0.000564621	0.00455768	5.04657	5.22598	Ifrd1
ENSMUSG00000061758	-0.143984	5.64574	11.889	0.000564671	0.00455768	5.57121	5.71661	Akr1b10
ENSMUSG00000038213	-0.196459	4.25871	11.8873	0.00056517	0.00455899	4.15647	4.35417	Tapbpl
ENSMUSG00000001020	0.249366	7.61363	11.8784	0.000567896	0.00457826	7.73289	7.48362	S100a4
ENSMUSG00000021824	0.144135	5.17169	11.8743	0.000569151	0.00458566	5.24202	5.09775	Ap3m1
ENSMUSG00000056531	0.453507	1.763	11.8685	0.000570899	0.00459701	1.97836	1.50975	Ccdc18
ENSMUSG00000032113	-0.261624	3.42045	11.8632	0.000572544	0.00460752	3.2882	3.54158	Chek1
ENSMUSG00000021767	-0.198528	4.31778	11.8588	0.000573902	0.00461571	4.21445	4.4142	Kat6b
ENSMUSG00000056592	0.40977	1.94591	11.8499	0.000576643	0.00463501	2.13759	1.72481	Zfp658
ENSMUSG00000036622	-0.146697	8.52071	11.8453	0.000578063	0.00464367	8.44543	8.59225	Atp13a2
ENSMUSG00000024052	-0.215319	7.15068	11.842	0.000579085	0.00464913	7.03921	7.25415	Lpin2
ENSMUSG00000038976	-0.163484	7.70644	11.8404	0.000579589	0.00465042	7.62227	7.78596	Ppp1r9b
ENSMUSG00000036693	-0.159621	5.12825	11.834	0.000581595	0.00466233	5.046	5.20606	Nop14
ENSMUSG00000079197	-0.167947	5.0385	11.8335	0.00058176	0.00466233	4.95085	5.12113	Psme2
ENSMUSG00000025232	-0.172239	9.94961	11.8269	0.000583814	0.00467535	9.8609	10.0332	Hexa
ENSMUSG00000034557	0.366334	1.93462	11.8261	0.000584074	0.00467535	2.09817	1.75012	Zfyve9
ENSMUSG00000043085	-0.394871	1.62212	11.8029	0.000591383	0.00473106	1.40835	1.80826	Tmem82
ENSMUSG00000020744	-0.162565	4.79914	11.7941	0.000594194	0.00475075	4.71671	4.87711	Slc25a19
ENSMUSG00000006241	-0.421869	1.01246	11.7907	0.000595285	0.00475446	0.791633	1.20393	Ccdc159
ENSMUSG00000029475	-0.171207	5.16976	11.7904	0.000595359	0.00475446	5.08144	5.25299	Kdm2b
ENSMUSG00000022090	-0.302532	4.87892	11.7878	0.000596206	0.00475843	4.72028	5.02183	Pdlim2
ENSMUSG00000005881	-0.169453	6.53966	11.7801	0.000598684	0.00477472	6.45234	6.622	Ergic3
ENSMUSG00000072214	0.676115	-0.551987	11.7792	0.000598952	0.00477472	-0.260577	-0.917554	2005-09-01
ENSMUSG00000020918	-0.183578	5.5846	11.774	0.000600639	0.00478482	5.48978	5.67357	Kat2a
ENSMUSG00000018008	-0.149746	9.39461	11.7731	0.000600924	0.00478482	9.31773	9.4676	Cyth4
ENSMUSG00000024236	0.237416	5.71954	11.7486	0.000608882	0.00484472	5.83284	5.59659	Svil
ENSMUSG00000103473	-0.388862	1.51951	11.7478	0.000609161	0.00484472	1.32241	1.69288	Gm37696
ENSMUSG00000031555	-0.180919	7.94463	11.7218	0.000617731	0.00491	7.85141	8.03218	Adam9
ENSMUSG00000037466	0.208679	4.48367	11.7154	0.000619838	0.00492221	4.58398	4.37587	Tedc1
ENSMUSG00000055322	0.378507	5.95079	11.715	0.000619992	0.00492221	6.12759	5.74926	Tns1
ENSMUSG00000022799	0.189015	7.16994	11.7071	0.000622614	0.00494013	7.26116	7.07257	Arhgap31
ENSMUSG00000022231	1.00898	-1.72497	11.7006	0.000624815	0.0049547	-1.31308	-2.30365	Sema5a
ENSMUSG00000022533	0.172926	6.82291	11.6974	0.000625869	0.00496016	6.90701	6.73359	Atp13a3
ENSMUSG00000001630	-0.288123	3.14945	11.6958	0.000626403	0.00496149	3.00031	3.2846	Stk38l
ENSMUSG00000042178	-0.171045	5.16229	11.6904	0.000628218	0.00497297	5.07374	5.24572	Armc5
ENSMUSG00000058099	0.210934	8.02437	11.6836	0.000630525	0.00498832	8.1259	7.91515	Nfam1
ENSMUSG00000068966	-0.189992	4.79566	11.6767	0.000632872	0.00500397	4.69782	4.88728	Zbtb34
ENSMUSG00000028948	-0.20032	5.14915	11.6729	0.000634169	0.0050113	5.04467	5.24657	Nol9
ENSMUSG00000032374	0.608852	1.61926	11.6705	0.000634997	0.00501493	1.89008	1.28556	Plod2
ENSMUSG00000030681	-0.12961	7.46016	11.6693	0.000635406	0.00501523	7.39392	7.5235	Mvp
ENSMUSG00000069135	0.240188	3.93882	11.6651	0.000636819	0.00502346	4.05509	3.81235	Fgfr1op
ENSMUSG00000020525	0.193062	3.87499	11.6622	0.00063782	0.00502575	3.9691	3.77432	Ppm1d
ENSMUSG00000020464	-0.192452	4.92749	11.6621	0.000637849	0.00502575	4.82935	5.01937	Pnpt1
ENSMUSG00000008734	0.564634	2.83246	11.6552	0.000640217	0.00504148	3.08542	2.52551	Gprc5b
ENSMUSG00000026544	0.285611	3.14074	11.6183	0.000653052	0.00513957	3.27479	2.99295	Dusp23
ENSMUSG00000020435	-0.753902	0.271303	11.617	0.000653511	0.00514019	-0.143117	0.59286	Osbp2
ENSMUSG00000040697	-0.14406	4.98038	11.5899	0.000663106	0.00521264	4.90609	5.05102	Dnajc16
ENSMUSG00000062939	-0.494899	0.95319	11.567	0.000671309	0.00527407	0.697184	1.17054	Stat4
ENSMUSG00000113010	-0.369133	2.27898	11.5576	0.000674713	0.00529775	2.0819	2.45235	Gm34084
ENSMUSG00000023004	0.243002	5.75682	11.5521	0.000676717	0.00531041	5.87267	5.63085	Tuba1b
ENSMUSG00000031365	0.196263	5.58857	11.5506	0.000677257	0.00531157	5.6828	5.48776	Zfp275
ENSMUSG00000037172	0.360991	3.08381	11.5332	0.000683636	0.0053585	3.2521	2.89326	E330009J07Rik
ENSMUSG00000021302	-0.209138	3.93377	11.5217	0.000687875	0.00538862	3.82891	4.03153	Ggps1
ENSMUSG00000015961	0.189542	6.69513	11.5162	0.000689934	0.00540163	6.78728	6.59669	Adss
ENSMUSG00000044641	1.06284	-1.90603	11.5043	0.000694335	0.00543295	-1.46882	-2.53638	Pard6b
ENSMUSG00000014633	0.253417	3.32793	11.4992	0.000696273	0.00544498	3.45168	3.19256	Cmc2
ENSMUSG00000033147	0.271702	2.62484	11.4962	0.000697392	0.00545058	2.75749	2.47875	Slc22a15
ENSMUSG00000004383	0.37436	5.14964	11.4926	0.000698753	0.00545808	5.32433	4.95084	Large1
ENSMUSG00000021375	0.193941	5.44275	11.4864	0.000701066	0.005473	5.53614	5.34289	Kif13a
ENSMUSG00000041870	0.111471	7.35758	11.4791	0.000703848	0.00549155	7.41194	7.3011	Ankrd13a
ENSMUSG00000044408	0.206052	6.51147	11.4771	0.000704584	0.00549413	6.6108	6.40479	Sptssa
ENSMUSG00000075254	0.688386	-0.531372	11.4743	0.000705637	0.00549644	-0.235666	-0.903738	Heg1
ENSMUSG00000045679	0.13976	6.43364	11.4742	0.00070569	0.00549644	6.50182	6.36208	Pqlc3
ENSMUSG00000043832	-0.409038	5.48499	11.4719	0.000706574	0.00550017	5.26585	5.67518	Clec4a3
ENSMUSG00000098557	0.408307	7.26804	11.4583	0.000711758	0.00553735	7.45773	7.04957	Kctd12
ENSMUSG00000025355	0.190969	5.33758	11.4564	0.000712481	0.00553979	5.42934	5.23959	Mmp19
ENSMUSG00000052253	-0.15662	4.77868	11.4513	0.000714459	0.00555199	4.69829	4.85483	Zfp622
ENSMUSG00000028245	-0.179883	5.10391	11.438	0.000719566	0.00558848	5.01121	5.191	Nsmaf
ENSMUSG00000105987	0.291707	5.19047	11.4279	0.0007235	0.00561582	5.32865	5.03763	AI506816
ENSMUSG00000046169	-0.633278	-0.0129379	11.4174	0.000727585	0.0056443	-0.339096	0.25291	Adamts6
ENSMUSG00000002957	-0.115802	7.25943	11.4115	0.000729904	0.00565905	7.19998	7.31652	Ap2a2
ENSMUSG00000003545	-0.550117	0.14008	11.4084	0.000731111	0.00566517	-0.15891	0.387618	Fosb
ENSMUSG00000001300	0.90295	-1.42212	11.4005	0.000734245	0.00568621	-1.04221	-1.9393	Efnb2
ENSMUSG00000068739	-0.141424	6.67	11.3991	0.000734789	0.00568718	6.59734	6.73919	Sars
ENSMUSG00000037337	0.267294	4.27656	11.3937	0.00073695	0.00570065	4.40365	4.13717	Map4k1
ENSMUSG00000010609	-0.175292	6.41983	11.3849	0.000740439	0.00572437	6.32922	6.50508	Psen2
ENSMUSG00000027219	-0.354734	4.90977	11.382	0.000741581	0.00572743	4.7222	5.07573	Slc28a2
ENSMUSG00000001768	0.220543	7.59841	11.381	0.000741985	0.00572743	7.7043	7.48414	Rin2
ENSMUSG00000044583	-0.292646	7.66818	11.3807	0.000742101	0.00572743	7.51452	7.80704	Tlr7
ENSMUSG00000021806	-0.355906	2.8306	11.3667	0.000747738	0.00576766	2.64449	2.99543	Nid2
ENSMUSG00000037060	1.22517	-2.32322	11.3481	0.000755239	0.00582221	-1.82705	-3.08556	Cavin3
ENSMUSG00000034994	-0.0933111	11.0356	11.33	0.000762636	0.00587589	10.9882	11.0815	Eef2
ENSMUSG00000018548	0.1776	5.29023	11.3271	0.000763841	0.00588184	5.37716	5.19774	Trim37
ENSMUSG00000026637	0.266791	3.55381	11.3196	0.000766931	0.00590228	3.67906	3.41665	Traf5
ENSMUSG00000028207	-0.262069	7.91168	11.3148	0.0007689	0.00591269	7.77472	8.03676	Asph
ENSMUSG00000002297	0.23984	4.81563	11.3142	0.000769156	0.00591269	4.93157	4.68956	Dbf4
ENSMUSG00000020707	-0.200344	4.18575	11.3109	0.000770529	0.0059199	4.08378	4.28098	Rnf135
ENSMUSG00000027811	0.250931	3.91776	11.2993	0.000775367	0.00595288	4.03924	3.7851	4930579G24Rik
ENSMUSG00000015711	0.193927	4.53517	11.2982	0.000775817	0.00595288	4.6271	4.43698	Prune1
ENSMUSG00000022043	-0.130618	7.27396	11.2974	0.000776139	0.00595288	7.20699	7.33795	Trim35
ENSMUSG00000046314	-0.802825	-1.10685	11.2959	0.000776764	0.00595431	-1.55877	-0.763243	Stxbp6
ENSMUSG00000109036	0.359136	2.0645	11.2943	0.000777463	0.00595631	2.23033	1.8771	2210406H18Rik
ENSMUSG00000082163	0.420112	0.924805	11.29	0.000779259	0.0059667	1.11736	0.702535	Gm14276
ENSMUSG00000020788	0.255746	5.37972	11.2889	0.0007797	0.0059667	5.50178	5.24636	Atp2a3
ENSMUSG00000027805	0.714835	-0.775256	11.2875	0.000780301	0.00596794	-0.458204	-1.1822	Pfn2
ENSMUSG00000112212	-2.14055	-3.64603	11.2815	0.000782853	0.00598408	-5.02028	-2.95517	Gm46189
ENSMUSG00000046323	0.46854	0.724639	11.2675	0.000788745	0.00602381	0.939079	0.472664	Dppa3
ENSMUSG00000020840	0.179149	5.85816	11.2671	0.000788938	0.00602381	5.94545	5.76525	Blmh
ENSMUSG00000000037	0.646562	-0.44515	11.2617	0.000791246	0.00603804	-0.168172	-0.788249	Scml2
ENSMUSG00000020780	-0.142352	5.95938	11.2595	0.000792185	0.0060418	5.8865	6.02877	Srp68
ENSMUSG00000032313	-3.36849	-4.95903	11.2546	0.00079428	0.00605437	-6.67176	-4.19781	Tmem266
ENSMUSG00000033540	-0.161941	6.26662	11.2471	0.000797492	0.00607545	6.183	6.34565	Idua
ENSMUSG00000031169	-0.393347	1.43299	11.24	0.000800538	0.00609523	1.22004	1.61852	Porcn
ENSMUSG00000049659	-0.166511	6.61901	11.2317	0.0008041	0.00611892	6.53332	6.69989	Aftph
ENSMUSG00000089829	0.886303	-1.33807	11.222	0.000808314	0.00614753	-0.974781	-1.82478	Gm16565
ENSMUSG00000035498	0.542529	0.577997	11.2196	0.000809398	0.00615234	0.831911	0.269643	Cdcp1
ENSMUSG00000089942	0.289857	3.65496	11.2102	0.000813469	0.00617982	3.79206	3.50345	Pira2
ENSMUSG00000032366	-0.187758	6.64412	11.2039	0.000816269	0.00619762	6.54713	6.735	Tpm1
ENSMUSG00000028932	-0.121577	6.63017	11.1884	0.000823109	0.00624605	6.56778	6.68997	Psmc2
ENSMUSG00000032479	0.132821	7.92429	11.1851	0.000824547	0.00625347	7.98905	7.85649	Map4
ENSMUSG00000049800	0.181591	5.51636	11.1793	0.000827169	0.00626985	5.60301	5.42417	Sertad2
ENSMUSG00000082088	-1.19509	-2.24473	11.1757	0.000828756	0.00627837	-2.93689	-1.77894	Gm15753
ENSMUSG00000036073	-0.20414	3.82726	11.1746	0.000829232	0.00627847	3.7212	3.92605	Galt
ENSMUSG00000063281	-0.17184	4.30858	11.147	0.000841685	0.00636921	4.2202	4.39185	Zfp35
ENSMUSG00000042303	0.242267	4.07876	11.1415	0.000844155	0.00638087	4.19371	3.95384	Sgsm3
ENSMUSG00000110647	0.84723	-1.30219	11.1415	0.000844167	0.00638087	-0.941001	-1.78514	Gm17745
ENSMUSG00000021365	0.222362	3.59301	11.1288	0.000849958	0.00642107	3.69893	3.47868	Nedd9
ENSMUSG00000028457	-1.19395	-2.27687	11.1277	0.000850503	0.0064216	-2.95973	-1.81527	Atp8b5
ENSMUSG00000006356	0.70645	-0.753489	11.1241	0.00085212	0.00643024	-0.442951	-1.14974	Crip2
ENSMUSG00000047649	-0.214286	4.16659	11.1149	0.000856376	0.00645876	4.05434	4.27074	Cd3eap
ENSMUSG00000040034	-0.239642	3.41971	11.0867	0.000869487	0.006554	3.29787	3.53205	Nup43
ENSMUSG00000020029	0.15585	5.73738	11.0719	0.000876472	0.00660298	5.81373	5.65676	Nudt4
ENSMUSG00000069793	-0.254843	6.52597	11.0679	0.000878344	0.00661341	6.39372	6.6471	Slfn9
ENSMUSG00000055494	0.783531	-1.05459	11.0563	0.000883882	0.00665142	-0.708806	-1.51028	Gm14168
ENSMUSG00000026069	0.42238	2.53284	11.0465	0.000888549	0.00668283	2.72524	2.31077	Il1rl1
ENSMUSG00000026289	-0.149541	5.18367	11.04	0.000891651	0.00670245	5.10647	5.25696	Atg16l1
ENSMUSG00000078153	-0.280574	2.2275	11.0326	0.000895244	0.00672341	2.07589	2.36468	Psme2b
ENSMUSG00000003378	0.515917	0.329418	11.0317	0.000895651	0.00672341	0.559207	0.0559634	Grik5
ENSMUSG00000042590	0.194576	4.97436	11.0312	0.000895927	0.00672341	5.06906	4.87302	Ipo11
ENSMUSG00000039158	-0.150629	6.58505	11.028	0.000897474	0.0067313	6.50768	6.65849	Akna
ENSMUSG00000058126	-0.358987	1.36396	11.024	0.000899412	0.00674112	1.17785	1.52878	Tpm3-rs7
ENSMUSG00000009863	-0.157199	6.53073	11.0222	0.000900264	0.00674112	6.4498	6.60735	Sdhb
ENSMUSG00000000127	-0.178478	4.50964	11.0222	0.000900273	0.00674112	4.41944	4.59453	Fer
ENSMUSG00000069516	0.243503	13.364	11.018	0.000902331	0.0067528	13.4806	13.2371	Lyz2
ENSMUSG00000030868	-0.1243	5.90655	11.0094	0.00090652	0.00678041	5.84202	5.96833	Dctn5
ENSMUSG00000029581	-0.886303	-1.43552	11.007	0.000907691	0.00678542	-1.91862	-1.07424	Fscn1
ENSMUSG00000022475	0.217405	4.36305	11.0052	0.000908571	0.00678827	4.46684	4.25121	Hdac7
ENSMUSG00000041488	0.20774	5.63076	10.9799	0.000921033	0.00687759	5.73095	5.5231	Stx3
ENSMUSG00000034118	-0.213833	4.45883	10.9682	0.000926889	0.00691751	4.35019	4.55986	Tpst1
ENSMUSG00000033068	-0.241815	3.49325	10.9616	0.000930207	0.00693563	3.36539	3.6107	Entpd6
ENSMUSG00000025402	0.246536	5.83262	10.9613	0.000930339	0.00693563	5.95022	5.70457	Nab2
ENSMUSG00000028041	-0.160831	8.6586	10.956	0.000933027	0.00695184	8.57592	8.73679	Adam15
ENSMUSG00000107429	0.693679	1.34266	10.952	0.000935015	0.00696284	1.64374	0.961706	Gm44206
ENSMUSG00000021997	-1.19027	-2.20348	10.9441	0.000938997	0.00698781	-2.91248	-1.7302	Lrrc63
ENSMUSG00000020023	-0.231999	4.81628	10.9434	0.000939399	0.00698781	4.69571	4.92755	Tmcc3
ENSMUSG00000111116	-0.533355	0.380451	10.9344	0.000943958	0.00701788	0.113672	0.605512	AC153955.2
ENSMUSG00000062054	0.191912	4.73058	10.9303	0.00094605	0.00702958	4.82128	4.63378	Iah1
ENSMUSG00000083282	0.284724	3.19162	10.9275	0.000947477	0.00703633	3.32291	3.04718	Ctsf
ENSMUSG00000009585	-0.163873	5.86175	10.9174	0.000952633	0.00707075	5.77744	5.9414	Apobec3
ENSMUSG00000021258	-0.139025	5.35104	10.9092	0.000956884	0.00709842	5.27981	5.41891	Ccnk
ENSMUSG00000021040	-0.182528	4.23474	10.9015	0.000960853	0.00712397	4.14132	4.32247	Slirp
ENSMUSG00000106734	-0.215713	5.40335	10.8984	0.00096248	0.00713213	5.29273	5.50608	Gm20559
ENSMUSG00000044827	-0.226716	5.743	10.8957	0.000963881	0.00713861	5.6245	5.85251	Tlr1
ENSMUSG00000047766	0.252299	2.63077	10.8469	0.00098961	0.00732276	2.74824	2.50287	Lrrc49
ENSMUSG00000045045	0.310916	2.78863	10.8465	0.000989825	0.00732276	2.93782	2.62221	Lrfn4
ENSMUSG00000108350	0.377672	1.25139	10.8264	0.00100062	0.0073959	1.42569	1.0531	Gm44950
ENSMUSG00000038295	0.301537	3.73252	10.8261	0.0010008	0.0073959	3.87455	3.57497	Atg9b
ENSMUSG00000054648	-0.200755	3.62004	10.8237	0.0010021	0.00740146	3.51568	3.71736	Zfp869
ENSMUSG00000037217	-0.364755	4.12834	10.8148	0.00100691	0.00743299	3.93325	4.30016	Syn1
ENSMUSG00000020869	-0.102768	7.29559	10.8027	0.00101352	0.00747765	7.24277	7.34654	Lrrc59
ENSMUSG00000034023	0.275514	4.96017	10.7938	0.00101839	0.00750945	5.09182	4.81529	Fancd2
ENSMUSG00000024669	-0.576057	-0.161673	10.7928	0.00101893	0.00750945	-0.48049	0.0992838	Cd5
ENSMUSG00000048677	-0.145779	6.82596	10.7917	0.00101958	0.0075101	6.75085	6.89735	Tpcn2
ENSMUSG00000021720	-0.244698	4.08132	10.7841	0.00102374	0.00753669	3.95333	4.19887	Rnf180
ENSMUSG00000032013	0.731084	-0.863589	10.771	0.00103103	0.00758623	-0.536376	-1.28748	Trim29
ENSMUSG00000050335	0.214804	11.9951	10.7679	0.00103274	0.00759472	12.0985	11.8837	Lgals3
ENSMUSG00000032089	-0.152973	7.13191	10.7568	0.00103898	0.00763646	7.05342	7.20634	Il10ra
ENSMUSG00000036022	0.245069	3.22846	10.7536	0.00104077	0.00764544	3.34998	3.09575	Fam122b
ENSMUSG00000029373	-0.288541	5.90468	10.7517	0.00104184	0.00764914	5.75362	6.0414	Pf4
ENSMUSG00000082319	-0.354027	1.58175	10.7483	0.00104374	0.00765901	1.40383	1.74013	Gm8822
ENSMUSG00000051853	-0.104712	7.92786	10.7395	0.00104871	0.0076913	7.87436	7.97945	Arf3
ENSMUSG00000025453	0.141971	5.84841	10.7307	0.00105373	0.00772394	5.91755	5.77578	Nnt
ENSMUSG00000035898	0.167028	5.4936	10.7076	0.00106694	0.00781652	5.57477	5.40759	Uba6
ENSMUSG00000040339	0.173381	6.06818	10.6886	0.00107799	0.00789322	6.15258	5.97852	Fam102b
ENSMUSG00000024339	-0.163791	6.1616	10.6851	0.00108002	0.00790384	6.07703	6.24149	Tap2
ENSMUSG00000025790	-0.238126	3.08579	10.6788	0.0010837	0.00792651	2.96195	3.19983	Slco3a1
ENSMUSG00000037032	0.585063	-0.198798	10.6761	0.00108527	0.0079337	0.0826151	-0.548741	Apbb1
ENSMUSG00000025746	-0.729183	-0.531917	10.6694	0.00108921	0.00795822	-0.944399	-0.211525	Il6
ENSMUSG00000042688	0.106133	6.68447	10.6672	0.0010905	0.00796242	6.73594	6.63111	Mapk6
ENSMUSG00000028542	0.594718	0.304375	10.6665	0.00109096	0.00796242	0.566971	-0.0168961	Slc6a9
ENSMUSG00000075284	-0.136543	8.00745	10.6536	0.00109854	0.00801346	7.93768	8.07401	Wipf1
ENSMUSG00000032135	0.932794	-1.64589	10.6447	0.00110387	0.00804798	-1.2371	-2.21844	Mcam
ENSMUSG00000037339	-0.205336	4.48822	10.6353	0.0011095	0.00808471	4.38148	4.58761	Fam53a
ENSMUSG00000056917	-0.181453	6.92714	10.6263	0.00111491	0.00811976	6.83375	7.01485	Sipa1
ENSMUSG00000002963	-0.165589	5.21257	10.6065	0.00112689	0.00820258	5.12731	5.29307	Pnkp
ENSMUSG00000013646	0.147113	4.7204	10.5914	0.00113612	0.00826279	4.79131	4.64582	Sh3bp5l
ENSMUSG00000032322	-0.271176	6.61441	10.591	0.00113638	0.00826279	6.47266	6.74346	Pstpip1
ENSMUSG00000031729	-0.122722	6.5245	10.5857	0.00113963	0.00828203	6.46228	6.58415	Ist1
ENSMUSG00000029465	-0.14097	8.30594	10.5748	0.00114642	0.00832692	8.23367	8.37476	Arpc3
ENSMUSG00000036285	-0.209411	3.5852	10.5584	0.00115664	0.00839662	3.47388	3.68855	Noa1
ENSMUSG00000085058	0.610654	0.156327	10.5572	0.00115736	0.00839738	0.413949	-0.157521	8030453O22Rik
ENSMUSG00000109305	-1.01634	-1.92317	10.549	0.00116249	0.00843005	-2.55147	-1.48695	1810010D01Rik
ENSMUSG00000037679	0.239657	7.01461	10.5429	0.00116637	0.00845368	7.12958	6.88968	Inf2
ENSMUSG00000027339	-0.260913	7.67804	10.5391	0.00116873	0.00846597	7.54176	7.80255	Rassf2
ENSMUSG00000040613	-0.17134	8.63389	10.5382	0.00116931	0.00846597	8.54571	8.717	Apobec1
ENSMUSG00000042377	-1.26303	-2.52375	10.5329	0.00117271	0.00848601	-3.27673	-2.03151	Fam83g
ENSMUSG00000074505	-0.243164	6.19887	10.5148	0.00118423	0.00856482	6.0721	6.31539	Fat3
ENSMUSG00000021303	0.698322	-0.800507	10.5135	0.00118503	0.00856605	-0.495922	-1.18709	Gng4
ENSMUSG00000004270	0.163775	5.89098	10.502	0.00119243	0.00861391	5.97029	5.80705	Lpcat3
ENSMUSG00000032194	-0.203323	4.56535	10.5005	0.00119344	0.00861391	4.46203	4.66176	Kank2
ENSMUSG00000007033	-0.756937	-1.08495	10.5003	0.00119355	0.00861391	-1.48835	-0.770052	Hspa1l
ENSMUSG00000019790	0.147812	6.66026	10.4817	0.0012056	0.0086962	6.73207	6.58469	Stxbp5
ENSMUSG00000000440	-0.309819	5.59571	10.4683	0.00121443	0.00875526	5.43268	5.74216	Pparg
ENSMUSG00000036611	0.194642	5.64685	10.4645	0.00121692	0.00876789	5.74097	5.54616	Eepd1
ENSMUSG00000052656	-0.218894	5.31142	10.4636	0.00121747	0.00876789	5.19874	5.41593	Rnf103
ENSMUSG00000028630	-0.209079	5.26413	10.4618	0.00121868	0.00877193	5.15632	5.36444	Dyrk2
ENSMUSG00000056596	0.761439	-1.05216	10.4588	0.00122067	0.00878157	-0.740011	-1.45105	Trnp1
ENSMUSG00000030064	-0.209107	7.33673	10.4295	0.00124019	0.00891725	7.22836	7.43752	Frmd4b
ENSMUSG00000044857	-0.146499	5.27087	10.4271	0.00124182	0.00892424	5.19502	5.34294	Lemd2
ENSMUSG00000025241	-0.204645	5.32969	10.4195	0.00124695	0.00895638	5.22377	5.42837	Fyco1
ENSMUSG00000028896	0.184546	5.373	10.3992	0.00126069	0.00905029	5.46303	5.27698	Rcc1
ENSMUSG00000027435	-0.281058	9.52229	10.3978	0.00126168	0.0090526	9.37493	9.65598	Cd93
ENSMUSG00000020901	-0.160263	8.38243	10.3931	0.00126486	0.00907059	8.30012	8.4603	Pik3r5
ENSMUSG00000041995	0.279264	2.93067	10.3872	0.00126892	0.00909491	3.06489	2.78268	Zbed3
ENSMUSG00000062421	-0.157257	6.13576	10.3789	0.00127462	0.00912385	6.05452	6.21266	Arf2
ENSMUSG00000031451	-0.467819	8.29021	10.3771	0.00127585	0.00912385	8.03741	8.50525	Gas6
ENSMUSG00000033777	-0.252233	9.06934	10.3766	0.00127624	0.00912385	8.93775	9.18992	Tlr13
ENSMUSG00000027775	0.0823579	7.97629	10.3765	0.00127626	0.00912385	8.01681	7.93459	Mfsd1
ENSMUSG00000039678	-0.117492	6.97746	10.3756	0.00127693	0.00912385	6.9172	7.03531	Tbc1d13
ENSMUSG00000038393	0.323764	8.78207	10.3755	0.00127699	0.00912385	8.93486	8.61117	Txnip
ENSMUSG00000050232	-0.495564	3.16075	10.3711	0.00128005	0.00914087	2.89241	3.38691	Cxcr3
ENSMUSG00000042148	-0.189497	4.26933	10.3683	0.00128197	0.00914981	4.16885	4.36327	Cox10
ENSMUSG00000019437	0.466163	0.51551	10.3493	0.00129523	0.00923955	0.736619	0.254272	Tlcd1
ENSMUSG00000048621	-0.465979	2.27043	10.3398	0.00130191	0.00927553	2.01724	2.48574	Gm6377
ENSMUSG00000048100	0.224072	2.94396	10.3394	0.00130217	0.00927553	3.05552	2.82304	Taf13
ENSMUSG00000024953	-0.157624	6.92613	10.3392	0.00130232	0.00927553	6.84485	7.00308	Prdx5
ENSMUSG00000078502	-0.446397	1.82636	10.3373	0.0013037	0.00928045	1.59026	2.0292	Gm13212
ENSMUSG00000041075	0.26286	5.32518	10.3308	0.0013083	0.00930835	5.4499	5.18865	Fzd7
ENSMUSG00000072109	-1.31303	-2.53445	10.327	0.00131095	0.0093223	-3.29961	-2.03711	A530040E14Rik
ENSMUSG00000062234	-0.0927749	7.59761	10.3253	0.0013122	0.00932631	7.55023	7.64349	Gak
ENSMUSG00000078185	0.269773	3.90501	10.3113	0.00132218	0.00939234	4.03557	3.76145	Chml
ENSMUSG00000026207	-0.159247	6.73709	10.3071	0.00132523	0.00940905	6.65509	6.81467	Speg
ENSMUSG00000044309	-1.23499	-2.36217	10.3057	0.00132621	0.00941111	-3.01294	-1.91532	Apol7c
ENSMUSG00000026648	-0.228268	5.3534	10.302	0.00132885	0.00942492	5.23496	5.46285	Dclre1c
ENSMUSG00000002233	0.293058	5.75877	10.3001	0.00133026	0.00942997	5.8973	5.6055	Rhoc
ENSMUSG00000100164	0.555506	-0.145366	10.299	0.00133106	0.00943069	0.0874828	-0.423167	2610306M01Rik
ENSMUSG00000030095	0.184355	7.25546	10.2848	0.00134131	0.00949553	7.34479	7.16024	Tmem43
ENSMUSG00000024151	-0.17816	4.79746	10.2844	0.00134161	0.00949553	4.70723	4.88238	Msh2
ENSMUSG00000053581	-0.153125	7.3209	10.2568	0.00136178	0.00963332	7.2422	7.39553	Zfand2a
ENSMUSG00000044465	0.178999	4.72568	10.2518	0.00136553	0.00965478	4.81204	4.63382	Fam160a2
ENSMUSG00000000530	-0.167443	5.4186	10.2433	0.0013718	0.00969407	5.33204	5.50026	Acvrl1
ENSMUSG00000025912	0.247401	3.09621	10.2351	0.00137796	0.0097325	3.21775	2.96349	Mybl1
ENSMUSG00000028901	0.183915	4.22639	10.2331	0.00137942	0.00973779	4.31455	4.1325	Gmeb1
ENSMUSG00000034111	-0.215077	5.64866	10.2207	0.00138872	0.00979829	5.53773	5.75166	Tmed8
ENSMUSG00000021675	0.659855	0.322424	10.2061	0.00139975	0.00987097	0.608199	-0.0343007	F2rl2
ENSMUSG00000020708	-0.137785	6.2599	10.202	0.00140289	0.00988802	6.18958	6.32696	Psmc5
ENSMUSG00000036053	-0.238113	3.43904	10.1918	0.00141067	0.00992985	3.31955	3.54939	Fmnl2
ENSMUSG00000005204	-0.117364	6.18496	10.1917	0.00141075	0.00992985	6.12442	6.24306	Senp3
ENSMUSG00000041406	0.21379	3.80591	10.1913	0.00141102	0.00992985	3.9094	3.69441	BC055324
ENSMUSG00000079243	0.968711	-1.8378	10.1891	0.00141275	0.00993685	-1.43271	-2.40308	Xirp1
ENSMUSG00000030789	0.787661	7.63824	10.1874	0.00141402	0.00994061	7.97893	7.19138	Itgax
ENSMUSG00000002111	-0.152804	8.09683	10.1858	0.00141525	0.00994188	8.0183	8.17129	Spi1
ENSMUSG00000105742	-0.638514	-0.574373	10.1853	0.00141566	0.00994188	-0.914526	-0.299315	Gm42748
ENSMUSG00000032123	0.156239	5.57516	10.1841	0.00141654	0.00994287	5.65035	5.49584	Dpagt1
ENSMUSG00000006800	0.321855	5.92008	10.182	0.00141815	0.00994908	6.07185	5.75045	Sulf2
ENSMUSG00000059956	0.546228	0.636615	10.1739	0.00142439	0.00998766	0.880039	0.343611	Serpinb12
ENSMUSG00000038456	0.405747	3.13372	10.1635	0.00143249	0.0100393	3.32025	2.91945	Dennd2a
ENSMUSG00000064147	1.04812	-2.04354	10.1588	0.00143613	0.0100596	-1.61528	-2.6553	Rab44
ENSMUSG00000020700	-0.125677	6.83692	10.1469	0.00144548	0.0101198	6.77234	6.89874	Map3k3
ENSMUSG00000000673	-0.527753	0.140993	10.1444	0.00144744	0.0101276	-0.124745	0.365313	Haao
ENSMUSG00000038352	0.295497	4.07732	10.1435	0.00144808	0.0101276	4.21526	3.92478	Arl5c
ENSMUSG00000025931	0.423851	1.30072	10.1327	0.00145662	0.0101821	1.49831	1.07171	Paqr8
ENSMUSG00000035505	-0.260234	2.47482	10.1212	0.00146577	0.0102344	2.33795	2.59983	Cox18
ENSMUSG00000031262	0.26652	4.6476	10.1205	0.00146631	0.0102344	4.77595	4.50671	Cenpi
ENSMUSG00000090394	0.247872	2.81062	10.1204	0.00146637	0.0102344	2.92982	2.68069	4930523C07Rik
ENSMUSG00000001467	0.342708	6.97062	10.1178	0.00146844	0.0102436	7.13172	6.78924	Cyp51
ENSMUSG00000046463	-1.17206	-2.37773	10.1121	0.00147296	0.0102698	-3.08898	-1.90346	5930403N24Rik
ENSMUSG00000020705	-0.119736	6.20509	10.1067	0.00147734	0.0102951	6.145	6.26277	Ddx42
ENSMUSG00000034807	0.14896	8.07906	10.0951	0.00148665	0.0103546	8.15138	8.00293	Colgalt1
ENSMUSG00000033629	-0.162948	5.59774	10.0888	0.00149176	0.0103849	5.51368	5.67718	Hacd3
ENSMUSG00000029602	0.617217	2.29603	10.0872	0.00149301	0.0103877	2.57105	1.95593	Rasal1
ENSMUSG00000040415	0.159891	5.24518	10.0864	0.00149369	0.0103877	5.32328	5.16261	Dtx3
ENSMUSG00000021687	0.158027	5.08609	10.0747	0.00150316	0.0104482	5.1636	5.00419	Scamp1
ENSMUSG00000003680	-0.13246	5.69976	10.0709	0.0015063	0.0104608	5.63123	5.76519	Taf6l
ENSMUSG00000031392	-0.105426	7.06323	10.0694	0.00150752	0.0104608	7.00971	7.11483	Irak1
ENSMUSG00000057672	-0.123607	8.38254	10.0688	0.00150803	0.0104608	8.31947	8.44297	Pkn1
ENSMUSG00000100658	-0.489178	1.90821	10.0688	0.00150805	0.0104608	1.64825	2.1284	F730311O21Rik
ENSMUSG00000039221	0.249241	3.42388	10.0614	0.00151408	0.0104902	3.54196	3.29527	Rpl22l1
ENSMUSG00000073242	0.436214	2.23892	10.0612	0.00151426	0.0104902	2.4388	2.00682	Dnmt3aos
ENSMUSG00000002372	-0.123381	6.08157	10.0607	0.00151462	0.0104902	6.01856	6.14194	Ranbp3
ENSMUSG00000035273	0.287265	6.13087	10.052	0.00152183	0.0105324	6.26694	5.98062	Hpse
ENSMUSG00000032514	0.824313	-1.37743	10.0515	0.00152226	0.0105324	-1.03071	-1.83475	Ttc21a
ENSMUSG00000047671	-0.576455	-0.033248	10.0453	0.00152737	0.0105624	-0.338818	0.218777	Tctex1d4
ENSMUSG00000028066	0.166348	5.10128	10.0346	0.00153628	0.0106186	5.18188	5.0159	Pmf1
ENSMUSG00000038517	-0.137024	5.23359	10.0284	0.00154143	0.0106488	5.16143	5.30231	Tbkbp1
ENSMUSG00000046798	0.287366	2.35812	10.0197	0.00154877	0.010694	2.49443	2.20758	Cldn12
ENSMUSG00000025192	-0.149849	4.89755	10.0171	0.0015509	0.0107032	4.82081	4.97042	Entpd7
ENSMUSG00000025971	-0.223488	3.32956	10.0089	0.00155786	0.0107458	3.20942	3.44045	Maip1
ENSMUSG00000032741	0.175845	7.94083	10.007	0.00155944	0.0107482	8.02605	7.85026	Tpcn1
ENSMUSG00000034724	0.159269	6.16317	10.0066	0.00155979	0.0107482	6.2413	6.08058	Cnot6l
ENSMUSG00000097597	-0.627429	-0.576561	10.0049	0.0015612	0.0107507	-0.901144	-0.31176	Gm26674
ENSMUSG00000068335	-0.132384	6.23164	10.0043	0.00156173	0.0107507	6.1637	6.29652	Dok1
ENSMUSG00000019773	0.194396	4.27269	9.99875	0.00156647	0.0107778	4.36904	4.16943	Fbxo5
ENSMUSG00000072618	1.31604	-2.65267	9.98937	0.00157447	0.0108274	-2.14583	-3.44088	Gm10384
ENSMUSG00000084616	0.388846	1.27667	9.9789	0.00158344	0.0108835	1.46242	1.06342	Gm25047
ENSMUSG00000022186	0.203025	7.61179	9.97477	0.001587	0.0109025	7.70965	7.5068	Oxct1
ENSMUSG00000022108	-0.206318	10.659	9.94399	0.00161375	0.0110807	10.5521	10.7584	Itm2b
ENSMUSG00000001525	0.210042	10.1378	9.94205	0.00161545	0.0110867	10.239	10.029	Tubb5
ENSMUSG00000005615	0.215583	7.58847	9.92595	0.00162965	0.0111785	7.69218	7.47671	Pcyt1a
ENSMUSG00000062070	0.22841	3.90096	9.91884	0.00163595	0.0112153	4.00949	3.7836	Pgk1
ENSMUSG00000015994	0.147752	5.34448	9.91803	0.00163667	0.0112153	5.41656	5.2686	Fnta
ENSMUSG00000032607	0.435706	0.738731	9.91245	0.00164164	0.0112437	0.951702	0.488783	Amt
ENSMUSG00000048924	0.381221	2.13066	9.89499	0.00165729	0.0113452	2.30442	1.93307	Ccdc125
ENSMUSG00000034773	0.26018	4.21199	9.89365	0.0016585	0.0113477	4.33641	4.07582	BC030867
ENSMUSG00000056501	0.244229	4.26442	9.88918	0.00166253	0.0113696	4.38232	4.13602	Cebpb
ENSMUSG00000031753	-0.134715	5.37706	9.88621	0.00166522	0.0113822	5.30845	5.44256	Cog4
ENSMUSG00000026202	0.236966	5.89474	9.87909	0.00167168	0.0114206	6.00821	5.77159	Tuba4a
ENSMUSG00000040511	-0.215864	4.24937	9.86267	0.00168666	0.0115172	4.13801	4.35275	Pvr
ENSMUSG00000086502	-0.413982	1.01689	9.86121	0.001688	0.0115205	0.794853	1.20926	B130055M24Rik
ENSMUSG00000073590	0.482502	0.246803	9.84303	0.00170476	0.0116291	0.460279	-0.00383889	3222401L13Rik
ENSMUSG00000029410	1.43282	-2.96107	9.83806	0.00170938	0.0116547	-2.46315	-3.7276	Ppef2
ENSMUSG00000028907	-0.149474	4.98912	9.83345	0.00171367	0.0116781	4.91317	5.06127	Utp11
ENSMUSG00000085295	-0.46264	3.98668	9.83018	0.00171672	0.011693	3.73606	4.20014	4930430E12Rik
ENSMUSG00000005057	0.364384	3.20018	9.82659	0.00172007	0.01171	3.36968	3.00808	Sh2b2
ENSMUSG00000001687	0.12736	7.08297	9.82485	0.0017217	0.0117151	7.14487	7.01828	Ubl3
ENSMUSG00000041671	0.21556	3.34742	9.82346	0.001723	0.0117181	3.4526	3.23397	Pyroxd1
ENSMUSG00000022867	-0.173445	6.5763	9.81359	0.00173227	0.0117753	6.48734	6.6601	Usp25
ENSMUSG00000040433	0.147525	4.89223	9.81174	0.00173402	0.0117812	4.96535	4.81521	Zbtb38
ENSMUSG00000042997	-0.128005	6.66263	9.8028	0.00174246	0.0118327	6.59681	6.72558	Nhlrc3
ENSMUSG00000042444	0.166162	6.47523	9.78857	0.001756	0.0119187	6.55621	6.38944	Mindy2
[truncated: 11,569 more rows]
