# Supplementary material for: Hyperglycemia Induces Trained Immunity in Macrophages and Their Precursors and Promotes Atherosclerosis
Source: Circulation. 2021 Jul 13;144(12):961–82. doi: 10.1161/CIRCULATIONAHA.120.046464 (PMC8448412; doi:10.1161/CIRCULATIONAHA.120.046464)
Supplement: Supplementary file 4 [file cir-144-961-s004.xlsx]

## Sheet: stim_diabetic_wt_DE
Ensemble ID	logFC	logCPM	LR	PValue	FDR	diabeticCPM	wtCPM	symbol
ENSMUSG00000005686	1.5162	4.8433	383.977	1.69e-85	2.3e-81	5.4096	3.89788	Ampd3
ENSMUSG00000032802	1.67601	6.49918	270.95	7.04e-61	4.78e-57	7.10656	5.42974	Srxn1
ENSMUSG00000005413	1.78932	10.0822	269.527	1.44e-60	6.51e-57	10.7156	8.92625	Hmox1
ENSMUSG00000058056	1.17941	5.20475	267.939	3.19e-60	1.08e-56	5.6761	4.50009	Palld
ENSMUSG00000032350	1.63856	3.71862	225.807	4.9e-51	1.33e-47	4.31707	2.67737	Gclc
ENSMUSG00000003865	1.01664	5.47604	222.365	2.76e-50	6.24e-47	5.89777	4.87759	Gys1
ENSMUSG00000049090	1.43325	4.35372	221.403	4.47e-50	8.67e-47	4.89909	3.46637	Zadh2
ENSMUSG00000045875	-1.1935	5.37568	192.915	7.35e-44	1.25e-40	4.65795	5.85278	Adra1a
ENSMUSG00000037972	-0.935605	5.27135	171.777	3.03e-39	4.11e-36	4.72823	5.665	Snn
ENSMUSG00000000440	-1.66842	2.4532	171.921	2.82e-39	4.11e-36	1.39298	3.05769	Pparg
ENSMUSG00000032440	-0.879963	5.68384	167.013	3.32e-38	4.1e-35	5.17679	6.05828	Tgfbr2
ENSMUSG00000039783	-1.78116	2.12577	164.629	1.1e-37	1.25e-34	0.966999	2.76	Kmo
ENSMUSG00000043323	-0.892588	5.70479	162.592	3.07e-37	3.21e-34	5.19122	6.08276	Fbrsl1
ENSMUSG00000002845	-0.77527	5.86562	158.529	2.37e-36	2.15e-33	5.42749	6.20122	Tmem39a
ENSMUSG00000002985	-1.28532	9.82151	158.524	2.38e-36	2.15e-33	9.04017	10.3255	Apoe
ENSMUSG00000051495	1.32663	4.47426	157.121	4.82e-36	4.08e-33	4.99088	3.66177	Irf2bp2
ENSMUSG00000026869	0.687328	4.69644	156.992	5.14e-36	4.1e-33	4.99871	4.31359	Psmd5
ENSMUSG00000042105	-0.675089	5.48011	155.284	1.21e-35	9.15e-33	5.10299	5.7788	Inpp5f
ENSMUSG00000033470	-1.41097	2.06277	148.701	3.33e-34	2.38e-31	1.18546	2.6044	Cysltr2
ENSMUSG00000031987	0.769376	5.44656	146.405	1.06e-33	7.18e-31	5.78141	5.00973	Egln1
ENSMUSG00000018909	1.50917	3.90527	145.982	1.31e-33	8.21e-31	4.47121	2.96088	Arrb1
ENSMUSG00000029082	1.00444	6.62283	145.951	1.33e-33	8.21e-31	7.03965	6.0343	Bst1
ENSMUSG00000023087	-1.15449	6.18992	145.431	1.73e-33	1.02e-30	5.50003	6.6547	Noct
ENSMUSG00000037434	0.893854	5.64752	144.998	2.15e-33	1.22e-30	6.02555	5.13384	Slc30a1
ENSMUSG00000036887	-1.13552	9.00475	144.765	2.42e-33	1.31e-30	8.32807	9.46355	C1qa
ENSMUSG00000024397	-1.38756	5.52111	142.953	6.02e-33	3.14e-30	4.66642	6.05419	Aif1
ENSMUSG00000029392	-1.57829	3.75371	142.205	8.77e-33	4.41e-30	2.75948	4.33675	Rilpl1
ENSMUSG00000043079	2.33127	2.72998	141.304	1.38e-32	6.69e-30	3.46856	1.13692	Synpo
ENSMUSG00000039942	-0.839015	6.42563	140.89	1.7e-32	7.96e-30	5.94579	6.78509	Ptger4
ENSMUSG00000022346	-1.22809	2.96162	139.032	4.33e-32	1.96e-29	2.21887	3.44953	Myc
ENSMUSG00000039910	-1.40635	5.21273	137.558	9.1e-32	3.98e-29	4.34409	5.75111	Cited2
ENSMUSG00000027508	0.956394	3.25681	136.905	1.26e-31	5.36e-29	3.65748	2.70017	Pag1
ENSMUSG00000029915	0.845377	6.27209	131.719	1.72e-30	7.09e-28	6.63376	5.78829	Clec5a
ENSMUSG00000041515	-0.788636	11.4837	131.583	1.85e-30	7.37e-28	11.0362	11.8248	Irf8
ENSMUSG00000027397	0.972695	4.17117	131.448	1.98e-30	7.66e-28	4.57718	3.6041	Slc20a1
ENSMUSG00000063800	-0.71682	7.35289	131.355	2.07e-30	7.81e-28	6.95052	7.66717	Prpf38a
ENSMUSG00000035356	-0.741851	9.20412	130.98	2.5e-30	9.17e-28	8.78611	9.52783	Nfkbiz
ENSMUSG00000053559	-0.937488	4.33844	130.867	2.65e-30	9.45e-28	3.79346	4.73306	Smagp
ENSMUSG00000038608	-0.635468	8.63713	130.287	3.55e-30	1.23e-27	8.28472	8.92013	Dock10
ENSMUSG00000019943	-0.655691	8.28295	130.144	3.81e-30	1.29e-27	7.91815	8.57388	Atp2b1
ENSMUSG00000031214	0.751657	4.71316	129.216	6.08e-30	2.01e-27	5.04011	4.2897	Ophn1
ENSMUSG00000073557	1.16392	4.49736	128.803	7.49e-30	2.42e-27	4.9648	3.80152	Ppp1r12b
ENSMUSG00000031584	0.928263	6.62541	128.5	8.73e-30	2.75e-27	7.01657	6.08706	Gsr
ENSMUSG00000078566	0.66674	5.58991	126.384	2.53e-29	7.81e-27	5.88599	5.21695	Bnip3
ENSMUSG00000027737	2.22784	6.32687	125.078	4.89e-29	1.48e-26	7.04781	4.8195	Slc7a11
ENSMUSG00000020437	-0.404994	8.98234	124.502	6.54e-29	1.93e-26	8.76576	9.17061	Myo1g
ENSMUSG00000024423	0.969625	4.53146	123.805	9.29e-29	2.68e-26	4.93599	3.9673	Impact
ENSMUSG00000033400	0.639494	4.30615	122.042	2.26e-28	6.39e-26	4.59008	3.95231	Agl
ENSMUSG00000028124	1.45831	5.90328	121.537	2.92e-28	7.91e-26	6.45538	4.99759	Gclm
ENSMUSG00000051510	0.679312	6.66084	121.559	2.88e-28	7.91e-26	6.96106	6.28126	Mafg
ENSMUSG00000026358	-1.93261	7.9195	121.163	3.52e-28	9.36e-26	6.6512	8.58385	Rgs1
ENSMUSG00000046794	0.630905	4.69966	120.342	5.32e-28	1.39e-25	4.98041	4.35074	Ppp1r3b
ENSMUSG00000036427	0.510982	8.26774	119.93	6.55e-28	1.68e-25	8.50072	7.98976	Gpi1
ENSMUSG00000031015	-0.694111	6.88375	119.026	1.03e-27	2.6e-25	6.49569	7.18924	Swap70
ENSMUSG00000035168	0.664762	5.18098	117.995	1.74e-27	4.29e-25	5.47414	4.81266	Tanc1
ENSMUSG00000003200	-0.594444	7.28309	117.875	1.85e-27	4.47e-25	6.95576	7.54971	Sh3gl1
ENSMUSG00000066150	0.441299	8.65149	117.33	2.43e-27	5.79e-25	8.85536	8.414	Slc31a1
ENSMUSG00000028630	-0.666934	7.26798	116.972	2.91e-27	6.81e-25	6.89646	7.56314	Dyrk2
ENSMUSG00000021929	-0.515034	9.42256	116.674	3.38e-27	7.78e-25	9.14211	9.65727	Kpna3
ENSMUSG00000041961	-1.04309	4.09509	116.519	3.66e-27	8.28e-25	3.47843	4.52572	Znrf3
ENSMUSG00000036362	-0.923632	5.23196	116.378	3.93e-27	8.74e-25	4.6984	5.62059	P2ry13
ENSMUSG00000046982	1.45301	4.80302	115.839	5.16e-27	1.13e-24	5.35399	3.90043	Tshz1
ENSMUSG00000027018	-0.706563	6.85512	115.79	5.28e-27	1.14e-24	6.45892	7.16563	Hat1
ENSMUSG00000038181	0.650366	6.56272	115.384	6.49e-27	1.36e-24	6.8517	6.20097	Chpf2
ENSMUSG00000026321	-0.802854	7.57897	115.344	6.62e-27	1.36e-24	7.12246	7.92521	Tnfrsf11a
ENSMUSG00000068735	-1.91954	3.03404	115.342	6.62e-27	1.36e-24	1.78169	3.69418	Trp53i11
ENSMUSG00000013846	-0.694465	7.91823	115.211	7.08e-27	1.43e-24	7.52971	8.22401	St3gal1
ENSMUSG00000050350	-0.871774	4.34611	115.171	7.22e-27	1.44e-24	3.84637	4.71657	Gpr18
ENSMUSG00000025058	-1.13178	5.22666	114.873	8.39e-27	1.65e-24	4.55235	5.68438	5430427O19Rik
ENSMUSG00000017144	-0.86592	6.59717	114.404	1.06e-26	2.06e-24	6.10027	6.96608	Rnd3
ENSMUSG00000004221	0.90115	7.18481	114.072	1.26e-26	2.4e-24	7.56616	6.66496	Ikbkg
ENSMUSG00000015846	1.03098	3.13962	113.908	1.36e-26	2.57e-24	3.56258	2.53866	Rxra
ENSMUSG00000089872	0.640384	4.54693	112.67	2.55e-26	4.74e-24	4.83133	4.19235	Rps6kc1
ENSMUSG00000037572	-1.25404	3.5629	112.412	2.9e-26	5.32e-24	2.80465	4.05735	Wdhd1
ENSMUSG00000025025	0.921341	3.24727	111.485	4.63e-26	8.27e-24	3.63916	2.70753	Mxi1
ENSMUSG00000064127	0.740499	4.77703	111.494	4.61e-26	8.27e-24	5.10017	4.35997	Med14
ENSMUSG00000020919	-0.469267	6.84961	110.924	6.15e-26	1.08e-23	6.59606	7.06519	Stat5b
ENSMUSG00000050592	1.36497	1.34613	110.724	6.8e-26	1.18e-23	1.86017	0.540097	Fam78a
ENSMUSG00000028527	0.927861	5.5023	110.709	6.85e-26	1.18e-23	5.89307	4.96466	Ak4
ENSMUSG00000028362	-1.33516	4.23484	110.533	7.49e-26	1.27e-23	3.41745	4.75342	Tnfsf8
ENSMUSG00000035105	2.55616	0.576314	110.095	9.34e-26	1.56e-23	1.3484	-1.19837	Egln3
ENSMUSG00000031639	-1.18932	8.09689	109.657	1.16e-25	1.93e-23	7.38298	8.57232	Tlr3
ENSMUSG00000040466	0.658105	7.23697	109.62	1.19e-25	1.94e-23	7.52902	6.8704	Blvrb
ENSMUSG00000023913	1.10205	7.4191	109.448	1.29e-25	2.09e-23	7.86719	6.76568	Pla2g7
ENSMUSG00000034957	1.48279	1.3685	109.264	1.42e-25	2.27e-23	1.92966	0.43761	Cebpa
ENSMUSG00000024672	-0.90093	8.74197	108.625	1.96e-25	3.09e-23	8.22235	9.12319	Ms4a7
ENSMUSG00000024642	-0.7675	6.20931	108.466	2.12e-25	3.31e-23	5.77506	6.54264	Tle4
ENSMUSG00000024087	2.88929	0.672272	108.29	2.32e-25	3.58e-23	1.49284	-1.42379	Cyp1b1
ENSMUSG00000113701	1.52576	1.85154	107.712	3.11e-25	4.74e-23	2.42226	0.893422	B230303A05Rik
ENSMUSG00000022951	-0.796855	5.60655	107.196	4.03e-25	6.08e-23	5.15373	5.95069	Rcan1
ENSMUSG00000026548	-1.60701	7.33877	107.126	4.18e-25	6.23e-23	6.32223	7.9292	Slamf9
ENSMUSG00000006494	0.547013	5.93937	107.09	4.25e-25	6.27e-23	6.18748	5.63955	Pdk1
ENSMUSG00000025246	-0.554232	7.35083	106.926	4.62e-25	6.74e-23	7.04701	7.60167	Tbl1x
ENSMUSG00000020250	0.942566	8.82833	106.801	4.92e-25	7.11e-23	9.22404	8.28125	Txnrd1
ENSMUSG00000038121	0.800379	4.17703	106.608	5.43e-25	7.75e-23	4.52315	3.72076	Fam210a
ENSMUSG00000030269	-0.448783	8.43721	106.234	6.55e-25	9.26e-23	8.19544	8.64422	Mtmr14
ENSMUSG00000025791	0.381907	7.29467	106.207	6.64e-25	9.29e-23	7.47305	7.09108	Pgm2
ENSMUSG00000034591	0.585773	5.25026	105.601	9.02e-25	1.25e-22	5.51212	4.93011	Slc41a2
ENSMUSG00000050244	0.738605	5.88835	105.368	1.01e-24	1.39e-22	6.21099	5.47212	Heatr1
ENSMUSG00000043885	0.705942	4.39459	105.259	1.07e-24	1.43e-22	4.70396	4.00024	Slc36a4
ENSMUSG00000074622	0.616046	6.15875	105.252	1.08e-24	1.43e-22	6.43385	5.81854	Mafb
ENSMUSG00000028552	-0.425811	6.81082	105.288	1.06e-24	1.43e-22	6.58272	7.00772	Eps15
ENSMUSG00000049709	-1.23399	1.96533	105.144	1.14e-24	1.5e-22	1.22777	2.45101	Nlrp10
ENSMUSG00000031922	0.705873	4.48592	104.97	1.24e-24	1.62e-22	4.79699	4.08882	Cep57
ENSMUSG00000045216	-0.834588	4.4569	104.557	1.53e-24	1.97e-22	3.98395	4.81249	Hs6st1
ENSMUSG00000025810	-0.671688	6.24545	104.025	2e-24	2.56e-22	5.87004	6.54306	Nrp1
ENSMUSG00000035448	-1.27194	4.71195	103.981	2.04e-24	2.59e-22	3.94068	5.21183	Ccr3
ENSMUSG00000026360	-1.55887	5.27494	103.683	2.37e-24	2.98e-22	4.29388	5.85353	Rgs2
ENSMUSG00000024696	-0.784788	8.67249	103.291	2.89e-24	3.6e-22	8.22736	9.01218	Lpxn
ENSMUSG00000027368	-0.785287	8.53333	102.356	4.64e-24	5.72e-22	8.08808	8.87309	Dusp2
ENSMUSG00000021930	-0.596634	6.41893	102.097	5.29e-24	6.44e-22	6.08963	6.68686	Spryd7
ENSMUSG00000041112	-0.600137	7.14783	102.085	5.32e-24	6.44e-22	6.81661	7.41702	Elmo1
ENSMUSG00000037995	-1.49421	3.68628	101.852	5.98e-24	7.19e-22	2.75453	4.24776	Igsf9
ENSMUSG00000030149	-1.1741	4.83088	100.995	9.22e-24	1.1e-21	4.12687	5.30195	Klrk1
ENSMUSG00000052085	-0.772714	6.75848	100.818	1.01e-23	1.19e-21	6.32073	7.09386	Dock8
ENSMUSG00000020190	0.602223	5.75595	100.609	1.12e-23	1.31e-21	6.02463	5.4255	Mknk2
ENSMUSG00000040620	0.863535	3.65831	100.532	1.16e-23	1.35e-21	4.0256	3.16436	Dhx33
ENSMUSG00000074802	0.616297	5.88861	100.508	1.18e-23	1.36e-21	6.16367	5.54844	Gas2l3
ENSMUSG00000029415	0.768376	4.62313	100.423	1.23e-23	1.4e-21	4.95671	4.18846	Sdad1
ENSMUSG00000031934	0.922604	2.80763	100.388	1.25e-23	1.42e-21	3.19121	2.28359	Panx1
ENSMUSG00000012017	-1.13068	2.29935	100.238	1.35e-23	1.52e-21	1.62189	2.7585	Scarf2
ENSMUSG00000045312	0.944998	4.9398	99.9484	1.56e-23	1.74e-21	5.33741	4.38909	Lhfpl2
ENSMUSG00000027367	-0.830654	7.73523	99.6657	1.8e-23	1.99e-21	7.26129	8.09138	Stard7
ENSMUSG00000031216	-0.608322	6.75311	98.8679	2.7e-23	2.95e-21	6.41699	7.02552	Stard8
ENSMUSG00000026786	-0.673302	7.57965	98.1456	3.89e-23	4.22e-21	7.20408	7.87738	Apbb1ip
ENSMUSG00000055485	1.01522	3.10415	98.0247	4.13e-23	4.45e-21	3.52785	2.50171	Soga1
ENSMUSG00000026390	2.81416	5.12167	97.8854	4.43e-23	4.74e-21	5.92976	3.11651	Marco
ENSMUSG00000037344	-0.61981	6.95778	97.8333	4.55e-23	4.82e-21	6.61513	7.23446	Slc12a9
ENSMUSG00000003208	-0.74748	5.25203	97.7814	4.67e-23	4.91e-21	4.83081	5.57766	Ccdc94
ENSMUSG00000030790	1.55546	0.902363	97.7519	4.74e-23	4.95e-21	1.4787	-0.0720549	Adm
ENSMUSG00000079037	-0.51152	7.32773	97.6994	4.87e-23	5.04e-21	7.04916	7.56112	Prnp
ENSMUSG00000039697	-0.717895	7.25919	97.4027	5.66e-23	5.81e-21	6.85617	7.57386	Ncoa7
ENSMUSG00000021831	0.432418	5.73696	97.0188	6.87e-23	7.01e-21	5.93809	5.50317	Ero1l
ENSMUSG00000005803	0.482345	5.65981	96.8035	7.66e-23	7.75e-21	5.88023	5.39954	Sqor
ENSMUSG00000039735	-0.692718	8.99927	96.6239	8.38e-23	8.43e-21	8.6117	9.30446	Fnbp1l
ENSMUSG00000040552	-1.02679	10.0778	96.4604	9.1e-23	9.08e-21	9.4749	10.5017	C3ar1
ENSMUSG00000023186	-0.473774	9.16931	96.1803	1.05e-22	1.03e-20	8.91299	9.38688	Vwa5a
ENSMUSG00000052056	-0.537178	6.5452	96.19	1.04e-22	1.03e-20	6.25273	6.78826	Zfp217
ENSMUSG00000037405	-0.439035	10.8149	95.9239	1.19e-22	1.17e-20	10.5787	11.0178	Icam1
ENSMUSG00000040723	-0.592143	4.80152	95.6583	1.37e-22	1.31e-20	4.47581	5.06708	Rcsd1
ENSMUSG00000028967	-1.07488	5.65992	95.6839	1.35e-22	1.31e-20	5.0259	6.09887	Errfi1
ENSMUSG00000024238	-1.06024	5.12135	94.9144	1.99e-22	1.9e-20	4.49669	5.55584	Zeb1
ENSMUSG00000036995	-1.53566	3.89009	94.5424	2.4e-22	2.28e-20	2.92751	4.46236	Asap3
ENSMUSG00000029467	0.492053	7.19621	94.2825	2.74e-22	2.58e-20	7.42125	6.92946	Atp2a2
ENSMUSG00000034902	0.580887	6.92326	94.1731	2.89e-22	2.71e-20	7.18474	6.60366	Pip5k1c
ENSMUSG00000047747	-1.18574	2.46966	93.7458	3.59e-22	3.33e-20	1.75729	2.94441	Rnf150
ENSMUSG00000022947	1.23275	1.72148	93.5729	3.92e-22	3.61e-20	2.21211	0.97229	Cbr3
ENSMUSG00000070730	-0.370476	7.93126	93.5453	3.97e-22	3.64e-20	7.73398	8.10477	Rmdn3
ENSMUSG00000016529	-0.955184	7.63386	93.4804	4.1e-22	3.74e-20	7.07858	8.03383	Il10
ENSMUSG00000044092	1.2072	2.20477	93.3802	4.32e-22	3.9e-20	2.69274	1.46188	C130050O18Rik
ENSMUSG00000000247	-0.909926	6.40355	93.0682	5.05e-22	4.54e-20	5.87803	6.78793	Lhx2
ENSMUSG00000025993	1.16876	1.89152	92.9816	5.28e-22	4.71e-20	2.35502	1.20447	Slc40a1
ENSMUSG00000024660	0.565986	5.17129	92.8774	5.56e-22	4.93e-20	5.42778	4.85911	Incenp
ENSMUSG00000023025	0.645512	4.29439	92.6819	6.14e-22	5.41e-20	4.58016	3.93768	Larp4
ENSMUSG00000023353	0.577528	4.87012	92.3684	7.2e-22	6.3e-20	5.13075	4.55179	Agap3
ENSMUSG00000031668	0.887143	2.42596	92.135	8.1e-22	7.04e-20	2.80111	1.91762	Eif2ak3
ENSMUSG00000029413	0.731575	7.75453	91.8957	9.14e-22	7.9e-20	8.07449	7.34277	Naaa
ENSMUSG00000025915	-0.469191	6.79975	91.8259	9.46e-22	8.13e-20	6.54643	7.01517	Sgk3
ENSMUSG00000034485	-0.823594	5.93665	91.5778	1.07e-21	9.16e-20	5.46703	6.29036	Uaca
ENSMUSG00000033352	-0.505233	8.29715	91.5392	1.09e-21	9.28e-20	8.02254	8.52775	Map2k4
ENSMUSG00000013974	2.12335	-0.110222	91.1784	1.31e-21	1.11e-19	0.589984	-1.52425	Mcemp1
ENSMUSG00000020634	0.787955	3.67274	91.0878	1.37e-21	1.15e-19	4.01334	3.22605	Ubxn2a
ENSMUSG00000028672	0.41555	5.5106	90.6482	1.72e-21	1.43e-19	5.70328	5.28816	Hmgcl
ENSMUSG00000042350	-0.37899	8.7993	90.6117	1.75e-21	1.45e-19	8.59735	8.97642	Arel1
ENSMUSG00000032175	-0.430121	8.34931	90.57	1.79e-21	1.47e-19	8.1184	8.54832	Tyk2
ENSMUSG00000037295	0.616194	4.99299	90.4102	1.94e-21	1.58e-19	5.26679	4.65476	Ldlrap1
ENSMUSG00000028894	-0.43261	8.64105	90.4002	1.95e-21	1.58e-19	8.40859	8.84119	Inpp5b
ENSMUSG00000001248	-0.458634	8.78988	90.2544	2.09e-21	1.69e-19	8.54262	9.00091	Gramd1a
ENSMUSG00000031647	0.759361	4.6521	90.2032	2.15e-21	1.73e-19	4.9805	4.2262	Mfap3l
ENSMUSG00000028459	-0.945028	9.56826	90.1761	2.18e-21	1.74e-19	9.01971	9.96474	Cd72
ENSMUSG00000026121	-1.07081	7.23296	89.4522	3.14e-21	2.49e-19	6.60049	7.67118	Sema4c
ENSMUSG00000033970	-0.664885	4.61519	89.4235	3.19e-21	2.51e-19	4.24399	4.91016	Rfc3
ENSMUSG00000030315	1.08616	1.92015	89.1739	3.62e-21	2.84e-19	2.36593	1.27166	Vgll4
ENSMUSG00000004043	-0.51518	7.58461	88.9084	4.14e-21	3.22e-19	7.30403	7.81941	Stat5a
ENSMUSG00000036249	-0.557252	5.88412	88.8008	4.37e-21	3.39e-19	5.57857	6.13613	Rbm43
ENSMUSG00000026014	-0.758598	5.0688	88.502	5.08e-21	3.91e-19	4.64032	5.39873	Raph1
ENSMUSG00000021109	0.357997	9.7941	88.4597	5.19e-21	3.98e-19	9.96204	9.604	Hif1a
ENSMUSG00000030102	-0.641776	6.62392	88.4108	5.32e-21	4.05e-19	6.26738	6.90958	Itpr1
ENSMUSG00000030474	0.850819	2.88387	88.0709	6.31e-21	4.79e-19	3.24902	2.39378	Siglece
ENSMUSG00000028691	0.799243	10.9558	87.9747	6.63e-21	5e-19	11.3007	10.5015	Prdx1
ENSMUSG00000040339	0.471585	9.04006	87.9369	6.76e-21	5.07e-19	9.25671	8.78504	Fam102b
ENSMUSG00000052485	-0.962118	7.22302	87.7996	7.24e-21	5.4e-19	6.66316	7.62534	Tmem171
ENSMUSG00000079298	1.56189	2.06241	87.7639	7.38e-21	5.47e-19	2.64121	1.08073	Klrb1b
ENSMUSG00000021952	0.650601	3.98315	87.6646	7.75e-21	5.72e-19	4.27085	3.62342	Xpo4
ENSMUSG00000036896	-0.733689	10.5195	87.2474	9.58e-21	7.02e-19	10.1065	10.8402	C1qc
ENSMUSG00000079547	0.595604	5.94554	86.8865	1.15e-20	8.38e-19	6.21267	5.61744	H2-DMb1
ENSMUSG00000024770	0.988739	3.10294	86.7897	1.21e-20	8.76e-19	3.51047	2.53287	Lipn
ENSMUSG00000070462	-0.572097	6.4637	86.7649	1.22e-20	8.82e-19	6.14961	6.72149	Tlnrd1
ENSMUSG00000033955	-0.595991	5.4314	86.6963	1.27e-20	9.08e-19	5.10177	5.69955	Tnks1bp1
ENSMUSG00000029569	-0.451152	6.69462	86.6069	1.32e-20	9.45e-19	6.45098	6.90299	Tmem168
ENSMUSG00000015852	-1.59801	5.96127	86.4441	1.44e-20	1.02e-18	4.95154	6.54945	Fcrls
ENSMUSG00000098557	-1.13209	7.93575	86.2845	1.56e-20	1.1e-18	7.26152	8.39343	Kctd12
ENSMUSG00000032434	-0.387749	8.60399	86.1375	1.68e-20	1.18e-18	8.39703	8.78496	Cmtm6
ENSMUSG00000021377	-0.58058	6.1893	86.1126	1.7e-20	1.19e-18	5.86951	6.45091	Dek
ENSMUSG00000038884	-0.801244	4.70704	86.0895	1.72e-20	1.2e-18	4.25187	5.05251	A230050P20Rik
ENSMUSG00000026229	0.363307	7.08292	85.9519	1.84e-20	1.28e-18	7.25347	6.88948	Psmd1
ENSMUSG00000041859	0.583775	4.07875	85.9231	1.87e-20	1.29e-18	4.34124	3.75763	Mcm3
ENSMUSG00000027276	0.773844	6.52786	85.8708	1.92e-20	1.32e-18	6.86326	6.09009	Jag1
ENSMUSG00000021115	-0.527253	5.32395	85.8045	1.99e-20	1.35e-18	5.03589	5.56396	Vrk1
ENSMUSG00000040675	0.744213	3.90472	85.5522	2.26e-20	1.53e-18	4.22998	3.48411	Mthfd1l
ENSMUSG00000032122	-0.611781	6.44981	85.3232	2.53e-20	1.71e-18	6.11175	6.7235	Slc37a2
ENSMUSG00000003955	0.84489	4.04162	85.2675	2.61e-20	1.75e-18	4.40389	3.55673	Fam162a
ENSMUSG00000057346	-2.11929	2.67449	85.1287	2.8e-20	1.87e-18	1.25719	3.37545	Apol9a
ENSMUSG00000029007	0.500735	7.43437	85.048	2.91e-20	1.94e-18	7.66314	7.16236	Agtrap
ENSMUSG00000002997	0.712451	4.62039	85.009	2.97e-20	1.97e-18	4.93382	4.2194	Prkar2b
ENSMUSG00000020271	-0.499859	8.01541	84.9306	3.09e-20	2.04e-18	7.74398	8.24377	Fbxw11
ENSMUSG00000026357	-1.20606	2.62443	84.898	3.14e-20	2.06e-18	1.89805	3.10529	Rgs18
ENSMUSG00000053580	0.981937	3.43809	84.377	4.09e-20	2.67e-18	3.84543	2.86841	Tanc2
ENSMUSG00000028572	1.68651	1.16539	84.2927	4.27e-20	2.77e-18	1.77554	0.0870706	Hook1
ENSMUSG00000029174	-0.460692	7.5482	84.1982	4.48e-20	2.89e-18	7.29934	7.76038	Tbc1d1
ENSMUSG00000059263	-0.458015	8.35787	84.0663	4.78e-20	3.08e-18	8.11062	8.56889	Usp47
ENSMUSG00000028759	-0.379783	7.88353	83.9442	5.09e-20	3.24e-18	7.68125	8.0609	Hp1bp3
ENSMUSG00000007987	-0.566321	5.49689	83.9538	5.06e-20	3.24e-18	5.18651	5.75216	Ift22
ENSMUSG00000061731	-0.459079	7.27983	83.8833	5.25e-20	3.33e-18	7.03202	7.49125	Ext1
ENSMUSG00000040624	0.862426	4.79793	83.7439	5.63e-20	3.55e-18	5.16493	4.3045	Plekhg1
ENSMUSG00000000078	-0.643645	10.3843	83.5624	6.17e-20	3.88e-18	10.0269	10.6706	Klf6
ENSMUSG00000046031	-0.622823	8.86935	83.5231	6.3e-20	3.94e-18	8.5246	9.1474	Fam26f
ENSMUSG00000073409	-1.59825	5.90343	83.4793	6.44e-20	4.01e-18	4.89331	6.49175	H2-Q6
ENSMUSG00000034218	-0.669252	5.01907	83.3141	7e-20	4.34e-18	4.64502	5.31584	Atm
ENSMUSG00000055110	-1.50426	1.17693	83.2884	7.09e-20	4.37e-18	0.242945	1.73919	A630012P03Rik
ENSMUSG00000020589	-0.595752	7.57729	83.2541	7.22e-20	4.43e-18	7.24863	7.8448	Fam49a
ENSMUSG00000047959	-0.586243	6.32254	83.0725	7.91e-20	4.83e-18	5.99994	6.58602	Kcna3
ENSMUSG00000031557	-0.316481	8.60303	82.9552	8.39e-20	5.11e-18	8.43597	8.75273	Plekha2
ENSMUSG00000041341	0.773265	2.9393	82.8371	8.91e-20	5.4e-18	3.27611	2.49911	Atg2b
ENSMUSG00000021629	0.526619	4.25801	82.5229	1.04e-19	6.3e-18	4.49824	3.96963	Slc30a5
ENSMUSG00000055567	-1.2793	1.55057	82.2207	1.22e-19	7.31e-18	0.775982	2.05183	Unc80
ENSMUSG00000081534	0.688858	7.08405	82.1831	1.24e-19	7.41e-18	7.38769	6.699	Slc48a1
ENSMUSG00000053101	0.796035	5.69555	82.015	1.35e-19	8.04e-18	6.03972	5.24266	Gpr141
ENSMUSG00000037111	0.776881	2.83618	81.7135	1.57e-19	9.32e-18	3.17485	2.39281	Setd7
ENSMUSG00000102882	-1.54993	3.12808	81.62	1.65e-19	9.73e-18	2.15658	3.70341	Gm2065
ENSMUSG00000060183	-0.815303	7.96438	81.2862	1.95e-19	1.15e-17	7.49995	8.31515	Cxcl11
ENSMUSG00000040548	0.572109	3.71471	81.2153	2.02e-19	1.18e-17	3.9715	3.40211	Tex2
ENSMUSG00000021189	0.581935	4.40647	81.1254	2.12e-19	1.23e-17	4.66912	4.08512	Atxn3
ENSMUSG00000017756	-0.582527	6.95557	80.9906	2.27e-19	1.32e-17	6.63508	7.21765	Slc12a7
ENSMUSG00000014164	2.31473	-0.315322	80.0387	3.67e-19	2.12e-17	0.417429	-1.8794	Klhl3
ENSMUSG00000039989	-0.600253	4.25635	79.843	4.05e-19	2.33e-17	3.92322	4.5268	Cbx4
ENSMUSG00000042284	1.38418	3.20354	79.7922	4.16e-19	2.38e-17	3.73549	2.35178	Itga1
ENSMUSG00000021608	-0.510621	5.23389	79.1736	5.69e-19	3.24e-17	4.95621	5.46665	Lpcat1
ENSMUSG00000020393	-0.53695	8.20328	79.1189	5.85e-19	3.32e-17	7.90998	8.44691	Kremen1
ENSMUSG00000030930	-1.66967	1.08365	79.1029	5.9e-19	3.33e-17	0.0363317	1.68404	Chst15
ENSMUSG00000027253	-0.759091	4.37736	79.0812	5.96e-19	3.36e-17	3.9466	4.70865	Lrp4
ENSMUSG00000027130	0.646831	5.74917	78.8247	6.79e-19	3.81e-17	6.03637	5.39022	Slc12a6
ENSMUSG00000004356	0.839125	3.42118	78.7664	6.99e-19	3.9e-17	3.7783	2.94552	Utp20
ENSMUSG00000038521	1.43682	2.83025	78.6705	7.34e-19	4.08e-17	3.37794	1.93661	C1s1
ENSMUSG00000027230	0.833338	3.49276	78.5185	7.93e-19	4.39e-17	3.84574	3.02442	Creb3l1
ENSMUSG00000017002	1.14908	1.52624	78.46	8.16e-19	4.5e-17	1.99862	0.819262	Slpi
ENSMUSG00000035547	-0.555223	6.28436	78.4299	8.29e-19	4.55e-17	5.97978	6.53571	Capn5
ENSMUSG00000054079	0.729744	3.26523	78.3486	8.64e-19	4.73e-17	3.58119	2.8601	Utp18
ENSMUSG00000031563	0.51601	4.09172	78.1806	9.4e-19	5.12e-17	4.3272	3.81016	Wwc2
ENSMUSG00000029163	0.499964	4.44649	77.9363	1.06e-18	5.78e-17	4.67249	4.17839	Emilin1
ENSMUSG00000040479	0.549787	5.85935	77.6796	1.21e-18	6.55e-17	6.10749	5.55948	Dgkz
ENSMUSG00000042331	-0.632404	6.45939	77.5614	1.29e-18	6.93e-17	6.10895	6.74112	Specc1
ENSMUSG00000031712	-0.629989	7.84255	77.534	1.3e-18	7e-17	7.49335	8.12348	Il15
ENSMUSG00000015869	-0.582656	5.49924	76.8448	1.85e-18	9.88e-17	5.17821	5.76168	Prpsap1
ENSMUSG00000033161	0.376971	9.30173	76.7279	1.96e-18	1.04e-16	9.47792	9.10099	Atp1a1
ENSMUSG00000021687	0.425665	5.82421	76.5636	2.13e-18	1.13e-16	6.02083	5.5965	Scamp1
ENSMUSG00000020573	0.561047	8.15262	76.5051	2.2e-18	1.16e-16	8.40587	7.84524	Pik3cg
ENSMUSG00000025856	-0.791422	4.50404	76.4732	2.23e-18	1.17e-16	4.05609	4.84536	Pdgfa
ENSMUSG00000050271	-0.804831	5.59741	76.3099	2.42e-18	1.27e-16	5.13966	5.94437	Prag1
ENSMUSG00000029379	1.25298	3.33788	76.1748	2.6e-18	1.35e-16	3.83239	2.57951	Cxcl3
ENSMUSG00000020227	0.528271	6.50556	76.098	2.7e-18	1.4e-16	6.74611	6.21673	Irak3
ENSMUSG00000058099	0.592196	5.26663	76.0242	2.8e-18	1.45e-16	5.53315	4.93946	Nfam1
ENSMUSG00000028337	-0.575708	8.86696	76.0135	2.82e-18	1.45e-16	8.55043	9.12639	Coro2a
ENSMUSG00000030067	-0.45882	8.23987	75.9015	2.98e-18	1.53e-16	7.99223	8.45116	Foxp1
ENSMUSG00000041831	-0.947435	4.09487	75.872	3.03e-18	1.55e-16	3.54462	4.49223	Sytl3
ENSMUSG00000020091	0.516301	4.8077	75.8151	3.12e-18	1.59e-16	5.04362	4.52551	Eif4ebp2
ENSMUSG00000028214	-1.13809	2.14776	75.6625	3.37e-18	1.71e-16	1.46108	2.61109	Gem
ENSMUSG00000029095	1.09268	1.51731	75.616	3.45e-18	1.74e-16	1.96195	0.871271	Ablim2
ENSMUSG00000013663	0.57304	5.27368	75.5431	3.58e-18	1.8e-16	5.53294	4.95738	Pten
ENSMUSG00000025481	-1.68831	1.36244	75.5325	3.59e-18	1.81e-16	0.294654	1.9693	Urah
ENSMUSG00000043415	-0.779413	5.69754	75.4243	3.8e-18	1.9e-16	5.25513	6.03565	Otud1
ENSMUSG00000021702	1.98698	3.07624	75.3992	3.85e-18	1.92e-16	3.74902	1.7753	Thbs4
ENSMUSG00000030726	-0.420518	5.79575	75.3593	3.92e-18	1.95e-16	5.56979	5.99107	Pold3
ENSMUSG00000046410	0.547957	4.62873	75.3227	4e-18	1.98e-16	4.87839	4.32664	Kcnk6
ENSMUSG00000022309	-1.41814	2.62666	75.2977	4.05e-18	2e-16	1.74427	3.17019	Angpt1
ENSMUSG00000021423	-1.06865	6.60124	75.2326	4.18e-18	2.06e-16	5.96974	7.03899	Ly86
ENSMUSG00000020520	0.510022	4.47853	75.186	4.28e-18	2.1e-16	4.70941	4.20352	Galnt10
ENSMUSG00000028032	0.61447	5.35578	75.1542	4.35e-18	2.12e-16	5.63063	5.01595	Papss1
ENSMUSG00000059920	-0.535402	4.84872	75.0807	4.52e-18	2.2e-16	4.55633	5.09171	4930453N24Rik
ENSMUSG00000026313	0.803023	2.53378	74.985	4.74e-18	2.3e-16	2.87757	2.08156	Hdac4
ENSMUSG00000027669	-0.508849	8.53614	74.9158	4.91e-18	2.37e-16	8.25935	8.76828	Gnb4
ENSMUSG00000027012	-0.353215	9.33751	74.8923	4.97e-18	2.39e-16	9.15009	9.50335	Dync1i2
ENSMUSG00000032046	-0.526469	7.87999	74.8491	5.08e-18	2.44e-16	7.59287	8.11934	Abhd12
ENSMUSG00000004044	0.90961	2.35577	74.8224	5.15e-18	2.45e-16	2.73707	1.836	Cavin1
ENSMUSG00000015755	-0.329291	8.60761	74.8317	5.13e-18	2.45e-16	8.43359	8.76289	Tab2
ENSMUSG00000028556	0.48589	4.58241	74.7009	5.48e-18	2.6e-16	4.80616	4.31748	Dock7
ENSMUSG00000036553	0.479509	5.19632	74.6053	5.75e-18	2.72e-16	5.4152	4.9382	Sh3tc1
ENSMUSG00000048264	0.65264	5.24186	74.5074	6.04e-18	2.85e-16	5.5318	4.87861	Dip2c
ENSMUSG00000021037	-0.730393	8.19163	74.4996	6.07e-18	2.85e-16	7.78067	8.51111	Ahsa1
ENSMUSG00000023456	0.437771	9.04008	74.4347	6.27e-18	2.93e-16	9.2425	8.80457	Tpi1
ENSMUSG00000039911	-0.769058	5.76808	74.3416	6.57e-18	3.06e-16	5.33273	6.10206	Spsb1
ENSMUSG00000037940	-1.07327	2.73336	74.3244	6.63e-18	3.08e-16	2.10464	3.16979	Inpp4b
ENSMUSG00000022014	-0.806992	7.81836	73.9991	7.82e-18	3.62e-16	7.35913	8.16616	Epsti1
ENSMUSG00000039000	0.496274	5.11491	73.8706	8.34e-18	3.85e-16	5.34143	4.84607	Ube3c
ENSMUSG00000039512	0.601522	4.22068	73.773	8.76e-18	4.03e-16	4.4877	3.89276	Uhrf1bp1
ENSMUSG00000068246	-1.95954	4.5209	73.6743	9.21e-18	4.22e-16	3.23196	5.1906	Apol9b
ENSMUSG00000027361	-0.481572	4.44476	73.6449	9.35e-18	4.27e-16	4.18617	4.66397	Gabpb1
ENSMUSG00000033009	0.645012	3.65794	73.6339	9.4e-18	4.28e-16	3.94401	3.30076	Ogfod1
ENSMUSG00000036905	-0.710319	11.1368	73.5437	9.84e-18	4.47e-16	10.7384	11.4487	C1qb
ENSMUSG00000021624	-0.856509	9.08221	73.3465	1.09e-17	4.92e-16	8.59124	9.44785	Cd180
ENSMUSG00000035898	-0.429531	6.24602	73.3028	1.11e-17	5.01e-16	6.01466	6.44535	Uba6
ENSMUSG00000002107	-0.569337	6.92483	73.2918	1.12e-17	5.02e-16	6.61194	7.18181	Celf2
ENSMUSG00000028522	-0.629569	6.16082	73.1144	1.22e-17	5.48e-16	5.81217	6.44139	Mier1
ENSMUSG00000038481	-0.541491	5.02047	73.0972	1.23e-17	5.49e-16	4.72401	5.26627	Cdk19
ENSMUSG00000021038	-0.581133	7.83649	73.0978	1.23e-17	5.49e-16	7.51669	8.09811	Vipas39
ENSMUSG00000047945	-0.577294	9.66588	72.9416	1.34e-17	5.92e-16	9.34859	9.92581	Marcksl1
ENSMUSG00000048756	0.630357	3.5789	72.7642	1.46e-17	6.46e-16	3.86055	3.22859	Foxo3
ENSMUSG00000025161	0.600502	8.45613	72.7399	1.48e-17	6.52e-16	8.72547	8.12468	Slc16a3
ENSMUSG00000032834	0.754779	3.05163	72.5918	1.59e-17	7e-16	3.38121	2.62376	Pwp2
ENSMUSG00000026872	-0.338452	9.26971	72.3154	1.83e-17	8.03e-16	9.09052	9.42908	Zeb2
ENSMUSG00000034165	0.51278	5.84996	72.2947	1.85e-17	8.09e-16	6.08351	5.57116	Ccnd3
ENSMUSG00000025591	0.365058	7.52845	72.1414	2e-17	8.71e-16	7.6994	7.33447	Tma16
ENSMUSG00000020577	-0.684045	4.52876	72.0309	2.12e-17	9.18e-16	4.14587	4.83105	Tspan13
ENSMUSG00000053436	0.489432	4.5727	72.0109	2.14e-17	9.21e-16	4.79481	4.31007	Mapk14
ENSMUSG00000046034	-0.475749	5.09684	72.0058	2.15e-17	9.21e-16	4.83982	5.31491	Otulin
ENSMUSG00000066152	-0.476424	8.93204	72.0135	2.14e-17	9.21e-16	8.67423	9.15069	Slc31a2
ENSMUSG00000034187	0.333972	6.92291	71.9815	2.17e-17	9.3e-16	7.08098	6.74536	Nsf
ENSMUSG00000021403	1.32484	5.37023	71.9126	2.25e-17	9.6e-16	5.88561	4.56084	Serpinb9b
ENSMUSG00000021693	0.686695	3.67076	71.8916	2.27e-17	9.67e-16	3.97312	3.28777	Kif2a
ENSMUSG00000074918	0.791722	2.39564	71.8176	2.36e-17	1e-15	2.73346	1.95372	Inafm2
ENSMUSG00000020865	-0.688163	5.74334	71.8111	2.37e-17	1e-15	5.35889	6.04661	Abcc3
ENSMUSG00000039987	0.549118	4.71876	71.7562	2.43e-17	1.03e-15	4.96838	4.41673	Phtf2
ENSMUSG00000031467	0.585202	4.95874	71.4853	2.79e-17	1.17e-15	5.22235	4.63593	Agpat5
ENSMUSG00000041115	-0.412857	7.37341	71.4173	2.89e-17	1.21e-15	7.15241	7.56502	Iqsec2
ENSMUSG00000024074	-0.984477	4.96227	71.3985	2.92e-17	1.22e-15	4.38763	5.37212	Crim1
ENSMUSG00000043059	-0.361564	6.75813	71.1813	3.26e-17	1.35e-15	6.56632	6.92741	Zfp513
ENSMUSG00000019876	-0.667838	4.19012	71.1843	3.25e-17	1.35e-15	3.81449	4.48788	Pkib
ENSMUSG00000062115	0.715434	3.34293	71.1612	3.29e-17	1.36e-15	3.65422	2.94545	Rai1
ENSMUSG00000022184	-0.581566	4.12413	71.1429	3.32e-17	1.37e-15	3.80263	4.38688	Fbxo4
ENSMUSG00000025077	-0.570661	3.9159	71.0926	3.41e-17	1.4e-15	3.60358	4.1725	Dclre1a
ENSMUSG00000023830	0.426698	7.57071	71.0669	3.45e-17	1.42e-15	7.76832	7.34168	Igf2r
ENSMUSG00000066735	0.673273	3.02832	71.039	3.5e-17	1.43e-15	3.32295	2.65765	Vkorc1l1
ENSMUSG00000032712	-0.508719	7.96209	70.9655	3.64e-17	1.48e-15	7.68544	8.19413	2810474O19Rik
ENSMUSG00000044700	1.20089	1.21553	70.9034	3.75e-17	1.52e-15	1.68962	0.504674	Tmem201
ENSMUSG00000032561	1.7865	4.32231	70.8557	3.84e-17	1.56e-15	4.95494	3.16904	Acpp
ENSMUSG00000026893	-1.11656	6.19711	70.8103	3.93e-17	1.59e-15	5.53309	6.6501	Gca
ENSMUSG00000018547	0.601665	5.1159	70.6202	4.33e-17	1.74e-15	5.38563	4.78387	Pip4k2b
ENSMUSG00000034377	0.560893	6.45291	70.6152	4.34e-17	1.74e-15	6.7064	6.14519	Tulp4
ENSMUSG00000027843	-0.790915	3.5295	70.6074	4.36e-17	1.74e-15	3.08425	3.86926	Ptpn22
ENSMUSG00000030970	0.476385	4.26606	70.5557	4.47e-17	1.78e-15	4.48523	4.00754	Ctbp2
ENSMUSG00000030223	-0.563199	5.36174	70.5654	4.45e-17	1.78e-15	5.05269	5.61612	Ptpro
ENSMUSG00000039497	-0.419877	7.91979	70.2521	5.22e-17	2.07e-15	7.69454	8.11456	Dse
ENSMUSG00000044968	0.759194	5.24145	70.2197	5.31e-17	2.1e-15	5.57262	4.81088	Napepld
ENSMUSG00000029657	0.690993	4.51212	70.2014	5.35e-17	2.11e-15	4.81773	4.12388	Hsph1
ENSMUSG00000031826	0.847844	3.31927	70.0688	5.73e-17	2.25e-15	3.68119	2.83501	Usp10
ENSMUSG00000049659	-0.400728	8.95908	69.8984	6.24e-17	2.45e-15	8.74482	9.1456	Aftph
ENSMUSG00000026875	-0.522648	9.89733	69.8054	6.55e-17	2.56e-15	9.61251	10.1351	Traf1
ENSMUSG00000048120	0.951439	7.45446	69.7712	6.66e-17	2.6e-15	7.85325	6.90147	Entpd1
ENSMUSG00000052353	2.00833	-0.409734	69.4944	7.66e-17	2.98e-15	0.263975	-1.71434	Cemip
ENSMUSG00000010142	-0.592617	4.87884	69.4728	7.75e-17	3e-15	4.55253	5.14479	Tnfrsf13b
ENSMUSG00000032737	-0.491642	8.72696	69.4619	7.79e-17	3.01e-15	8.46025	8.95197	Inppl1
ENSMUSG00000022255	-0.344856	8.34547	69.1201	9.26e-17	3.57e-15	8.16278	8.5076	Mtdh
ENSMUSG00000028207	-0.657827	7.05568	69.0671	9.52e-17	3.66e-15	6.68958	7.34743	Asph
ENSMUSG00000021728	0.620932	7.62428	69.0216	9.74e-17	3.73e-15	7.9017	7.28051	Emb
ENSMUSG00000049037	-0.927795	7.13748	68.9384	1.02e-16	3.88e-15	6.60032	7.528	Clec4a1
ENSMUSG00000025949	-0.55068	6.65979	68.9235	1.02e-16	3.9e-15	6.35849	6.90891	Pikfyve
ENSMUSG00000024750	-0.439699	7.82496	68.8314	1.07e-16	4.08e-15	7.58843	8.02812	Zfand5
ENSMUSG00000009470	0.410244	6.5223	68.8197	1.08e-16	4.09e-15	6.71265	6.30296	Tnpo1
ENSMUSG00000032300	0.580323	4.54943	68.7834	1.1e-16	4.15e-15	4.80891	4.23281	1700017B05Rik
ENSMUSG00000042558	0.642581	3.38793	68.6858	1.15e-16	4.35e-15	3.6761	3.02745	Adprhl2
ENSMUSG00000058298	-0.562118	3.55987	68.5711	1.22e-16	4.6e-15	3.25133	3.81391	Mcm9
ENSMUSG00000051212	-1.51843	1.03446	68.4464	1.3e-16	4.89e-15	0.0998396	1.59695	Gpr183
ENSMUSG00000030521	0.712148	3.44531	68.339	1.38e-16	5.13e-15	3.75479	3.05077	Mphosph10
ENSMUSG00000022533	0.465097	5.36303	68.3428	1.37e-16	5.13e-15	5.57584	5.1133	Atp13a3
ENSMUSG00000026094	-0.678174	6.48181	68.3244	1.39e-16	5.16e-15	6.10393	6.78098	Stk17b
ENSMUSG00000024912	1.62863	1.02227	68.2203	1.46e-16	5.42e-15	1.62716	-0.0392334	Fosl1
ENSMUSG00000026004	-0.70797	4.52314	68.1484	1.52e-16	5.61e-15	4.1276	4.83324	Kansl1l
ENSMUSG00000097572	-0.849832	2.53447	68.1299	1.53e-16	5.64e-15	2.04562	2.89894	Gm26797
ENSMUSG00000023349	0.645805	3.89262	68.0164	1.62e-16	5.96e-15	4.18357	3.52779	Clec4n
ENSMUSG00000029840	0.355365	9.2166	67.8972	1.72e-16	6.32e-15	9.38326	9.02815	Mtpn
ENSMUSG00000031701	-0.288872	8.90669	67.815	1.8e-16	6.57e-15	8.75497	9.04395	Dnaja2
ENSMUSG00000027322	-1.45269	7.37823	67.7797	1.83e-16	6.67e-15	6.47632	7.92896	Siglec1
ENSMUSG00000004319	0.49513	4.76728	67.5524	2.05e-16	7.46e-15	4.99354	4.49881	Clcn3
ENSMUSG00000003382	-0.4209	8.78882	67.2614	2.38e-16	8.63e-15	8.5631	8.98395	Etv3
ENSMUSG00000021360	-1.00792	4.10937	67.1841	2.47e-16	8.95e-15	3.51776	4.52772	Gcnt2
ENSMUSG00000078515	0.525813	4.91667	67.088	2.6e-16	9.37e-15	5.15594	4.62968	Ddi2
ENSMUSG00000021113	0.524611	4.81686	67.0736	2.62e-16	9.41e-15	5.05691	4.52875	Snapc1
ENSMUSG00000014599	-0.799321	6.30099	67.0668	2.62e-16	9.42e-15	5.84655	6.64605	Csf1
ENSMUSG00000027312	0.502007	4.88523	66.8643	2.91e-16	1.04e-14	5.115	4.61181	Atrn
ENSMUSG00000025357	-0.813378	7.16059	66.6467	3.25e-16	1.16e-14	6.69741	7.51065	Dgka
ENSMUSG00000038349	2.14138	-0.462812	66.5695	3.38e-16	1.2e-14	0.234955	-1.86632	Plcl1
ENSMUSG00000030200	1.01123	1.72134	66.5308	3.44e-16	1.22e-14	2.14183	1.1254	Bcl2l14
ENSMUSG00000019699	-0.405731	8.03916	66.5386	3.43e-16	1.22e-14	7.82211	8.22779	Akt3
ENSMUSG00000021996	0.587858	8.57922	66.3902	3.7e-16	1.31e-14	8.84342	8.25556	Esd
ENSMUSG00000078622	0.396463	4.91495	66.2803	3.91e-16	1.38e-14	5.09954	4.70322	Ccdc47
ENSMUSG00000031903	-0.466663	6.54352	66.2236	4.03e-16	1.42e-14	6.29106	6.75831	Pla2g15
ENSMUSG00000029192	0.400539	7.92931	65.9679	4.58e-16	1.61e-14	8.11584	7.71503	Tbc1d14
ENSMUSG00000021843	-0.492018	7.8747	65.9218	4.69e-16	1.64e-14	7.60784	8.09982	Ktn1
ENSMUSG00000003206	-0.63205	8.37146	65.733	5.16e-16	1.8e-14	8.0212	8.65308	Ebi3
ENSMUSG00000064280	-1.55579	0.234597	65.7266	5.18e-16	1.8e-14	-0.736629	0.809839	Ccdc146
ENSMUSG00000029500	0.511529	4.88562	65.6818	5.3e-16	1.84e-14	5.11645	4.61068	Pgam5
ENSMUSG00000049091	0.745733	5.05411	65.6508	5.38e-16	1.86e-14	5.37966	4.63302	Sephs2
ENSMUSG00000031490	0.540501	4.80675	65.6558	5.37e-16	1.86e-14	5.05375	4.50853	Eif4ebp1
ENSMUSG00000025324	-0.402374	7.03823	65.6281	5.45e-16	1.88e-14	6.82305	7.22544	Atp10a
ENSMUSG00000046486	-1.67627	0.792838	65.4863	5.85e-16	2.01e-14	-0.274209	1.39947	Olfr231
ENSMUSG00000025240	0.341197	5.85173	65.0437	7.33e-16	2.51e-14	6.01283	5.67036	Sacm1l
ENSMUSG00000015839	0.374906	8.68372	64.9995	7.49e-16	2.56e-14	8.85903	8.48411	Nfe2l2
ENSMUSG00000024818	0.43188	4.98375	64.8462	8.1e-16	2.76e-14	5.18223	4.75353	Slc25a45
ENSMUSG00000020124	-0.383304	8.14197	64.8268	8.18e-16	2.78e-14	7.93754	8.32099	Usp15
ENSMUSG00000030232	-0.437992	6.95116	64.8202	8.21e-16	2.78e-14	6.71622	7.15314	Aebp2
ENSMUSG00000015749	0.537966	5.44015	64.7756	8.39e-16	2.84e-14	5.68433	5.14605	Anp32e
ENSMUSG00000046159	1.10489	1.50379	64.7001	8.72e-16	2.94e-14	1.95843	0.836209	Chrm3
ENSMUSG00000056116	-0.623692	8.11108	64.6866	8.78e-16	2.96e-14	7.76583	8.38947	H2-T22
ENSMUSG00000043445	0.797567	2.8266	64.5728	9.3e-16	3.12e-14	3.17223	2.37116	Pgp
ENSMUSG00000049871	-1.21085	1.16516	64.4265	1e-15	3.36e-14	0.454201	1.6393	Nlrc3
ENSMUSG00000047592	-1.06832	2.88259	64.327	1.05e-15	3.52e-14	2.25057	3.3206	Nxpe5
ENSMUSG00000026158	-0.464236	5.86076	64.3187	1.06e-15	3.53e-14	5.61005	6.07428	Ogfrl1
ENSMUSG00000027678	-0.375428	7.76796	64.3025	1.07e-15	3.55e-14	7.56778	7.94371	Ncoa3
ENSMUSG00000020329	0.773417	3.06912	64.2017	1.12e-15	3.73e-14	3.4036	2.63291	Polrmt
ENSMUSG00000029152	-0.407586	8.26941	64.1214	1.17e-15	3.87e-14	8.05129	8.45885	Ociad1
ENSMUSG00000052632	1.68287	1.76886	64.0746	1.2e-15	3.95e-14	2.37281	0.710381	Asap2
ENSMUSG00000024817	0.39433	5.56667	64.0126	1.24e-15	4.07e-14	5.75046	5.35599	Uhrf2
ENSMUSG00000018930	-1.1187	10.0568	63.9938	1.25e-15	4.1e-14	9.39164	10.5103	Ccl4
ENSMUSG00000030214	1.40775	2.41118	63.9861	1.25e-15	4.11e-14	2.94891	1.54427	Plbd1
ENSMUSG00000026029	-0.385461	7.89405	63.8892	1.32e-15	4.3e-14	7.68848	8.07396	Casp8
ENSMUSG00000041720	0.443463	7.62698	63.7526	1.41e-15	4.59e-14	7.8316	7.38846	Pi4ka
ENSMUSG00000027006	0.291877	6.20162	63.7565	1.41e-15	4.59e-14	6.34111	6.04719	Dnajc10
ENSMUSG00000003948	-0.810329	3.17189	63.7109	1.44e-15	4.68e-14	2.71351	3.51921	Mmd
ENSMUSG00000021559	0.548124	5.10693	63.6374	1.5e-15	4.84e-14	5.35538	4.8066	Dapk1
ENSMUSG00000005813	0.342507	5.88523	63.5824	1.54e-15	4.97e-14	6.04701	5.70299	Metap1
ENSMUSG00000032253	-0.496781	7.72259	63.5529	1.56e-15	5.02e-14	7.45278	7.9498	Phip
ENSMUSG00000062488	-1.54802	6.78798	63.5583	1.56e-15	5.02e-14	5.81566	7.36359	Ifit3b
ENSMUSG00000023905	-0.571932	4.25763	63.5027	1.6e-15	5.12e-14	3.94626	4.51359	Tnfrsf12a
ENSMUSG00000031974	-0.645479	3.63025	63.5084	1.6e-15	5.12e-14	3.2749	3.91514	Abcb10
ENSMUSG00000024213	0.427569	4.74991	63.4484	1.65e-15	5.26e-14	4.94671	4.52195	Nudt3
ENSMUSG00000042354	0.825662	2.83391	63.3542	1.73e-15	5.5e-14	3.18327	2.37197	Gnl3
ENSMUSG00000026582	-1.42532	2.70649	63.2723	1.8e-15	5.72e-14	1.82553	3.24948	Sele
ENSMUSG00000054293	-0.821183	4.53621	63.1699	1.9e-15	6.01e-14	4.06756	4.88938	A630033H20Rik
ENSMUSG00000035969	0.372659	7.21655	63.0659	2e-15	6.31e-14	7.3906	7.01859	Rusc2
ENSMUSG00000039031	-0.818155	2.62913	63.0662	2e-15	6.31e-14	2.16795	2.97806	Arhgap18
ENSMUSG00000015854	-1.60261	7.99754	62.9394	2.13e-15	6.71e-14	6.98431	8.58689	Cd5l
ENSMUSG00000046169	-0.919232	3.74952	62.8947	2.18e-15	6.85e-14	3.2188	4.13665	Adamts6
ENSMUSG00000063229	0.440873	9.72509	62.839	2.24e-15	7.03e-14	9.92875	9.48787	Ldha
ENSMUSG00000033088	-0.309215	7.39975	62.8181	2.27e-15	7.07e-14	7.23696	7.54601	Triobp
ENSMUSG00000026655	-0.929265	2.29739	62.8188	2.27e-15	7.07e-14	1.76559	2.68509	Fam107b
ENSMUSG00000045636	-0.716605	6.4961	62.7996	2.29e-15	7.12e-14	6.09368	6.8104	Mtus1
ENSMUSG00000020893	0.603789	4.58925	62.7204	2.38e-15	7.4e-14	4.86161	4.25321	Per1
ENSMUSG00000034987	-0.624251	4.2888	62.542	2.61e-15	8.08e-14	3.94387	4.56696	Hrh2
ENSMUSG00000040699	-0.645747	6.98739	62.4272	2.76e-15	8.55e-14	6.62857	7.2745	Limd2
ENSMUSG00000031539	-0.340922	5.99808	62.2189	3.07e-15	9.48e-14	5.81635	6.15946	Ap3m2
ENSMUSG00000019866	-0.489437	8.67865	62.1824	3.13e-15	9.63e-14	8.41326	8.90272	Crybg1
ENSMUSG00000072889	-0.606677	6.98858	62.1248	3.22e-15	9.9e-14	6.65358	7.26027	Nfxl1
ENSMUSG00000034850	-0.375605	7.38052	62.0363	3.37e-15	1.03e-13	7.18102	7.55575	Tmem127
ENSMUSG00000025283	-0.619321	7.21423	61.9566	3.51e-15	1.07e-13	6.87147	7.49099	Sat1
ENSMUSG00000036779	0.485365	4.51417	61.8979	3.62e-15	1.1e-13	4.73665	4.25103	Papd5
ENSMUSG00000006403	-0.800755	3.46662	61.8418	3.72e-15	1.13e-13	3.01466	3.81026	Adamts4
ENSMUSG00000060703	0.496978	5.78325	61.8013	3.8e-15	1.15e-13	6.01058	5.51328	Cd302
ENSMUSG00000033706	0.746808	3.56706	61.7088	3.98e-15	1.2e-13	3.89183	3.14728	Smyd5
ENSMUSG00000037366	0.705901	2.85008	61.7224	3.95e-15	1.2e-13	3.15958	2.45552	Pafah2
ENSMUSG00000073700	1.0015	1.54878	61.6765	4.05e-15	1.22e-13	1.96532	0.960813	Klhl21
ENSMUSG00000029110	-0.322719	7.91787	61.5084	4.41e-15	1.32e-13	7.74726	8.07041	Rnf4
ENSMUSG00000040584	-0.850536	2.55731	61.5213	4.38e-15	1.32e-13	2.06509	2.92364	Abcb1a
ENSMUSG00000046157	-0.546546	6.38278	61.4241	4.6e-15	1.38e-13	6.08364	6.63043	Tmem229b
ENSMUSG00000029478	0.554462	5.37562	61.3378	4.81e-15	1.44e-13	5.6269	5.07114	Ncor2
ENSMUSG00000032359	-0.575393	7.38717	61.2598	5e-15	1.49e-13	7.07119	7.64622	Ctsh
ENSMUSG00000037966	0.402968	8.14904	61.2056	5.14e-15	1.53e-13	8.33655	7.93347	Ninj1
ENSMUSG00000060961	1.99499	-0.499011	61.1427	5.31e-15	1.58e-13	0.158613	-1.74193	Slc4a4
ENSMUSG00000021036	-0.347589	7.81434	61.0921	5.45e-15	1.61e-13	7.63015	7.97765	Sptlc2
ENSMUSG00000038122	-0.702989	3.04419	61.0227	5.64e-15	1.66e-13	2.65185	3.35232	Tbc1d32
ENSMUSG00000025887	-1.12237	2.17677	61.0374	5.6e-15	1.66e-13	1.50738	2.63223	Casp12
ENSMUSG00000017485	0.505892	5.75646	61.0012	5.7e-15	1.68e-13	5.98668	5.4824	Top2b
ENSMUSG00000003849	1.50991	1.96067	60.9268	5.92e-15	1.74e-13	2.5268	1.01572	Nqo1
ENSMUSG00000019998	-0.29655	7.89668	60.7511	6.48e-15	1.9e-13	7.74101	8.03717	Stx7
ENSMUSG00000112627	-0.528769	5.00702	60.7389	6.52e-15	1.91e-13	4.71877	5.24716	4933412E12Rik
ENSMUSG00000006782	-0.491411	7.40581	60.6176	6.93e-15	2.02e-13	7.13942	7.63059	Cnp
ENSMUSG00000052566	-0.396993	6.07593	60.6108	6.96e-15	2.03e-13	5.86402	6.26066	Hook2
ENSMUSG00000027171	-0.686798	4.14312	60.5571	7.15e-15	2.08e-13	3.75832	4.44659	Prrg4
ENSMUSG00000053477	-0.385368	7.87078	60.4644	7.49e-15	2.17e-13	7.66513	8.05073	Tcf4
ENSMUSG00000028364	1.2061	7.81504	60.3602	7.9e-15	2.29e-13	8.2955	7.08961	Tnc
ENSMUSG00000064267	0.741178	4.85458	60.345	7.96e-15	2.3e-13	5.17737	4.43809	Hvcn1
ENSMUSG00000027429	-0.348556	7.78523	60.2861	8.2e-15	2.36e-13	7.60044	7.94901	Sec23b
ENSMUSG00000026836	-0.420297	6.17315	60.2426	8.39e-15	2.41e-13	5.948	6.36786	Acvr1
ENSMUSG00000039703	0.307474	7.29153	60.1978	8.58e-15	2.46e-13	7.43746	7.12915	Nploc4
ENSMUSG00000038517	0.333685	5.75492	60.1174	8.94e-15	2.56e-13	5.91279	5.57764	Tbkbp1
ENSMUSG00000031925	-0.549252	4.28144	60.1028	9e-15	2.57e-13	3.97979	4.5308	Maml2
ENSMUSG00000051029	1.04664	4.18919	60.0658	9.17e-15	2.61e-13	4.61861	3.57503	Serpinb1b
ENSMUSG00000035929	-0.783101	7.67506	60.0033	9.47e-15	2.69e-13	7.23103	8.01411	H2-Q4
ENSMUSG00000018654	-0.380585	8.75878	59.8894	1e-14	2.85e-13	8.55597	8.93657	Ikzf1
ENSMUSG00000027340	0.374299	8.65574	59.8494	1.02e-14	2.9e-13	8.8306	8.45672	Slc23a2
ENSMUSG00000043067	-0.459603	5.74515	59.8125	1.04e-14	2.95e-13	5.49697	5.95684	Dpy19l1
ENSMUSG00000106847	1.07704	0.939929	59.7919	1.05e-14	2.97e-13	1.38512	0.29269	Peg13
ENSMUSG00000025165	-0.980721	2.91725	59.6843	1.11e-14	3.13e-13	2.34356	3.32661	Sectm1a
ENSMUSG00000058392	1.15933	0.851958	59.6613	1.13e-14	3.17e-13	1.32794	0.136797	Rrp1b
ENSMUSG00000036698	0.501372	6.15812	59.533	1.2e-14	3.37e-13	6.38688	5.88612	Ago2
ENSMUSG00000031729	-0.271689	8.75625	59.523	1.21e-14	3.38e-13	8.61431	8.88546	Ist1
ENSMUSG00000000982	-0.920064	10.7462	59.5051	1.22e-14	3.41e-13	10.214	11.1341	Ccl3
ENSMUSG00000032305	0.698723	2.34969	59.4797	1.24e-14	3.44e-13	2.65685	1.95893	Fam219b
ENSMUSG00000048621	-0.989873	7.56071	59.4752	1.24e-14	3.44e-13	6.98248	7.97238	Gm6377
ENSMUSG00000025078	-0.452149	5.08217	59.4357	1.26e-14	3.51e-13	4.83862	5.29047	Nhlrc2
ENSMUSG00000043257	-0.549139	5.13227	59.3942	1.29e-14	3.57e-13	4.83246	5.38038	Pigv
ENSMUSG00000011752	0.407315	4.66764	59.3713	1.31e-14	3.61e-13	4.85539	4.45176	Pgam1
ENSMUSG00000015377	-0.828308	3.64624	59.333	1.33e-14	3.67e-13	3.17451	4.00114	Dennd6b
ENSMUSG00000024457	-0.384717	7.53032	59.274	1.37e-14	3.78e-13	7.32536	7.70975	Trim26
ENSMUSG00000029674	0.566425	4.34113	59.1776	1.44e-14	3.96e-13	4.59675	4.03024	Limk1
ENSMUSG00000057133	-0.533949	5.1405	59.1243	1.48e-14	4.06e-13	4.85033	5.38196	Chd6
ENSMUSG00000056145	-0.581135	7.38603	59.0757	1.52e-14	4.15e-13	7.06636	7.64756	AI504432
ENSMUSG00000026764	-0.944076	1.94414	59.0555	1.53e-14	4.18e-13	1.40146	2.33757	Kif5c
ENSMUSG00000020272	0.446348	4.54963	59.038	1.55e-14	4.21e-13	4.75534	4.30962	Stk10
ENSMUSG00000032249	-0.475368	8.39181	58.9888	1.59e-14	4.31e-13	8.13474	8.60993	Anp32a
ENSMUSG00000010097	-0.428116	7.61959	58.9825	1.59e-14	4.32e-13	7.38989	7.81768	Nxf1
ENSMUSG00000022253	0.549172	4.44986	58.9302	1.63e-14	4.42e-13	4.69973	4.14747	Nadk2
ENSMUSG00000034064	-0.373846	6.97731	58.9242	1.64e-14	4.43e-13	6.77928	7.1514	Poglut1
ENSMUSG00000037348	0.565893	3.5076	58.9175	1.64e-14	4.44e-13	3.76168	3.19901	Paqr7
ENSMUSG00000042742	-0.809186	7.14888	58.8778	1.68e-14	4.52e-13	6.68817	7.49754	Bmt2
ENSMUSG00000034248	0.45104	7.17012	58.8302	1.72e-14	4.61e-13	7.37814	6.92696	Slc25a37
ENSMUSG00000026181	0.444893	4.5918	58.8289	1.72e-14	4.61e-13	4.79764	4.35162	Ppm1f
ENSMUSG00000020134	-0.398499	8.19701	58.7664	1.78e-14	4.75e-13	7.98412	8.38249	Peli1
ENSMUSG00000070031	-0.491917	7.88928	58.7119	1.83e-14	4.88e-13	7.62245	8.11437	Sp140
ENSMUSG00000031792	-0.388129	7.73415	58.6894	1.85e-14	4.92e-13	7.52705	7.91522	Usb1
ENSMUSG00000020564	-0.517114	8.21329	58.5703	1.96e-14	5.22e-13	7.93157	8.44887	Atxn7l1
ENSMUSG00000028423	0.431196	4.8293	58.5417	1.99e-14	5.27e-13	5.0274	4.59962	Nfx1
ENSMUSG00000039981	-0.547686	6.8726	58.5461	1.99e-14	5.27e-13	6.57271	7.12076	Zc3h12d
ENSMUSG00000020432	-0.720947	5.91302	58.5319	2e-14	5.29e-13	5.50819	6.22879	Tcn2
ENSMUSG00000042349	-0.426176	9.49977	58.4749	2.06e-14	5.42e-13	9.27101	9.69717	Ikbke
ENSMUSG00000041135	-0.430022	7.38169	58.4753	2.06e-14	5.42e-13	7.15061	7.58081	Ripk2
ENSMUSG00000027630	0.430559	5.43325	58.3935	2.15e-14	5.64e-13	5.63195	5.20275	Tbl1xr1
ENSMUSG00000019794	-0.544024	7.07593	58.3767	2.16e-14	5.68e-13	6.77834	7.32251	Katna1
ENSMUSG00000033909	0.811281	3.20148	58.2579	2.3e-14	6.02e-13	3.54997	2.74107	Usp36
ENSMUSG00000071072	0.468121	4.18325	58.2334	2.33e-14	6.09e-13	4.39935	3.92898	Ptges3
ENSMUSG00000050957	-0.693123	5.54864	58.1671	2.41e-14	6.28e-13	5.16106	5.85384	Insl6
ENSMUSG00000114761	-0.726789	4.21835	58.099	2.49e-14	6.49e-13	3.80824	4.53731	AC151730.2
ENSMUSG00000019838	0.370542	6.02202	58.0147	2.6e-14	6.76e-13	6.19518	5.8252	Slc16a10
ENSMUSG00000024663	0.47183	4.88869	57.9604	2.67e-14	6.94e-13	5.10598	4.63277	Rab3il1
ENSMUSG00000051413	-0.349481	9.14189	57.9418	2.7e-14	6.99e-13	8.95665	9.30603	Plagl2
ENSMUSG00000051506	-0.393496	6.81243	57.9272	2.72e-14	7.03e-13	6.60212	6.99594	Wdfy4
ENSMUSG00000035004	0.374703	8.00114	57.92	2.73e-14	7.04e-13	8.17643	7.80156	Igsf6
ENSMUSG00000019992	0.613755	3.8876	57.9145	2.74e-14	7.05e-13	4.15853	3.55376	Mtfr2
ENSMUSG00000067825	0.765084	2.11347	57.899	2.76e-14	7.09e-13	2.44674	1.67933	Pex26
ENSMUSG00000021039	-0.344397	7.10704	57.8642	2.81e-14	7.2e-13	6.92432	7.26919	Snw1
ENSMUSG00000029036	0.695611	2.54852	57.8568	2.82e-14	7.22e-13	2.85404	2.16042	Atad3a
ENSMUSG00000034327	0.503414	3.98478	57.8388	2.85e-14	7.27e-13	4.21381	3.71241	Kctd9
ENSMUSG00000020741	0.645406	4.05167	57.8075	2.89e-14	7.37e-13	4.33679	3.69596	Cluh
ENSMUSG00000013089	0.746175	3.6957	57.728	3.01e-14	7.66e-13	4.0216	3.27404	Etv5
ENSMUSG00000053012	-0.427546	6.79558	57.7209	3.02e-14	7.68e-13	6.56592	6.99365	Krcc1
ENSMUSG00000027293	-0.374452	9.48323	57.628	3.17e-14	8.03e-13	9.28389	9.65834	Ehd4
ENSMUSG00000025995	0.695618	2.40292	57.5794	3.25e-14	8.22e-13	2.71376	2.00616	Wdr75
ENSMUSG00000079184	0.715337	3.07864	57.5484	3.3e-14	8.33e-13	3.39356	2.67521	Mphosph8
ENSMUSG00000054951	-1.58463	0.0731729	57.5282	3.33e-14	8.4e-13	-0.905174	0.650845	9130008F23Rik
ENSMUSG00000031221	-0.495151	6.19688	57.491	3.4e-14	8.55e-13	5.92877	6.42289	Igbp1
ENSMUSG00000028960	0.369855	5.80992	57.4707	3.43e-14	8.62e-13	5.98215	5.61431	Ube4b
ENSMUSG00000028330	0.487669	4.04952	57.3493	3.65e-14	9.15e-13	4.27024	3.78881	Ncbp1
ENSMUSG00000039753	0.362661	6.77577	57.3122	3.72e-14	9.31e-13	6.94597	6.58277	Fbxl5
ENSMUSG00000039899	-1.0003	11.458	57.2399	3.86e-14	9.64e-13	10.8729	11.8732	Fgl2
ENSMUSG00000038811	-0.49694	4.45664	57.2305	3.88e-14	9.67e-13	4.18773	4.68322	Gngt2
ENSMUSG00000039232	-0.331014	8.18043	57.2195	3.9e-14	9.7e-13	8.00521	8.33666	Stx11
ENSMUSG00000027248	-0.25523	8.64565	57.1955	3.95e-14	9.8e-13	8.51237	8.76765	Pdia3
ENSMUSG00000020644	0.353775	8.374	57.1378	4.06e-14	1.01e-12	8.54014	8.1862	Id2
ENSMUSG00000001270	-0.579543	8.07238	57.1228	4.09e-14	1.01e-12	7.75381	8.33318	Ckb
ENSMUSG00000035274	-0.861737	3.51101	57.0641	4.22e-14	1.04e-12	3.02202	3.87556	Tpbg
ENSMUSG00000048031	-1.98464	-0.662734	57.0292	4.29e-14	1.06e-12	-1.96919	0.0114447	Fcrl5
ENSMUSG00000036875	1.12284	1.34082	56.8563	4.69e-14	1.15e-12	1.79335	0.677827	Dna2
ENSMUSG00000031762	0.739074	8.47956	56.8266	4.76e-14	1.17e-12	8.80225	8.06324	Mt2
ENSMUSG00000036599	0.560508	3.74068	56.8148	4.79e-14	1.17e-12	3.99066	3.43813	Chst12
ENSMUSG00000002797	0.498562	4.36313	56.771	4.9e-14	1.2e-12	4.59102	4.09237	Ggct
ENSMUSG00000021690	0.898474	1.60626	56.6863	5.11e-14	1.25e-12	1.98469	1.09185	Jmy
ENSMUSG00000022353	-0.644617	2.92949	56.5884	5.37e-14	1.31e-12	2.57235	3.21553	Mtss1
ENSMUSG00000001227	0.639535	2.87678	56.4138	5.87e-14	1.43e-12	3.16451	2.517	Sema6b
ENSMUSG00000079491	-0.641713	4.25372	56.3734	5.99e-14	1.46e-12	3.89773	4.53903	H2-T10
ENSMUSG00000064120	0.312946	6.81585	56.3351	6.11e-14	1.48e-12	6.96446	6.65014	Mocs1
ENSMUSG00000063450	0.895561	5.037	56.1547	6.7e-14	1.62e-12	5.41625	4.52104	Syne2
ENSMUSG00000032375	1.11203	0.866838	56.1464	6.73e-14	1.63e-12	1.3215	0.199193	Aph1b
ENSMUSG00000066026	-0.697192	5.53352	56.1412	6.75e-14	1.63e-12	5.14309	5.84048	Dhrs3
ENSMUSG00000044197	0.641086	4.45349	56.0684	7e-14	1.69e-12	4.74021	4.09529	Gpr146
ENSMUSG00000022439	-0.711429	4.42571	56.0544	7.05e-14	1.7e-12	4.02848	4.73684	Parvg
ENSMUSG00000029084	0.852612	6.7994	55.9929	7.27e-14	1.74e-12	7.16381	6.31066	Cd38
ENSMUSG00000052763	-0.455954	4.40066	55.9986	7.25e-14	1.74e-12	4.1539	4.61131	Zfp212
ENSMUSG00000025888	-0.368452	9.25541	55.9429	7.46e-14	1.79e-12	9.05946	9.4279	Casp1
ENSMUSG00000024037	0.752573	2.27118	55.9198	7.55e-14	1.8e-12	2.59209	1.85782	Wdr4
ENSMUSG00000024691	-0.396964	7.21775	55.9272	7.52e-14	1.8e-12	7.00522	7.40296	Fam111a
ENSMUSG00000056429	-0.30673	8.54588	55.8134	7.97e-14	1.9e-12	8.38439	8.6911	Tgoln1
ENSMUSG00000052155	-0.635921	3.64208	55.7932	8.05e-14	1.91e-12	3.29077	3.92437	Acvr2a
ENSMUSG00000045502	-0.765002	7.42786	55.7487	8.24e-14	1.95e-12	6.99533	7.76019	Hcar2
ENSMUSG00000030966	-0.531091	7.98014	55.7348	8.29e-14	1.96e-12	7.69028	8.22139	Trim21
ENSMUSG00000046688	-0.400629	7.94645	55.6795	8.53e-14	2.02e-12	7.73251	8.13272	Tifa
ENSMUSG00000005656	-0.375842	7.30281	55.5995	8.88e-14	2.1e-12	7.10254	7.47863	Snx6
ENSMUSG00000033454	0.512908	4.08388	55.5042	9.33e-14	2.2e-12	4.31593	3.80722	Zbtb1
ENSMUSG00000027435	-0.654977	8.20305	55.4904	9.39e-14	2.21e-12	7.8387	8.49369	Cd93
ENSMUSG00000029772	-0.346038	6.13207	55.4695	9.49e-14	2.23e-12	5.94879	6.29466	Ahcyl2
ENSMUSG00000008035	-0.636183	4.54677	55.4466	9.6e-14	2.25e-12	4.19302	4.83064	Mid1ip1
ENSMUSG00000026197	-0.326388	5.47375	55.4082	9.79e-14	2.29e-12	5.30223	5.62702	Zfand2b
ENSMUSG00000039242	0.742446	2.05476	55.3978	9.84e-14	2.3e-12	2.3712	1.64883	B3galnt2
ENSMUSG00000035852	-0.682761	3.52887	55.3114	1.03e-13	2.4e-12	3.14423	3.83224	Misp
ENSMUSG00000029128	-0.479888	4.79687	55.2756	1.05e-13	2.44e-12	4.53645	5.0174	Rab28
ENSMUSG00000014773	-0.951615	2.09657	55.2737	1.05e-13	2.44e-12	1.54423	2.49502	Dll1
ENSMUSG00000052684	-0.771854	5.50501	55.1852	1.1e-13	2.54e-12	5.06694	5.84058	Jun
ENSMUSG00000020178	-0.588847	6.77633	55.1412	1.12e-13	2.6e-12	6.45221	7.04083	Adora2a
ENSMUSG00000078771	-0.489303	8.20671	55.0845	1.15e-13	2.67e-12	7.94137	8.43075	Evi2a
ENSMUSG00000002984	0.411216	4.76153	55.0245	1.19e-13	2.75e-12	4.95214	4.54186	Tomm40
ENSMUSG00000029380	1.22106	3.24447	54.9761	1.22e-13	2.81e-12	3.73216	2.5022	Cxcl1
ENSMUSG00000005374	0.800776	2.76467	54.8246	1.32e-13	3.03e-12	3.11038	2.3091	Tbl2
ENSMUSG00000016181	1.01523	2.26326	54.7853	1.34e-13	3.09e-12	2.67777	1.67935	Diexf
ENSMUSG00000008393	-0.572292	7.48991	54.7219	1.39e-13	3.18e-12	7.17544	7.74795	Carhsp1
ENSMUSG00000035828	0.675184	4.29585	54.619	1.46e-13	3.35e-12	4.5956	3.91705	Pim3
ENSMUSG00000021185	-0.577297	3.96479	54.6063	1.47e-13	3.36e-12	3.64695	4.22509	Dglucy
ENSMUSG00000061479	0.555761	3.96353	54.5924	1.48e-13	3.38e-12	4.21588	3.65749	Snrpa
ENSMUSG00000049625	0.996122	5.4019	54.5449	1.52e-13	3.46e-12	5.81539	4.82002	Tifab
ENSMUSG00000031278	0.386537	7.57182	54.5231	1.54e-13	3.49e-12	7.75251	7.36521	Acsl4
ENSMUSG00000030208	-0.563462	7.37493	54.4994	1.55e-13	3.53e-12	7.06592	7.6293	Emp1
ENSMUSG00000038244	0.614117	3.07855	54.4058	1.63e-13	3.69e-12	3.35303	2.73929	Mical2
ENSMUSG00000041642	0.599461	2.72243	54.3109	1.71e-13	3.86e-12	2.99365	2.38813	Kif21b
ENSMUSG00000053846	-1.22951	10.2557	54.3152	1.71e-13	3.86e-12	9.5137	10.7432	Lipg
ENSMUSG00000022389	0.728153	2.24486	54.2561	1.76e-13	3.97e-12	2.56056	1.84014	Tef
ENSMUSG00000023106	-0.428176	7.84158	54.2489	1.77e-13	3.97e-12	7.6117	8.03981	Denr
ENSMUSG00000045538	-0.453906	4.13278	54.2356	1.78e-13	3.99e-12	3.88882	4.34139	Ddx28
ENSMUSG00000051735	0.406181	4.64418	54.2026	1.81e-13	4.06e-12	4.83433	4.42509	Rinl
ENSMUSG00000020275	-0.424657	8.41699	54.1726	1.84e-13	4.11e-12	8.18916	8.61369	Rel
ENSMUSG00000043832	-0.925676	4.44463	54.1678	1.84e-13	4.11e-12	3.90944	4.83412	Clec4a3
ENSMUSG00000024556	0.46788	4.22798	54.1472	1.86e-13	4.15e-12	4.44338	3.97467	Me2
ENSMUSG00000019960	0.94807	1.69816	54.0937	1.91e-13	4.26e-12	2.09969	1.13983	Dusp6
ENSMUSG00000026170	-0.832816	2.38257	54.0844	1.92e-13	4.27e-12	1.90519	2.74065	Cyp27a1
ENSMUSG00000024740	0.242202	7.86816	54.0182	1.99e-13	4.41e-12	7.98408	7.7421	Ddb1
ENSMUSG00000031133	-0.538325	4.56253	53.9295	2.08e-13	4.61e-12	4.26813	4.80691	Arhgef6
ENSMUSG00000038542	0.464163	5.53486	53.886	2.12e-13	4.7e-12	5.74807	5.28458	Pcid2
ENSMUSG00000019986	0.637649	3.22697	53.8595	2.15e-13	4.76e-12	3.51371	2.86874	Ahi1
ENSMUSG00000026615	0.47879	5.71007	53.8055	2.21e-13	4.88e-12	5.92985	5.45069	Eprs
ENSMUSG00000026991	0.322556	8.09408	53.7936	2.23e-13	4.91e-12	8.24651	7.92361	Pkp4
ENSMUSG00000021027	0.482281	4.88347	53.7641	2.26e-13	4.97e-12	5.10454	4.62228	Ralgapa1
ENSMUSG00000059316	0.323804	5.44545	53.6993	2.34e-13	5.13e-12	5.59886	5.27377	Slc27a4
ENSMUSG00000023915	0.951561	1.55984	53.6389	2.41e-13	5.28e-12	1.95161	1.02033	Tnfrsf21
ENSMUSG00000022682	0.430278	4.31447	53.5708	2.49e-13	5.46e-12	4.51402	4.08282	Rrn3
ENSMUSG00000024896	-0.353268	5.84304	53.53	2.55e-13	5.56e-12	5.65459	6.0097	Minpp1
ENSMUSG00000099470	-1.24062	0.698925	53.5157	2.57e-13	5.6e-12	-0.0368955	1.18386	Gm29340
ENSMUSG00000053338	0.280396	8.49816	53.5055	2.58e-13	5.62e-12	8.63163	8.35108	Tarm1
ENSMUSG00000029763	-0.283161	6.1865	53.4627	2.64e-13	5.73e-12	6.03813	6.32103	Exoc4
ENSMUSG00000031451	-1.07842	6.62961	53.4505	2.65e-13	5.76e-12	5.99182	7.07036	Gas6
ENSMUSG00000001891	0.268242	6.85671	53.381	2.75e-13	5.95e-12	6.98487	6.71604	Ugp2
ENSMUSG00000030737	-2.55904	-1.3945	53.2388	2.95e-13	6.39e-12	-3.12493	-0.630121	Slco2b1
ENSMUSG00000044072	1.20983	2.55625	53.2343	2.96e-13	6.4e-12	3.03724	1.82959	Eml6
ENSMUSG00000042594	0.496725	5.84754	53.1544	3.08e-13	6.65e-12	6.07511	5.57722	Sh2b3
ENSMUSG00000052812	0.432411	6.04765	53.1077	3.16e-13	6.8e-12	6.24753	5.81557	Atad2b
ENSMUSG00000030704	0.244172	6.61707	53.0662	3.22e-13	6.93e-12	6.73486	6.48881	Rab6a
ENSMUSG00000070883	-0.938261	2.8564	53.0585	3.24e-13	6.95e-12	2.312	3.25072	Ccdc173
ENSMUSG00000097252	-1.44673	0.601504	52.9891	3.35e-13	7.19e-12	-0.297315	1.1511	Gm6634
ENSMUSG00000027187	0.461825	6.66159	52.9198	3.47e-13	7.44e-12	6.874	6.41241	Cat
ENSMUSG00000019849	0.478485	5.1833	52.8753	3.55e-13	7.59e-12	5.40125	4.92647	Prep
ENSMUSG00000022108	-0.476916	10.6373	52.8657	3.57e-13	7.62e-12	10.3792	10.8561	Itm2b
ENSMUSG00000042650	0.287021	7.04316	52.7904	3.71e-13	7.89e-12	7.17995	6.89203	Alkbh5
ENSMUSG00000031129	-0.819548	4.47796	52.7921	3.71e-13	7.89e-12	4.0106	4.8304	Slc9a9
ENSMUSG00000019726	-0.582367	7.35549	52.7763	3.74e-13	7.94e-12	7.03485	7.61767	Lyst
ENSMUSG00000064215	0.788124	4.99228	52.7637	3.76e-13	7.98e-12	5.33309	4.54522	Ifi27
ENSMUSG00000020042	1.71667	2.48108	52.732	3.82e-13	8.09e-12	3.09996	1.37428	Btbd11
ENSMUSG00000017132	-0.406784	6.36542	52.6935	3.9e-13	8.24e-12	6.14828	6.55412	Cyth1
ENSMUSG00000032477	0.547952	3.01887	52.675	3.94e-13	8.29e-12	3.26656	2.71966	Cdc25a
ENSMUSG00000035517	-0.34038	8.24954	52.6768	3.93e-13	8.29e-12	8.06936	8.40969	Tdrd7
ENSMUSG00000020802	0.661739	3.70756	52.6598	3.97e-13	8.34e-12	4.00134	3.33824	Ube2o
ENSMUSG00000058503	-0.623135	4.264	52.6333	4.02e-13	8.44e-12	3.91984	4.54167	Fam133b
ENSMUSG00000037731	-0.382972	11.1273	52.5729	4.15e-13	8.69e-12	10.9232	11.3062	Themis2
ENSMUSG00000038305	-1.65494	0.686273	52.5098	4.28e-13	8.96e-12	-0.368189	1.28894	Spats2l
ENSMUSG00000007836	0.419399	5.2687	52.4758	4.36e-13	9.11e-12	5.46384	5.04298	Hnrnpa0
ENSMUSG00000047879	0.398542	5.34334	52.4675	4.37e-13	9.13e-12	5.52846	5.13093	Usp14
ENSMUSG00000017421	-0.251688	7.88813	52.3769	4.58e-13	9.55e-12	7.75645	8.00879	Zfp207
ENSMUSG00000028550	0.589568	2.87253	52.2881	4.79e-13	9.97e-12	3.13094	2.5575	Atg4c
ENSMUSG00000041598	-0.407224	6.11752	52.2196	4.96e-13	1.03e-11	5.90086	6.30586	Cdc42ep4
ENSMUSG00000047514	-0.323067	6.6099	52.186	5.05e-13	1.04e-11	6.43963	6.76219	Tspyl1
ENSMUSG00000047446	-0.60631	4.82935	52.1961	5.02e-13	1.04e-11	4.49405	5.10123	Arl4a
ENSMUSG00000000489	-0.84547	5.55076	52.1974	5.02e-13	1.04e-11	5.06732	5.91222	Pdgfb
ENSMUSG00000004069	0.487814	4.23904	52.1269	5.2e-13	1.07e-11	4.46069	3.97705	Dnaja3
ENSMUSG00000016487	-0.484264	8.24996	52.1337	5.18e-13	1.07e-11	7.98769	8.47181	Ppfibp1
ENSMUSG00000048787	-0.516819	5.82795	52.091	5.3e-13	1.09e-11	5.54792	6.06236	Dcun1d3
ENSMUSG00000057134	0.717303	2.47249	52.0224	5.49e-13	1.13e-11	2.78115	2.07929	Ado
ENSMUSG00000036932	0.538529	3.62531	51.977	5.62e-13	1.15e-11	3.86958	3.33107	Aifm1
ENSMUSG00000045302	0.443747	5.56517	51.9556	5.68e-13	1.16e-11	5.7706	5.32555	Preb
ENSMUSG00000033487	-0.384307	10.1871	51.9225	5.77e-13	1.18e-11	9.98223	10.3665	Fndc3a
ENSMUSG00000053801	0.821118	2.03083	51.8999	5.84e-13	1.19e-11	2.37888	1.57118	Grwd1
ENSMUSG00000027901	0.962701	1.27044	51.8497	5.99e-13	1.22e-11	1.67455	0.707086	Dennd2d
ENSMUSG00000021392	0.791931	2.19639	51.8569	5.97e-13	1.22e-11	2.53358	1.75555	Nol8
ENSMUSG00000032218	0.672488	3.85177	51.8453	6.01e-13	1.22e-11	4.15172	3.47264	Ccnb2
ENSMUSG00000038485	-0.356175	6.53471	51.8428	6.01e-13	1.22e-11	6.3452	6.70219	Socs7
ENSMUSG00000032846	0.471983	4.0502	51.7884	6.18e-13	1.25e-11	4.2664	3.79579	Zswim6
ENSMUSG00000025006	1.3393	1.50278	51.7674	6.25e-13	1.26e-11	2.02312	0.680899	Sorbs1
ENSMUSG00000069539	-0.357965	6.96096	51.7659	6.25e-13	1.26e-11	6.77038	7.12928	Scyl2
ENSMUSG00000020707	-0.363464	6.71876	51.775	6.22e-13	1.26e-11	6.5254	6.88924	Rnf135
ENSMUSG00000021997	-0.952847	2.32239	51.7629	6.26e-13	1.26e-11	1.77389	2.71884	Lrrc63
ENSMUSG00000038705	-0.429604	5.79052	51.6656	6.58e-13	1.32e-11	5.56063	5.98876	Gmeb2
ENSMUSG00000001542	-0.431972	8.59462	51.6312	6.7e-13	1.35e-11	8.36252	8.7945	Ell2
ENSMUSG00000036273	0.787583	4.58613	51.6131	6.76e-13	1.36e-11	4.92677	4.13936	Lrrk2
ENSMUSG00000028680	0.580254	3.64471	51.4822	7.23e-13	1.45e-11	3.90677	3.32424	Plk3
ENSMUSG00000028874	0.61108	5.63254	51.4592	7.31e-13	1.46e-11	5.90711	5.29312	Fgr
ENSMUSG00000037148	-0.368412	6.05348	51.446	7.36e-13	1.47e-11	5.85746	6.22602	Arhgap10
ENSMUSG00000022008	0.447026	6.14347	51.432	7.41e-13	1.48e-11	6.35013	5.90218	Gpalpp1
ENSMUSG00000030124	-1.24068	0.819329	51.4242	7.44e-13	1.48e-11	0.069097	1.3104	Lag3
ENSMUSG00000023805	0.577195	3.23686	51.4017	7.53e-13	1.5e-11	3.49433	2.92323	Synj2
ENSMUSG00000027611	0.484337	11.4991	51.3998	7.53e-13	1.5e-11	11.721	11.2366	Procr
ENSMUSG00000054520	-0.263029	8.56797	51.3463	7.74e-13	1.54e-11	8.43032	8.69363	Sh3bp2
ENSMUSG00000079659	-0.548323	6.13898	51.3291	7.81e-13	1.55e-11	5.83906	6.38715	Tmem243
ENSMUSG00000027395	0.986757	1.25373	51.2557	8.11e-13	1.6e-11	1.66808	0.670138	Polr1b
ENSMUSG00000022957	0.55396	7.07197	51.2044	8.32e-13	1.64e-11	7.32276	6.7682	Itsn1
ENSMUSG00000063524	0.504839	7.68987	51.1919	8.38e-13	1.65e-11	7.92035	7.41543	Eno1
ENSMUSG00000018774	-0.421849	10.5265	50.994	9.26e-13	1.82e-11	10.3002	10.7221	Cd68
ENSMUSG00000020122	1.12122	1.41588	50.9649	9.4e-13	1.85e-11	1.87288	0.743133	Egfr
ENSMUSG00000030122	-0.618022	7.66737	50.9215	9.61e-13	1.89e-11	7.32562	7.94347	Ptms
ENSMUSG00000020827	0.425456	5.2607	50.9069	9.69e-13	1.9e-11	5.4569	5.03355	Mink1
ENSMUSG00000101264	-1.30442	0.359332	50.8772	9.83e-13	1.93e-11	-0.439387	0.870437	Gm28347
ENSMUSG00000016831	-0.25199	7.73668	50.8326	1.01e-12	1.97e-11	7.60518	7.85718	Tox4
ENSMUSG00000021699	1.80661	-0.00233828	50.7747	1.04e-12	2.02e-11	0.642572	-1.19875	Pde4d
ENSMUSG00000023088	0.501063	7.90536	50.7781	1.03e-12	2.02e-11	8.13443	7.63293	Abcc1
ENSMUSG00000061887	-0.669474	2.84955	50.7784	1.03e-12	2.02e-11	2.47745	3.14508	Ssbp3
ENSMUSG00000044827	-0.474426	7.79819	50.7535	1.05e-12	2.04e-11	7.54154	8.01601	Tlr1
ENSMUSG00000036620	0.379239	5.38908	50.7305	1.06e-12	2.06e-11	5.56796	5.18483	Mgat4b
ENSMUSG00000032024	1.20561	0.717873	50.7092	1.07e-12	2.08e-11	1.18907	0.0135804	Clmp
ENSMUSG00000051615	0.388998	4.72343	50.6945	1.08e-12	2.09e-11	4.90384	4.51718	Rap2a
ENSMUSG00000028484	-0.541717	4.7381	50.5797	1.14e-12	2.21e-11	4.44146	4.98402	Psip1
ENSMUSG00000078815	1.31462	0.256257	50.5608	1.16e-12	2.23e-11	0.772715	-0.555821	Cacng6
ENSMUSG00000063884	0.464246	3.52572	50.5579	1.16e-12	2.23e-11	3.74014	3.27377	Ptcd3
ENSMUSG00000028121	-0.547512	3.93435	50.5579	1.16e-12	2.23e-11	3.63208	4.18413	Bcar3
ENSMUSG00000036941	0.517925	3.76186	50.5411	1.17e-12	2.24e-11	3.99677	3.48111	Elac1
ENSMUSG00000005667	0.55975	5.32958	50.5298	1.17e-12	2.25e-11	5.58258	5.02257	Mthfd2
ENSMUSG00000052160	-0.579017	8.14509	50.5303	1.17e-12	2.25e-11	7.82678	8.40571	Pld4
ENSMUSG00000032114	0.58416	2.98081	50.5108	1.19e-12	2.26e-11	3.24007	2.66452	Slc37a4
ENSMUSG00000049922	0.495269	4.06276	50.5193	1.18e-12	2.26e-11	4.28942	3.79372	Slc35c1
ENSMUSG00000055491	0.798693	4.81886	50.494	1.2e-12	2.28e-11	5.16296	4.36609	Pprc1
ENSMUSG00000020638	-0.896135	11.8722	50.4967	1.19e-12	2.28e-11	11.3556	12.2517	Cmpk2
ENSMUSG00000021367	-0.894398	7.90633	50.3649	1.28e-12	2.43e-11	7.39086	8.28532	Edn1
ENSMUSG00000038848	-0.286211	7.36016	50.3276	1.3e-12	2.47e-11	7.20948	7.49659	Ythdf1
ENSMUSG00000020315	-0.377834	7.61417	50.311	1.31e-12	2.49e-11	7.41292	7.79076	Sptbn1
ENSMUSG00000000958	-0.460204	5.66718	50.2567	1.35e-12	2.56e-11	5.41767	5.87983	Slc7a7
ENSMUSG00000027315	1.32907	3.35713	50.1793	1.4e-12	2.66e-11	3.87466	2.54235	Spint1
ENSMUSG00000052296	-0.324298	8.94956	50.1752	1.41e-12	2.66e-11	8.77825	9.10268	Ppp6r1
ENSMUSG00000026641	-0.331355	5.78967	50.1679	1.41e-12	2.66e-11	5.61553	5.94503	Usf1
ENSMUSG00000033159	-0.313969	8.13852	49.9716	1.56e-12	2.94e-11	7.97325	8.2868	Cnppd1
ENSMUSG00000032320	0.36068	6.41074	49.9526	1.58e-12	2.96e-11	6.57972	6.21931	Rcn2
ENSMUSG00000112302	-1.12543	1.06576	49.8588	1.65e-12	3.1e-11	0.415203	1.5125	AC148324.1
ENSMUSG00000092021	-1.47733	1.75237	49.8329	1.67e-12	3.14e-11	0.837101	2.30795	Gbp11
ENSMUSG00000037646	0.53886	4.9013	49.8023	1.7e-12	3.19e-11	5.14597	4.60649	Vps13b
ENSMUSG00000035248	-0.327812	8.114	49.7465	1.75e-12	3.27e-11	7.94074	8.26867	Zcchc6
ENSMUSG00000038141	0.49823	3.7995	49.6643	1.82e-12	3.41e-11	4.02832	3.52743	Tmem181a
ENSMUSG00000074063	0.779516	3.12203	49.6558	1.83e-12	3.42e-11	3.45985	2.6801	Osgin1
ENSMUSG00000028412	-0.36873	8.44212	49.6197	1.87e-12	3.48e-11	8.24607	8.61469	Slc44a1
ENSMUSG00000033446	1.20418	2.66429	49.5904	1.89e-12	3.53e-11	3.14542	1.9373	Lpar6
ENSMUSG00000032405	-0.272082	6.36585	49.5474	1.94e-12	3.6e-11	6.22306	6.49577	Pias1
ENSMUSG00000027555	-0.403797	8.81136	49.5127	1.97e-12	3.66e-11	8.5954	8.99916	Car13
ENSMUSG00000015112	0.507189	3.51469	49.4531	2.03e-12	3.77e-11	3.74731	3.23721	Slc25a13
ENSMUSG00000034342	0.471514	8.04305	49.4171	2.07e-12	3.83e-11	8.25954	7.78823	Cbl
ENSMUSG00000036833	-0.366867	4.6874	49.3656	2.12e-12	3.93e-11	4.49083	4.86038	Pnpla7
ENSMUSG00000028439	0.483083	5.69992	49.337	2.16e-12	3.98e-11	5.92096	5.43878	Fam219a
ENSMUSG00000022488	-0.28828	10.782	49.3214	2.17e-12	4.01e-11	10.6307	10.9189	Nckap1l
ENSMUSG00000050914	0.982725	2.41367	49.3008	2.2e-12	4.04e-11	2.82235	1.84134	Ankrd37
ENSMUSG00000020277	0.482891	8.01796	49.2524	2.25e-12	4.14e-11	8.2394	7.75625	Pfkl
ENSMUSG00000071662	-0.419935	5.72435	49.2327	2.27e-12	4.17e-11	5.50019	5.91831	Polr2g
ENSMUSG00000027281	0.514611	4.83693	49.2195	2.29e-12	4.2e-11	5.07074	4.55776	Slx4ip
ENSMUSG00000017221	0.31742	6.71088	49.2146	2.29e-12	4.2e-11	6.86109	6.5432	Psmd3
ENSMUSG00000022035	-0.368581	7.26892	49.1744	2.34e-12	4.28e-11	7.07251	7.44177	Ccdc25
ENSMUSG00000021375	0.721667	2.10108	49.156	2.36e-12	4.32e-11	2.41212	1.70401	Kif13a
ENSMUSG00000022009	0.581249	4.16487	49.0633	2.48e-12	4.52e-11	4.42731	3.84384	Nufip1
ENSMUSG00000043542	-0.537441	4.1782	49.0314	2.52e-12	4.59e-11	3.88585	4.42117	Zc2hc1a
ENSMUSG00000053684	0.738073	1.91676	48.9369	2.64e-12	4.81e-11	2.23414	1.50927	BC048403
ENSMUSG00000071369	0.669772	3.44042	48.9294	2.65e-12	4.82e-11	3.73442	3.07076	Map3k5
ENSMUSG00000054728	-0.820461	1.6714	48.8716	2.73e-12	4.96e-11	1.20246	2.02473	Phactr1
ENSMUSG00000048279	0.863979	1.67241	48.8541	2.76e-12	4.99e-11	2.0428	1.17281	Sacs
ENSMUSG00000020654	-0.942367	1.35396	48.8365	2.78e-12	5.03e-11	0.812945	1.7465	Adcy3
ENSMUSG00000029238	0.372841	4.57335	48.8318	2.79e-12	5.04e-11	4.74819	4.37435	Clock
ENSMUSG00000081219	-0.515135	4.59379	48.7762	2.87e-12	5.18e-11	4.31246	4.82911	Bambi-ps1
ENSMUSG00000027519	-0.302245	7.16679	48.7584	2.9e-12	5.22e-11	7.00792	7.30988	Rab22a
ENSMUSG00000024180	-0.652747	4.55912	48.7047	2.98e-12	5.35e-11	4.19621	4.84884	Tmem8
ENSMUSG00000038291	0.63779	2.73387	48.6279	3.09e-12	5.56e-11	3.01741	2.38062	Snx25
ENSMUSG00000018572	-0.344666	7.31657	48.6025	3.13e-12	5.63e-11	7.13393	7.47867	Phf23
ENSMUSG00000021451	-0.401403	9.35721	48.5729	3.18e-12	5.7e-11	9.14256	9.54401	Sema4d
ENSMUSG00000009073	-0.39772	6.10703	48.5547	3.21e-12	5.75e-11	5.89538	6.29157	Nf2
ENSMUSG00000031386	0.367529	6.77031	48.5336	3.25e-12	5.8e-11	6.94214	6.5752	Hcfc1
ENSMUSG00000061979	0.76534	1.95053	48.4801	3.34e-12	5.96e-11	2.28096	1.52121	Rcc1l
ENSMUSG00000024812	0.551849	3.22891	48.4712	3.35e-12	5.98e-11	3.47914	2.92597	Tjp2
ENSMUSG00000044221	0.366005	5.07905	48.4497	3.39e-12	6.03e-11	5.25017	4.88487	Grsf1
ENSMUSG00000036912	-1.13889	0.618436	48.4203	3.44e-12	6.12e-11	-0.0708975	1.08296	Piwil4
ENSMUSG00000043017	0.495888	4.37028	48.4111	3.46e-12	6.14e-11	4.59864	4.09886	Ptgir
ENSMUSG00000020075	0.386074	5.99533	48.3618	3.54e-12	6.29e-11	6.17512	5.7899	Ddx21
ENSMUSG00000042111	0.490027	3.64349	48.3549	3.56e-12	6.3e-11	3.86469	3.38213	Ccdc115
ENSMUSG00000035890	0.395255	5.01098	48.1523	3.94e-12	6.97e-11	5.19487	4.80018	Rnf126
ENSMUSG00000026355	-0.544311	5.41002	48.1554	3.94e-12	6.97e-11	5.11157	5.65719	Mcm6
ENSMUSG00000031530	0.663228	3.57115	48.09	4.07e-12	7.18e-11	3.86364	3.20389	Dusp4
ENSMUSG00000028228	-0.298895	8.18971	48.0723	4.11e-12	7.23e-11	8.03242	8.33152	Cpne3
ENSMUSG00000040528	-0.404974	7.79862	48.0717	4.11e-12	7.23e-11	7.58208	7.98686	Milr1
ENSMUSG00000024066	-0.464936	9.7763	48.0473	4.16e-12	7.31e-11	9.52512	9.99017	Xdh
ENSMUSG00000005763	0.722903	3.45732	47.9788	4.31e-12	7.56e-11	3.77543	3.04861	Cd247
ENSMUSG00000050106	1.29289	0.230484	47.8637	4.57e-12	8e-11	0.737577	-0.558339	Tmc8
ENSMUSG00000030761	0.72732	3.8137	47.8633	4.57e-12	8e-11	4.12924	3.40927	Myo7a
ENSMUSG00000090523	-0.536043	5.65492	47.7785	4.77e-12	8.34e-11	5.36117	5.89886	Gypc
ENSMUSG00000034667	0.367764	4.66798	47.7293	4.89e-12	8.54e-11	4.84	4.47264	Xpot
ENSMUSG00000060550	-1.07437	5.50243	47.7181	4.92e-12	8.58e-11	4.86757	5.94178	H2-Q7
ENSMUSG00000036461	-0.359832	6.03255	47.6654	5.06e-12	8.8e-11	5.84086	6.20174	Elf1
ENSMUSG00000028064	0.430998	7.94028	47.6098	5.2e-12	9.05e-11	8.13971	7.70879	Sema4a
ENSMUSG00000026502	0.404202	4.47109	47.5929	5.25e-12	9.11e-11	4.6575	4.25698	Desi2
ENSMUSG00000034947	-0.319451	9.10961	47.5831	5.27e-12	9.15e-11	8.94103	9.26054	Tmem106a
ENSMUSG00000033917	0.403415	4.55504	47.5306	5.42e-12	9.38e-11	4.74334	4.33843	Gde1
ENSMUSG00000032698	-0.600571	4.55421	47.518	5.45e-12	9.43e-11	4.2229	4.82346	Lmo2
ENSMUSG00000032020	0.432173	6.6348	47.4947	5.52e-12	9.53e-11	6.83479	6.40256	Ubash3b
ENSMUSG00000042426	0.410034	4.28495	47.4937	5.52e-12	9.53e-11	4.47439	4.06683	Dhx29
ENSMUSG00000022962	0.483275	3.9484	47.4737	5.57e-12	9.61e-11	4.16889	3.68804	Gart
ENSMUSG00000028906	0.542244	4.44581	47.4378	5.68e-12	9.77e-11	4.69349	4.1466	Epb41
ENSMUSG00000030717	-0.690224	8.53562	47.4368	5.68e-12	9.77e-11	8.14969	8.83981	Nupr1
ENSMUSG00000023951	0.952512	4.3605	47.3727	5.87e-12	1.01e-10	4.76116	3.80386	Vegfa
ENSMUSG00000072568	-0.761707	2.77707	47.3599	5.91e-12	1.01e-10	2.35106	3.10555	Fam84b
ENSMUSG00000047649	0.636021	2.54746	47.3256	6.01e-12	1.03e-10	2.82771	2.19931	Cd3eap
ENSMUSG00000041747	0.459169	3.83264	47.2791	6.16e-12	1.05e-10	4.04273	3.58664	Utp15
ENSMUSG00000006611	-0.569532	4.57528	47.2313	6.31e-12	1.08e-10	4.2625	4.83218	Hfe
ENSMUSG00000037151	0.851206	1.43283	47.2113	6.37e-12	1.09e-10	1.79656	0.945295	Lrrc20
ENSMUSG00000027219	-0.698757	10.3271	47.1753	6.49e-12	1.11e-10	9.9358	10.6346	Slc28a2
ENSMUSG00000032288	0.751727	1.76806	47.1573	6.55e-12	1.12e-10	2.09824	1.33917	Imp3
ENSMUSG00000022575	-0.326796	8.31128	47.1404	6.61e-12	1.12e-10	8.13875	8.46537	Gsdmd
ENSMUSG00000032475	-0.521119	5.15646	47.0219	7.02e-12	1.19e-10	4.87364	5.39282	Nck1
ENSMUSG00000086184	-0.527485	3.78355	47.0167	7.04e-12	1.19e-10	3.49799	4.02181	Gm12764
ENSMUSG00000037922	-1.17313	0.893082	46.9749	7.19e-12	1.22e-10	0.187745	1.36474	Bank1
ENSMUSG00000056671	0.597791	2.95121	46.9521	7.27e-12	1.23e-10	3.21587	2.62683	Prelid2
ENSMUSG00000029635	0.526564	3.69418	46.9419	7.31e-12	1.24e-10	3.93506	3.40484	Cdk8
ENSMUSG00000097134	-1.00129	1.07808	46.8642	7.61e-12	1.28e-10	0.503501	1.4879	1110002J07Rik
ENSMUSG00000057469	0.735171	1.79281	46.8485	7.67e-12	1.29e-10	2.11457	1.37804	E2f6
ENSMUSG00000063550	-0.268328	8.0626	46.8297	7.74e-12	1.3e-10	7.92227	8.19048	Nup98
ENSMUSG00000075033	-0.938981	1.25149	46.8102	7.82e-12	1.31e-10	0.713022	1.6427	Nxpe3
ENSMUSG00000034484	-0.326379	9.11228	46.7294	8.15e-12	1.37e-10	8.93985	9.26628	Snx2
ENSMUSG00000063506	-0.805333	3.21592	46.7162	8.2e-12	1.38e-10	2.759	3.5624	Arhgap22
ENSMUSG00000049488	-0.455802	6.62544	46.6276	8.58e-12	1.44e-10	6.37951	6.83549	Tmem67
ENSMUSG00000019810	-0.383077	6.08155	46.5719	8.83e-12	1.48e-10	5.87699	6.26068	Fuca2
ENSMUSG00000034311	-0.552987	3.67736	46.5744	8.82e-12	1.48e-10	3.37472	3.9274	Kif4
ENSMUSG00000030256	0.959707	1.29889	46.5337	9.01e-12	1.5e-10	1.69559	0.749928	Bhlhe41
ENSMUSG00000029777	0.370595	6.0216	46.3889	9.7e-12	1.62e-10	6.19513	5.8243	Gars
ENSMUSG00000032412	0.283386	9.6331	46.3812	9.73e-12	1.62e-10	9.76782	9.48448	Atp1b3
ENSMUSG00000048000	0.286362	5.72445	46.337	9.96e-12	1.65e-10	5.86045	5.57429	Gigyf2
ENSMUSG00000031628	-0.445406	6.26152	46.3466	9.91e-12	1.65e-10	6.02079	6.46776	Casp3
ENSMUSG00000032640	0.84158	2.61784	46.2834	1.02e-11	1.7e-10	2.98085	2.13162	Chsy1
ENSMUSG00000027272	0.418221	4.69827	46.2304	1.05e-11	1.74e-10	4.89137	4.47527	Ubr1
ENSMUSG00000055493	1.24328	0.311389	46.2036	1.07e-11	1.76e-10	0.802859	-0.439774	Epm2a
ENSMUSG00000028452	0.283583	6.66809	46.1607	1.09e-11	1.8e-10	6.80262	6.51972	Vcp
ENSMUSG00000022228	0.442149	4.32403	46.1497	1.1e-11	1.81e-10	4.529	4.08503	Zscan26
ENSMUSG00000035967	0.825251	2.34113	46.126	1.11e-11	1.83e-10	2.7	1.86234	Ints6l
ENSMUSG00000004931	0.405865	4.86309	46.1146	1.12e-11	1.84e-10	5.05391	4.64313	Apba3
ENSMUSG00000049686	0.39159	4.36646	46.0545	1.15e-11	1.89e-10	4.54821	4.15848	Orai1
ENSMUSG00000020402	0.275028	6.80089	46.0449	1.16e-11	1.9e-10	6.93162	6.65713	Vdac1
ENSMUSG00000002250	0.433079	5.28276	45.9668	1.2e-11	1.97e-10	5.48349	5.04952	Ppard
ENSMUSG00000029063	0.454516	7.56451	45.9094	1.24e-11	2.03e-10	7.77407	7.31924	Nadk
ENSMUSG00000009585	-0.313019	8.66542	45.9028	1.24e-11	2.03e-10	8.50042	8.81347	Apobec3
ENSMUSG00000041438	0.590199	2.9698	45.8053	1.31e-11	2.14e-10	3.22968	2.6526	Utp4
ENSMUSG00000037544	0.546108	3.27578	45.7862	1.32e-11	2.15e-10	3.52554	2.97354	Dlgap5
ENSMUSG00000027712	-0.303112	10.1552	45.694	1.38e-11	2.25e-10	9.99566	10.2988	Anxa5
ENSMUSG00000024759	-0.311299	7.42664	45.6543	1.41e-11	2.3e-10	7.26241	7.57408	Atl3
ENSMUSG00000025232	-0.340184	9.42625	45.6276	1.43e-11	2.33e-10	9.24617	9.58634	Hexa
ENSMUSG00000022848	-0.654407	4.81847	45.5857	1.46e-11	2.37e-10	4.45483	5.10866	Dirc2
ENSMUSG00000055371	-0.35338	6.66654	45.5423	1.49e-11	2.42e-10	6.47924	6.8323	Stam2
ENSMUSG00000028333	0.478535	5.10969	45.4281	1.58e-11	2.57e-10	5.32907	4.85087	Anp32b
ENSMUSG00000021720	-0.528439	4.054	45.4129	1.6e-11	2.58e-10	3.76788	4.29266	Rnf180
ENSMUSG00000098188	-0.371532	6.69754	45.389	1.62e-11	2.61e-10	6.49995	6.8713	Sowahc
ENSMUSG00000091556	-0.986507	1.76016	45.3186	1.67e-11	2.7e-10	1.17978	2.1729	Gm14569
ENSMUSG00000056121	-0.368016	6.34406	45.296	1.69e-11	2.73e-10	6.14765	6.5169	Fez2
ENSMUSG00000049744	-0.490884	5.07474	45.2936	1.7e-11	2.73e-10	4.80884	5.29918	Arhgap15
ENSMUSG00000026946	-0.476158	7.26712	45.2508	1.73e-11	2.79e-10	7.00933	7.48576	Nmi
ENSMUSG00000024899	0.851365	3.29572	45.2372	1.75e-11	2.81e-10	3.65714	2.81238	Papss2
ENSMUSG00000042498	1.2041	0.400766	45.2235	1.76e-11	2.82e-10	0.87269	-0.305175	D330045A20Rik
ENSMUSG00000029410	1.2246	0.421674	45.2023	1.78e-11	2.85e-10	0.914102	-0.331762	Ppef2
ENSMUSG00000040613	-0.360765	7.77642	45.1737	1.8e-11	2.89e-10	7.58472	7.94561	Apobec1
ENSMUSG00000033222	0.472781	3.456	45.0981	1.87e-11	3e-10	3.66705	3.20869	Ttf2
ENSMUSG00000028961	0.373159	9.14084	45.096	1.88e-11	3e-10	9.31539	8.94224	Pgd
ENSMUSG00000001521	-0.443051	4.7429	45.0514	1.92e-11	3.06e-10	4.50449	4.94744	Tulp3
ENSMUSG00000033933	0.404947	4.93167	44.935	2.04e-11	3.25e-10	5.1202	4.71475	Vhl
ENSMUSG00000041926	-0.288929	7.12347	44.8909	2.08e-11	3.32e-10	6.97162	7.26085	Rnpep
ENSMUSG00000041571	-0.366363	6.24944	44.868	2.11e-11	3.35e-10	6.05467	6.42101	Selenow
ENSMUSG00000078922	-0.567627	5.23058	44.8473	2.13e-11	3.38e-10	4.91916	5.48657	Tgtp1
ENSMUSG00000022394	0.539249	3.51679	44.7973	2.19e-11	3.47e-10	3.76146	3.22197	L3mbtl2
ENSMUSG00000029060	0.456514	4.04915	44.7271	2.26e-11	3.59e-10	4.26127	3.80038	Mib2
ENSMUSG00000020900	-1.43327	0.823142	44.6803	2.32e-11	3.67e-10	-0.0762709	1.37295	Myh10
ENSMUSG00000007659	-0.460546	7.78639	44.6675	2.34e-11	3.69e-10	7.5378	7.99837	Bcl2l1
ENSMUSG00000071660	-0.324632	6.57922	44.6564	2.35e-11	3.71e-10	6.40749	6.73266	Ttc9c
ENSMUSG00000021282	0.346886	7.13193	44.609	2.41e-11	3.8e-10	7.29467	6.94847	Eif5
ENSMUSG00000097023	1.41273	1.49407	44.5749	2.45e-11	3.86e-10	2.02874	0.635218	Mir9-3hg
ENSMUSG00000026880	-0.504332	9.12493	44.5526	2.48e-11	3.89e-10	8.85078	9.3552	Stom
ENSMUSG00000068129	-0.677684	6.6167	44.5553	2.47e-11	3.89e-10	6.23835	6.91616	Cst7
ENSMUSG00000024981	0.328181	8.6873	44.5112	2.53e-11	3.97e-10	8.84215	8.51382	Acsl5
ENSMUSG00000001419	0.428586	5.68709	44.504	2.54e-11	3.98e-10	5.88662	5.45546	Mef2d
ENSMUSG00000035725	-0.344098	8.97723	44.4893	2.56e-11	4.01e-10	8.79489	9.13908	Prkx
ENSMUSG00000015697	0.378011	5.07175	44.4542	2.6e-11	4.07e-10	5.24762	4.87142	Setdb1
ENSMUSG00000021114	-0.282844	8.22638	44.4586	2.6e-11	4.07e-10	8.07786	8.36102	Atp6v1d
ENSMUSG00000026483	-0.409193	8.51012	44.4405	2.62e-11	4.09e-10	8.29111	8.70022	Fam129a
ENSMUSG00000050394	-0.478259	6.83995	44.4172	2.65e-11	4.14e-10	6.58054	7.05975	Armcx6
ENSMUSG00000014418	0.289396	5.8709	44.3867	2.7e-11	4.2e-10	6.00782	5.71961	Hps5
ENSMUSG00000028494	-0.382057	9.44858	44.377	2.71e-11	4.21e-10	9.24491	9.62701	Plin2
ENSMUSG00000015668	-0.348458	5.55209	44.355	2.74e-11	4.26e-10	5.36693	5.71617	Pdzd11
ENSMUSG00000031833	0.446293	4.83448	44.2854	2.84e-11	4.41e-10	5.04051	4.59404	Mast3
ENSMUSG00000045671	0.571952	3.68732	44.2776	2.85e-11	4.42e-10	3.94667	3.37089	Spred2
ENSMUSG00000032468	-0.344482	6.24261	44.2684	2.86e-11	4.43e-10	6.05984	6.4048	Armc8
ENSMUSG00000029405	-0.278539	8.6536	44.2503	2.89e-11	4.47e-10	8.50761	8.78617	G3bp2
ENSMUSG00000001786	-0.419437	4.60363	44.2299	2.92e-11	4.51e-10	4.37693	4.7995	Fbxo7
ENSMUSG00000016206	-0.422435	6.05173	44.1993	2.97e-11	4.58e-10	5.8256	6.24718	H2-M3
ENSMUSG00000034708	-0.456366	11.8821	44.1893	2.98e-11	4.6e-10	11.636	12.0924	Grn
ENSMUSG00000068663	0.414696	5.46007	44.1641	3.02e-11	4.65e-10	5.65296	5.23736	Clec16a
ENSMUSG00000026806	0.585082	2.69624	44.1479	3.04e-11	4.68e-10	2.95709	2.37757	Ddx31
ENSMUSG00000042303	0.678229	2.3747	44.1416	3.05e-11	4.69e-10	2.66938	2.00397	Sgsm3
ENSMUSG00000057110	-0.442913	6.2102	44.1267	3.08e-11	4.72e-10	5.97182	6.41473	Cntrl
ENSMUSG00000024300	0.300235	8.49911	44.0984	3.12e-11	4.79e-10	8.64135	8.34129	Myo1f
ENSMUSG00000058427	0.670383	7.69224	44.0874	3.14e-11	4.81e-10	7.98907	7.31809	Cxcl2
ENSMUSG00000021339	0.367382	4.5205	44.0855	3.14e-11	4.81e-10	4.69193	4.32591	Mrs2
ENSMUSG00000074342	-0.481876	6.49648	44.0632	3.18e-11	4.86e-10	6.23529	6.71755	I830077J02Rik
ENSMUSG00000030162	0.74028	6.03789	44.007	3.27e-11	4.99e-10	6.36024	5.62215	Olr1
ENSMUSG00000027185	0.625383	2.44623	43.9647	3.34e-11	5.09e-10	2.72198	2.10501	Nat10
ENSMUSG00000005610	-0.184352	11.4288	43.9686	3.34e-11	5.09e-10	11.3337	11.5181	Eif4g2
ENSMUSG00000023307	-0.332691	8.48073	43.9011	3.45e-11	5.25e-10	8.3047	8.6376	2005-03-01
ENSMUSG00000019920	-0.297868	8.4776	43.8709	3.51e-11	5.33e-10	8.32115	8.61873	Lims1
ENSMUSG00000073412	-0.622747	5.79574	43.8509	3.54e-11	5.38e-10	5.4512	6.07365	Lst1
ENSMUSG00000058835	-0.310331	8.1697	43.8289	3.58e-11	5.43e-10	8.0063	8.31646	Abi1
ENSMUSG00000057497	0.723049	1.88478	43.7687	3.7e-11	5.6e-10	2.2002	1.48053	Fam136a
ENSMUSG00000071350	-0.556196	6.26787	43.7588	3.71e-11	5.62e-10	5.963	6.51943	Setdb2
ENSMUSG00000040351	-0.326866	7.32626	43.7428	3.74e-11	5.66e-10	7.15337	7.48063	Ankib1
ENSMUSG00000020361	0.322092	7.17125	43.7078	3.81e-11	5.75e-10	7.32307	7.00157	Hspa4
ENSMUSG00000006526	-0.405522	4.80846	43.6088	4.01e-11	6.05e-10	4.59295	4.99592	Tmem110
ENSMUSG00000090254	-0.894807	1.20143	43.5831	4.06e-11	6.12e-10	0.687469	1.57961	Gm1965
ENSMUSG00000039318	0.334575	5.52005	43.5358	4.16e-11	6.26e-10	5.67587	5.34534	Rab3gap2
ENSMUSG00000021665	-0.42803	7.87296	43.5277	4.18e-11	6.28e-10	7.64311	8.07118	Hexb
ENSMUSG00000085385	0.713334	2.04561	43.4883	4.27e-11	6.4e-10	2.35765	1.64691	Snhg17
ENSMUSG00000052833	0.365802	5.08603	43.4848	4.27e-11	6.41e-10	5.25711	4.89189	Sae1
ENSMUSG00000064128	-0.407702	5.37847	43.4536	4.34e-11	6.5e-10	5.16078	5.56758	Cenpj
ENSMUSG00000060063	-0.540686	7.45474	43.4271	4.4e-11	6.58e-10	7.1594	7.69978	Alox5ap
ENSMUSG00000021959	0.535274	3.45389	43.4015	4.46e-11	6.66e-10	3.69542	3.16363	Lats2
ENSMUSG00000032570	0.222045	6.86227	43.4007	4.46e-11	6.66e-10	6.9697	6.7462	Atp2c1
ENSMUSG00000024081	0.649112	2.77336	43.3195	4.65e-11	6.93e-10	3.06404	2.40895	Cebpz
ENSMUSG00000073982	-0.306885	8.56107	43.3101	4.67e-11	6.96e-10	8.39955	8.70631	Rhog
ENSMUSG00000004814	1.55805	2.77665	43.2863	4.73e-11	7.04e-10	3.35296	1.8023	Ccl24
ENSMUSG00000038459	0.429885	5.18019	43.2452	4.83e-11	7.18e-10	5.37758	4.95144	Abhd17c
ENSMUSG00000040855	-0.882196	1.70347	43.2195	4.89e-11	7.26e-10	1.20441	2.07356	Reps2
ENSMUSG00000031304	-0.404448	8.33067	43.2137	4.91e-11	7.28e-10	8.11442	8.51869	Il2rg
ENSMUSG00000050912	0.404978	7.21686	43.172	5.01e-11	7.43e-10	7.40569	6.99955	Tmem123
ENSMUSG00000045573	1.28525	0.760832	43.1545	5.06e-11	7.48e-10	1.2601	-0.00896843	Penk
ENSMUSG00000035325	0.307086	6.14583	43.1305	5.12e-11	7.57e-10	6.29008	5.98553	Sec31a
ENSMUSG00000041028	-0.224594	8.41975	43.1154	5.16e-11	7.62e-10	8.30315	8.52762	Ghitm
ENSMUSG00000019923	0.250001	5.96796	43.0869	5.24e-11	7.72e-10	6.08681	5.83844	Zwint
ENSMUSG00000020918	0.418745	4.27882	43.0695	5.28e-11	7.78e-10	4.47244	4.05513	Kat2a
ENSMUSG00000021400	0.478307	3.14115	43.0498	5.34e-11	7.85e-10	3.36072	2.88206	Wrnip1
ENSMUSG00000037275	0.585307	2.64217	42.9729	5.55e-11	8.16e-10	2.90627	2.31865	Gemin5
ENSMUSG00000031093	-0.27271	7.48668	42.9537	5.61e-11	8.23e-10	7.34391	7.61659	Dock11
ENSMUSG00000031904	0.684274	1.97123	42.9345	5.66e-11	8.3e-10	2.27953	1.57862	Slc7a6
ENSMUSG00000003848	0.758904	2.39635	42.9302	5.67e-11	8.31e-10	2.72477	1.97044	Nob1
ENSMUSG00000030271	0.740096	1.72735	42.8587	5.88e-11	8.6e-10	2.0518	1.30809	Ogg1
ENSMUSG00000018500	-0.567069	7.69112	42.8598	5.88e-11	8.6e-10	7.38003	7.94688	Adora2b
ENSMUSG00000001768	-0.423415	10.4736	42.8538	5.9e-11	8.61e-10	10.2464	10.6699	Rin2
ENSMUSG00000099398	-0.662396	5.88047	42.8432	5.93e-11	8.65e-10	5.51195	6.17376	Ms4a14
ENSMUSG00000038299	0.467125	3.79455	42.7515	6.22e-11	9.06e-10	4.00804	3.5439	Wdr36
ENSMUSG00000039221	0.538095	3.5734	42.7151	6.33e-11	9.21e-10	3.81732	3.27968	Rpl22l1
ENSMUSG00000039285	-0.31368	7.81013	42.7179	6.32e-11	9.21e-10	7.64482	7.95842	Azi2
ENSMUSG00000079003	0.721761	2.06604	42.6824	6.44e-11	9.35e-10	2.38576	1.65468	Samd1
ENSMUSG00000021575	0.794821	4.4127	42.6505	6.54e-11	9.5e-10	4.75635	3.96071	Ahrr
ENSMUSG00000087477	-0.573982	2.91679	42.6169	6.66e-11	9.65e-10	2.59914	3.17697	Gm13822
ENSMUSG00000036817	0.346672	4.99802	42.6113	6.68e-11	9.67e-10	5.16071	4.81463	Sun1
ENSMUSG00000035596	0.340881	5.83019	42.5805	6.78e-11	9.81e-10	5.9908	5.64943	Mboat7
ENSMUSG00000090164	1.17255	0.328178	42.5428	6.92e-11	9.99e-10	0.798767	-0.374749	BC035044
ENSMUSG00000052906	0.552772	2.99489	42.5221	6.99e-11	1.01e-09	3.2457	2.69111	Ubxn8
ENSMUSG00000031583	-0.321449	6.13413	42.4809	7.14e-11	1.03e-09	5.96433	6.28604	Wrn
ENSMUSG00000027088	-0.395718	4.8312	42.4053	7.42e-11	1.07e-09	4.61919	5.01601	Phospho2
ENSMUSG00000040151	-0.390784	4.22793	42.3448	7.65e-11	1.1e-09	4.01656	4.41225	Hs2st1
ENSMUSG00000028923	-0.264541	7.85005	42.3125	7.78e-11	1.12e-09	7.71185	7.97615	Necap2
ENSMUSG00000029310	-0.299161	6.19706	42.304	7.81e-11	1.12e-09	6.0393	6.33926	Nudt9
ENSMUSG00000039304	-0.8385	8.27091	42.31	7.79e-11	1.12e-09	7.79157	8.63008	Tnfsf10
ENSMUSG00000029504	0.532766	3.24177	42.2693	7.95e-11	1.14e-09	3.48249	2.95267	Ddx51
ENSMUSG00000037795	0.496623	3.63724	42.2448	8.05e-11	1.15e-09	3.86179	3.37117	N4bp2
ENSMUSG00000041417	-0.315306	6.49594	42.251	8.03e-11	1.15e-09	6.32978	6.64492	Pik3r1
ENSMUSG00000109675	-0.784447	1.76026	42.2364	8.09e-11	1.16e-09	1.31525	2.09988	Nxpe1-ps
ENSMUSG00000039007	-0.391899	5.18585	42.1351	8.52e-11	1.22e-09	4.97637	5.36873	Cpq
ENSMUSG00000079017	-0.701014	8.62183	42.1213	8.58e-11	1.22e-09	8.22918	8.93015	Ifi27l2a
ENSMUSG00000024999	0.580626	3.12227	42.0943	8.7e-11	1.24e-09	3.38476	2.80116	Noc3l
ENSMUSG00000049327	0.464027	5.99436	42.0827	8.75e-11	1.24e-09	6.20778	5.7438	Kmt5a
ENSMUSG00000041483	-0.47352	7.19839	42.0414	8.94e-11	1.27e-09	6.94225	7.41584	Zfp281
ENSMUSG00000021765	1.02034	4.75716	41.9769	9.24e-11	1.31e-09	5.17802	4.16046	Fst
ENSMUSG00000013662	-0.345322	7.54882	41.9499	9.36e-11	1.33e-09	7.36552	7.71144	Atad1
ENSMUSG00000053965	0.738433	1.82327	41.8996	9.61e-11	1.36e-09	2.13883	1.41879	Pde5a
ENSMUSG00000002881	-0.350243	7.19331	41.898	9.62e-11	1.36e-09	7.00797	7.35752	Nab1
ENSMUSG00000055413	-0.928374	3.94443	41.9002	9.61e-11	1.36e-09	3.40734	4.33491	H2-Q5
ENSMUSG00000021596	-0.743723	2.17805	41.8751	9.73e-11	1.37e-09	1.75806	2.50294	Mctp1
ENSMUSG00000059456	-0.290056	9.63488	41.8554	9.83e-11	1.38e-09	9.48256	9.77264	Ptk2b
ENSMUSG00000009739	-0.385663	4.44016	41.8607	9.8e-11	1.38e-09	4.23476	4.61994	Pou6f1
ENSMUSG00000032374	1.04757	4.12568	41.7939	1.01e-10	1.43e-09	4.55663	3.50834	Plod2
ENSMUSG00000038540	0.991186	3.25902	41.7431	1.04e-10	1.46e-09	3.67216	2.67783	Tmc3
ENSMUSG00000000730	1.83147	-0.934353	41.7384	1.04e-10	1.47e-09	-0.312707	-2.05035	Dnmt3l
ENSMUSG00000044167	0.627807	2.65541	41.6844	1.07e-10	1.5e-09	2.92953	2.3167	Foxo1
ENSMUSG00000070407	1.2073	0.361399	41.6806	1.07e-10	1.51e-09	0.848735	-0.380032	Hs3st3b1
ENSMUSG00000034116	-0.346821	9.06298	41.6519	1.09e-10	1.53e-09	8.87915	9.22601	Vav1
ENSMUSG00000033365	0.404729	5.14508	41.6118	1.11e-10	1.56e-09	5.33398	4.92767	Ipo13
ENSMUSG00000022822	0.380944	7.91973	41.5892	1.13e-10	1.57e-09	8.09759	7.71682	Abcc5
ENSMUSG00000047735	-0.508723	9.99585	41.5941	1.12e-10	1.57e-09	9.71916	10.2279	Samd9l
ENSMUSG00000029992	-0.339747	6.94711	41.5497	1.15e-10	1.6e-09	6.76699	7.10722	Gfpt1
ENSMUSG00000029552	-0.353214	7.13007	41.5093	1.17e-10	1.63e-09	6.94327	7.29542	Tes
ENSMUSG00000037933	0.330874	5.58616	41.429	1.22e-10	1.7e-09	5.74242	5.41088	Bicd2
ENSMUSG00000017561	-0.294855	7.24525	41.4357	1.22e-10	1.7e-09	7.09057	7.38494	Crlf3
ENSMUSG00000026767	-0.296218	5.97363	41.3901	1.25e-10	1.73e-09	5.8174	6.11459	Mindy3
ENSMUSG00000034640	-0.348903	8.94721	41.3799	1.25e-10	1.74e-09	8.76214	9.11122	Tiparp
ENSMUSG00000022051	0.447263	4.19951	41.3621	1.26e-10	1.75e-09	4.40389	3.96131	Bnip3l
ENSMUSG00000036893	0.409428	3.96164	41.3614	1.27e-10	1.75e-09	4.15656	3.73621	Ehmt1
ENSMUSG00000028128	1.06942	2.27478	41.2827	1.32e-10	1.82e-09	2.7153	1.63746	F3
ENSMUSG00000033538	-0.408119	8.88454	41.265	1.33e-10	1.84e-09	8.6661	9.07421	Casp4
ENSMUSG00000038418	-0.930906	3.82877	41.2549	1.34e-10	1.84e-09	3.2883	4.22103	Egr1
ENSMUSG00000041570	0.390947	4.56947	41.2361	1.35e-10	1.86e-09	4.75279	4.35941	Camsap2
ENSMUSG00000048216	-0.394797	7.28628	41.2348	1.35e-10	1.86e-09	7.07552	7.47014	Gpr85
ENSMUSG00000032508	-0.283634	9.13669	41.1889	1.38e-10	1.9e-09	8.98793	9.27154	Myd88
ENSMUSG00000035181	-0.396225	6.65411	41.185	1.38e-10	1.9e-09	6.44223	6.83881	Heatr5a
ENSMUSG00000022747	-0.91421	2.64517	41.1939	1.38e-10	1.9e-09	2.11531	3.03184	St3gal6
ENSMUSG00000038866	-0.440542	7.47422	41.1472	1.41e-10	1.94e-09	7.237	7.67789	Zcchc2
ENSMUSG00000063160	0.573722	2.62185	41.111	1.44e-10	1.97e-09	2.89067	2.29121	Numbl
ENSMUSG00000047712	0.526383	3.49393	41.1151	1.44e-10	1.97e-09	3.73378	3.2061	Ust
ENSMUSG00000036442	0.468367	3.27651	41.104	1.44e-10	1.97e-09	3.48867	3.02768	Thap11
ENSMUSG00000023068	0.339211	6.3019	41.0385	1.49e-10	2.04e-09	6.46164	6.12224	Nus1
ENSMUSG00000018379	0.30735	6.24983	41.0261	1.5e-10	2.05e-09	6.39523	6.08812	Srsf1
ENSMUSG00000031835	0.34029	5.44472	41.0097	1.51e-10	2.07e-09	5.60457	5.26492	Mbtps1
ENSMUSG00000030659	-0.423753	4.47657	41.0072	1.52e-10	2.07e-09	4.24789	4.67392	Nucb2
ENSMUSG00000028977	-0.719848	5.66669	40.9707	1.55e-10	2.1e-09	5.26178	5.98251	Casz1
ENSMUSG00000034120	0.307247	6.41294	40.9596	1.55e-10	2.11e-09	6.55864	6.25084	Srsf2
ENSMUSG00000001366	0.489366	2.97542	40.9122	1.59e-10	2.16e-09	3.19732	2.71307	Fbxo9
ENSMUSG00000031659	0.349055	7.09207	40.8997	1.6e-10	2.17e-09	7.25564	6.90754	Adcy7
ENSMUSG00000106609	1.34032	-0.161401	40.887	1.61e-10	2.19e-09	0.355259	-0.973987	Gm43181
ENSMUSG00000001403	0.685342	3.49517	40.8609	1.63e-10	2.21e-09	3.7978	3.11173	Ube2c
ENSMUSG00000004040	-0.322279	10.6034	40.8461	1.65e-10	2.23e-09	10.4333	10.7555	Stat3
ENSMUSG00000021710	0.39494	4.96274	40.8167	1.67e-10	2.26e-09	5.1471	4.75132	Nln
ENSMUSG00000044768	-0.419204	6.64432	40.8191	1.67e-10	2.26e-09	6.41951	6.83877	D1Ertd622e
ENSMUSG00000021190	-0.473355	10.6321	40.8033	1.68e-10	2.27e-09	10.3761	10.8495	Lgmn
ENSMUSG00000025980	0.364017	4.60343	40.7448	1.73e-10	2.34e-09	4.7729	4.41138	Hspd1
ENSMUSG00000050148	0.409547	3.55588	40.7361	1.74e-10	2.35e-09	3.74253	3.34145	Ubqln2
ENSMUSG00000039699	-0.442962	8.39416	40.717	1.76e-10	2.37e-09	8.15574	8.59871	Batf2
ENSMUSG00000079020	0.744206	1.98142	40.7002	1.77e-10	2.38e-09	2.29691	1.57707	Slc45a4
ENSMUSG00000025473	-0.482211	10.1083	40.6937	1.78e-10	2.39e-09	9.84716	10.3293	Adam8
ENSMUSG00000001131	0.749105	8.11489	40.614	1.85e-10	2.49e-09	8.44128	7.69238	Timp1
ENSMUSG00000055200	-0.525658	5.6458	40.5685	1.9e-10	2.54e-09	5.35897	5.88495	Sertad3
ENSMUSG00000004947	-0.278763	7.34722	40.5083	1.96e-10	2.62e-09	7.2015	7.47956	Dtx2
ENSMUSG00000020694	-0.337415	7.66923	40.5026	1.96e-10	2.62e-09	7.49059	7.82817	Tlk2
ENSMUSG00000112212	-1.6392	0.0596018	40.5018	1.96e-10	2.62e-09	-0.974753	0.655836	Gm46189
ENSMUSG00000074227	1.15774	0.56901	40.4945	1.97e-10	2.63e-09	1.0484	-0.153957	Spint2
ENSMUSG00000004885	1.13211	0.566279	40.4627	2e-10	2.67e-09	1.0161	-0.0908778	Crabp2
ENSMUSG00000055435	-0.484052	8.95891	40.454	2.01e-10	2.68e-09	8.69667	9.18074	Maf
ENSMUSG00000042190	0.759735	4.00566	40.4301	2.04e-10	2.71e-09	4.33557	3.57721	Cmklr1
ENSMUSG00000015143	0.433686	8.33643	40.3754	2.1e-10	2.78e-09	8.53684	8.10362	Actn1
ENSMUSG00000026864	-0.292807	10.3552	40.3818	2.09e-10	2.78e-09	10.2014	10.4942	Hspa5
ENSMUSG00000026842	0.322857	5.49369	40.3578	2.11e-10	2.8e-09	5.64577	5.32369	Abl1
ENSMUSG00000020838	-0.914061	2.17325	40.356	2.12e-10	2.8e-09	1.65022	2.55629	Slc6a4
ENSMUSG00000005804	-0.296955	6.62945	40.3209	2.15e-10	2.85e-09	6.47304	6.77054	Bloc1s6
ENSMUSG00000039929	0.655101	2.73173	40.3037	2.17e-10	2.87e-09	3.01632	2.37686	Urb1
ENSMUSG00000000682	-0.459933	8.82428	40.2844	2.2e-10	2.9e-09	8.57605	9.036	Cd52
ENSMUSG00000024242	-0.547021	6.72177	40.2804	2.2e-10	2.9e-09	6.42222	6.9697	Map4k3
ENSMUSG00000048578	0.537834	5.57649	40.2722	2.21e-10	2.91e-09	5.82009	5.28322	Mlec
ENSMUSG00000029616	-0.301602	6.59779	40.2484	2.24e-10	2.95e-09	6.4396	6.74034	Erp29
ENSMUSG00000058006	0.951645	3.91932	40.2324	2.25e-10	2.97e-09	4.31815	3.36625	Mdn1
ENSMUSG00000025779	-0.522343	4.12705	40.2224	2.27e-10	2.98e-09	3.84079	4.36581	Ly96
ENSMUSG00000032652	0.396492	4.64464	40.2068	2.28e-10	3e-09	4.83107	4.43049	Crebl2
ENSMUSG00000032849	0.473762	5.7468	40.1943	2.3e-10	3.01e-09	5.96548	5.48894	Abcc4
ENSMUSG00000006411	-0.555638	6.6084	40.1985	2.29e-10	3.01e-09	6.30404	6.85961	Nectin4
ENSMUSG00000041268	0.696067	5.24178	40.071	2.45e-10	3.21e-09	5.54855	4.85165	Dmxl2
ENSMUSG00000028634	0.710906	6.09435	40.056	2.47e-10	3.23e-09	6.40628	5.69582	Hivep3
ENSMUSG00000043421	0.639185	5.32362	39.9681	2.58e-10	3.37e-09	5.60892	4.96764	Hilpda
ENSMUSG00000000708	-0.29509	6.85578	39.9398	2.62e-10	3.42e-09	6.70056	6.99592	Kat2b
ENSMUSG00000022721	0.406865	4.16998	39.9016	2.67e-10	3.48e-09	4.35835	3.95327	Trmt2a
ENSMUSG00000039236	-0.987008	8.28092	39.8919	2.68e-10	3.5e-09	7.70462	8.69161	Isg20
ENSMUSG00000036526	-1.33981	0.340539	39.878	2.7e-10	3.52e-09	-0.453492	0.849748	Card11
ENSMUSG00000032307	0.402297	4.28707	39.8671	2.72e-10	3.54e-09	4.47363	4.07274	Ube2q2
ENSMUSG00000028517	0.863593	4.34529	39.8562	2.73e-10	3.55e-09	4.71237	3.85171	Plpp3
ENSMUSG00000049130	0.35338	7.35607	39.8369	2.76e-10	3.58e-09	7.52199	7.16856	C5ar1
ENSMUSG00000068040	-0.238575	8.05285	39.7935	2.82e-10	3.66e-09	7.92843	8.1674	Tm9sf4
ENSMUSG00000025764	0.856906	1.24077	39.757	2.88e-10	3.73e-09	1.5941	0.771829	Jade1
ENSMUSG00000062127	-0.404379	8.4607	39.7209	2.93e-10	3.79e-09	8.24449	8.64868	Cttnbp2nl
ENSMUSG00000039115	-0.432814	4.86964	39.6851	2.98e-10	3.86e-09	4.63692	5.06999	Itga9
ENSMUSG00000015396	-0.363243	9.56975	39.6725	3e-10	3.88e-09	9.37675	9.73996	Cd83
ENSMUSG00000031444	1.72243	7.57062	39.664	3.02e-10	3.89e-09	8.18869	6.46649	F10
ENSMUSG00000021196	0.277847	9.84197	39.6567	3.03e-10	3.9e-09	9.97417	9.69643	Pfkp
ENSMUSG00000000826	0.214455	7.27865	39.6115	3.1e-10	3.99e-09	7.38159	7.1678	Dnajc5
ENSMUSG00000047777	-0.354176	5.77957	39.5974	3.12e-10	4.02e-09	5.59116	5.9462	Phf13
ENSMUSG00000037470	0.299435	6.54188	39.5883	3.14e-10	4.03e-09	6.68355	6.38477	Uggt1
ENSMUSG00000038256	-0.455312	8.2526	39.5865	3.14e-10	4.03e-09	8.007	8.46242	Bcl9
ENSMUSG00000051234	0.386129	4.68556	39.5789	3.15e-10	4.04e-09	4.86575	4.4796	Rnf7
ENSMUSG00000024013	-0.505647	4.62371	39.5374	3.22e-10	4.13e-09	4.34891	4.85445	Fgd2
ENSMUSG00000040462	-0.320842	7.90088	39.5227	3.24e-10	4.15e-09	7.73152	8.05244	Os9
ENSMUSG00000079465	-1.36718	0.978085	39.5262	3.24e-10	4.15e-09	0.13531	1.50659	Col4a3
ENSMUSG00000020585	-0.263927	8.72298	39.5051	3.27e-10	4.18e-09	8.58505	8.84887	Laptm4a
ENSMUSG00000042473	0.605087	2.27388	39.4993	3.28e-10	4.19e-09	2.54589	1.93839	Tbc1d8b
ENSMUSG00000033033	-0.680924	2.01204	39.4698	3.33e-10	4.25e-09	1.62726	2.3155	Calhm2
ENSMUSG00000021242	-0.35819	11.1196	39.4482	3.37e-10	4.3e-09	10.9295	11.2876	Npc2
ENSMUSG00000032966	0.361342	6.59938	39.4286	3.4e-10	4.34e-09	6.7686	6.40763	Fkbp1a
ENSMUSG00000025786	0.241699	5.69797	39.4132	3.43e-10	4.37e-09	5.81441	5.5713	Zdhhc3
ENSMUSG00000000628	0.516073	7.48911	39.3647	3.52e-10	4.47e-09	7.72444	7.20776	Hk2
ENSMUSG00000110344	-0.841882	1.18556	39.3379	3.56e-10	4.53e-09	0.698012	1.5493	Gm45716
ENSMUSG00000028811	0.512947	4.14646	39.2866	3.66e-10	4.64e-09	4.37982	3.86794	Yars
ENSMUSG00000027469	-0.373897	7.62232	39.29	3.65e-10	4.64e-09	7.42311	7.79733	Tpx2
ENSMUSG00000029108	-0.530385	7.50186	39.2812	3.67e-10	4.65e-09	7.21253	7.74274	Pcdh7
ENSMUSG00000032727	-0.5414	5.36637	39.2671	3.7e-10	4.68e-09	5.07037	5.61186	Mier3
ENSMUSG00000026797	-0.328565	6.69782	39.2199	3.79e-10	4.79e-09	6.52361	6.85323	Stxbp1
ENSMUSG00000001482	0.438708	4.02452	39.1458	3.93e-10	4.97e-09	4.22522	3.79131	Def8
ENSMUSG00000032238	0.712685	1.88825	39.139	3.95e-10	4.98e-09	2.2071	1.47834	Rora
ENSMUSG00000028245	-0.320417	6.08053	39.1184	3.99e-10	5.03e-09	5.91059	6.23254	Nsmaf
ENSMUSG00000030878	0.816267	1.31542	39.0825	4.06e-10	5.12e-09	1.66107	0.859959	Cdr2
ENSMUSG00000026571	-0.399072	4.66449	39.0601	4.11e-10	5.17e-09	4.45014	4.85107	Dcaf6
ENSMUSG00000089929	-0.469199	6.71744	39.0273	4.18e-10	5.26e-09	6.46363	6.93322	Bcl2a1b
ENSMUSG00000023944	0.283963	10.1486	39.0079	4.22e-10	5.3e-09	10.2836	9.99957	Hsp90ab1
ENSMUSG00000086763	-1.89549	-0.759925	39.0034	4.23e-10	5.31e-09	-1.9527	-0.116031	Plxna4os1
ENSMUSG00000000791	-0.62387	4.98572	38.9787	4.28e-10	5.37e-09	4.63946	5.26475	Il12rb1
ENSMUSG00000030880	0.633904	2.49096	38.9345	4.38e-10	5.49e-09	2.76929	2.14577	Polr3e
ENSMUSG00000029817	-0.424491	7.27697	38.9295	4.39e-10	5.5e-09	7.04914	7.47368	Tra2a
ENSMUSG00000039100	0.242261	6.02469	38.9036	4.45e-10	5.57e-09	6.14049	5.89878	2006-03-01
ENSMUSG00000042608	-0.339566	8.16756	38.864	4.54e-10	5.67e-09	7.98796	8.32725	Stk40
ENSMUSG00000007891	-0.475655	11.5176	38.867	4.54e-10	5.67e-09	11.2602	11.7359	Ctsd
ENSMUSG00000025195	0.569978	2.29702	38.8366	4.61e-10	5.75e-09	2.55683	1.97992	Dnmbp
ENSMUSG00000047098	-0.342591	7.92076	38.8239	4.64e-10	5.78e-09	7.73946	8.08179	Rnf31
ENSMUSG00000049482	0.5538	2.80964	38.8188	4.65e-10	5.79e-09	3.06105	2.50498	Ctu2
ENSMUSG00000028318	0.92525	0.827124	38.8083	4.68e-10	5.81e-09	1.21857	0.288211	Polr1e
ENSMUSG00000034522	0.963793	0.605042	38.7675	4.77e-10	5.93e-09	1.00209	0.0554008	Zfp395
ENSMUSG00000022983	0.325396	5.17337	38.7118	4.91e-10	6.1e-09	5.32607	5.00259	Scaf4
ENSMUSG00000021277	0.352535	6.52964	38.6864	4.98e-10	6.17e-09	6.6949	6.34298	Traf3
ENSMUSG00000061232	-0.459899	11.401	38.673	5.01e-10	6.21e-09	11.1528	11.6127	H2-K1
ENSMUSG00000018334	0.686332	2.06534	38.646	5.08e-10	6.29e-09	2.36666	1.684	Ksr1
ENSMUSG00000026623	0.437028	4.04169	38.6442	5.09e-10	6.29e-09	4.24268	3.8081	Lpgat1
ENSMUSG00000029447	0.260194	6.93581	38.6301	5.12e-10	6.32e-09	7.06004	6.79987	Cct6a
ENSMUSG00000003062	-0.34449	6.16005	38.6305	5.12e-10	6.32e-09	5.97728	6.32224	Stard3nl
ENSMUSG00000025323	-0.609974	3.06806	38.6217	5.14e-10	6.35e-09	2.73489	3.33854	Sp4
ENSMUSG00000049643	-0.403709	5.30736	38.6037	5.19e-10	6.4e-09	5.08977	5.49639	2310022A10Rik
ENSMUSG00000039191	0.330425	7.20701	38.5967	5.21e-10	6.42e-09	7.36254	7.03266	Rbpj
ENSMUSG00000029475	0.711223	1.55609	38.5594	5.31e-10	6.53e-09	1.87268	1.14992	Kdm2b
ENSMUSG00000039450	-0.359242	5.32274	38.5509	5.33e-10	6.56e-09	5.13319	5.49025	Dcxr
ENSMUSG00000111839	-1.14024	0.327395	38.5284	5.4e-10	6.63e-09	-0.343157	0.783395	Gm39383
ENSMUSG00000026434	0.303449	5.56937	38.475	5.55e-10	6.8e-09	5.71204	5.41102	Nucks1
ENSMUSG00000041360	0.399817	4.23827	38.4574	5.6e-10	6.86e-09	4.42216	4.02748	Pum3
ENSMUSG00000034226	0.456813	4.26467	38.4099	5.73e-10	7.02e-09	4.47586	4.01718	Rhov
ENSMUSG00000038495	-0.539934	5.24099	38.3902	5.79e-10	7.09e-09	4.94539	5.4862	Otud7b
ENSMUSG00000009291	0.265146	6.69802	38.376	5.83e-10	7.13e-09	6.82467	6.55916	Pttg1ip
ENSMUSG00000022684	-0.371408	7.98114	38.3708	5.85e-10	7.14e-09	7.78359	8.15487	Bfar
ENSMUSG00000025223	0.309042	4.97067	38.3145	6.02e-10	7.35e-09	5.11684	4.808	Ldb1
ENSMUSG00000079339	-1.59901	7.26562	38.2924	6.09e-10	7.42e-09	6.25515	7.85406	Ifit1bl1
ENSMUSG00000032449	0.452805	3.89607	38.2791	6.13e-10	7.47e-09	4.10411	3.6529	Slc25a36
ENSMUSG00000062014	0.346939	6.64272	38.2608	6.19e-10	7.52e-09	6.8053	6.45947	Gmfb
ENSMUSG00000047153	-0.356303	5.73053	38.2635	6.18e-10	7.52e-09	5.54187	5.89736	Khnyn
ENSMUSG00000074896	-1.03835	10.0473	38.263	6.18e-10	7.52e-09	9.43669	10.475	Ifit3
ENSMUSG00000037029	0.644669	3.00065	38.2374	6.26e-10	7.6e-09	3.28846	2.64073	Zfp146
ENSMUSG00000026700	-0.738402	6.18284	38.2047	6.37e-10	7.72e-09	5.76635	6.50564	Tnfsf4
ENSMUSG00000025795	0.445627	3.44063	38.1903	6.42e-10	7.77e-09	3.64344	3.20458	Rassf3
ENSMUSG00000023977	0.29175	6.19696	38.1574	6.53e-10	7.9e-09	6.33573	6.0434	Ubr2
ENSMUSG00000023992	-0.319099	8.81007	38.137	6.59e-10	7.97e-09	8.64168	8.96085	Trem2
ENSMUSG00000029534	0.49859	6.8479	38.1313	6.61e-10	7.99e-09	7.07593	6.57693	St7
ENSMUSG00000040026	0.915549	12.0687	38.0539	6.88e-10	8.31e-09	12.455	11.5395	Saa3
ENSMUSG00000064181	-0.390682	3.84114	37.9385	7.3e-10	8.81e-09	3.63064	4.02481	Rab3ip
ENSMUSG00000040451	-0.438034	5.59537	37.8903	7.48e-10	9.02e-09	5.35948	5.79805	Sgms1
ENSMUSG00000030847	-0.35601	6.3682	37.8556	7.62e-10	9.17e-09	6.17929	6.53521	Bag3
ENSMUSG00000111078	-0.98702	1.25943	37.8426	7.67e-10	9.22e-09	0.67618	1.67361	Gm35028
ENSMUSG00000031441	-0.41048	7.9771	37.8285	7.72e-10	9.28e-09	7.75719	8.16788	Atp11a
ENSMUSG00000024201	0.371033	5.39272	37.7332	8.11e-10	9.74e-09	5.56722	5.19416	Kdm4b
ENSMUSG00000006476	0.470557	3.71521	37.7243	8.15e-10	9.78e-09	3.93077	3.46169	Nsmf
ENSMUSG00000021958	0.81757	1.25486	37.7153	8.19e-10	9.81e-09	1.61609	0.771851	Pinx1
ENSMUSG00000022704	0.68941	2.30579	37.7088	8.21e-10	9.84e-09	2.61338	1.91432	Qtrt2
ENSMUSG00000025034	0.348255	5.5157	37.7016	8.24e-10	9.86e-09	5.67931	5.33113	Trim8
ENSMUSG00000060166	0.484608	3.39057	37.6981	8.26e-10	9.87e-09	3.60911	3.13292	Zdhhc8
ENSMUSG00000033282	-0.431399	4.74638	37.6805	8.33e-10	9.95e-09	4.51458	4.94604	Rpgrip1l
ENSMUSG00000022433	0.297004	4.7326	37.6502	8.46e-10	1.01e-08	4.8738	4.57607	Csnk1e
ENSMUSG00000028430	0.42511	4.50379	37.6261	8.57e-10	1.02e-08	4.69833	4.27887	Nol6
ENSMUSG00000063785	0.48413	3.19703	37.6163	8.61e-10	1.03e-08	3.41597	2.93881	Utp14a
ENSMUSG00000020889	1.45172	-0.359951	37.5941	8.71e-10	1.04e-08	0.193511	-1.26937	Nr1d1
ENSMUSG00000054766	0.535772	3.33154	37.5841	8.76e-10	1.04e-08	3.57558	3.03765	Set
ENSMUSG00000022639	0.3008	5.3828	37.5657	8.84e-10	1.05e-08	5.52604	5.22374	Dubr
ENSMUSG00000032725	-0.631828	8.77642	37.575	8.8e-10	1.05e-08	8.42614	9.05805	Folr2
ENSMUSG00000010554	0.464458	3.24291	37.5445	8.94e-10	1.06e-08	3.45875	2.98899	Mettl16
ENSMUSG00000036281	0.693956	2.98442	37.4961	9.16e-10	1.09e-08	3.28682	2.60135	Snapc4
ENSMUSG00000061607	0.428347	4.09238	37.4759	9.25e-10	1.09e-08	4.29014	3.86315	Mdc1
ENSMUSG00000032555	0.384173	4.84114	37.4917	9.18e-10	1.09e-08	5.02154	4.63491	Topbp1
ENSMUSG00000024143	0.304844	7.41933	37.474	9.26e-10	1.09e-08	7.56385	7.25872	Rhoq
ENSMUSG00000023883	0.387996	4.35964	37.4654	9.31e-10	1.1e-08	4.54201	4.15083	Phf10
ENSMUSG00000029156	-0.320103	7.59188	37.4638	9.31e-10	1.1e-08	7.42261	7.74337	Sgcb
ENSMUSG00000047284	0.375107	4.78998	37.4375	9.44e-10	1.11e-08	4.96587	4.58962	Neurl4
ENSMUSG00000095567	0.43905	5.35771	37.4154	9.55e-10	1.12e-08	5.55993	5.12246	Noc2l
ENSMUSG00000022479	0.934793	5.78808	37.4074	9.59e-10	1.13e-08	6.18153	5.24534	Vdr
ENSMUSG00000028833	0.491236	3.93879	37.3837	9.7e-10	1.14e-08	4.16107	3.67592	Ncdn
ENSMUSG00000042622	0.548362	3.90896	37.3747	9.75e-10	1.15e-08	4.1602	3.60453	Maff
ENSMUSG00000029461	0.347662	3.99678	37.3686	9.78e-10	1.15e-08	4.16351	3.80823	Fam168a
ENSMUSG00000028099	-0.206562	6.47611	37.3613	9.82e-10	1.15e-08	6.36926	6.5756	Polr3c
ENSMUSG00000032599	-0.346435	5.13833	37.3559	9.84e-10	1.15e-08	4.95682	5.29953	Ip6k2
ENSMUSG00000018347	-0.378469	4.85278	37.3014	1.01e-09	1.18e-08	4.65299	5.02823	Zkscan6
ENSMUSG00000027959	-0.39095	4.79827	37.3082	1.01e-09	1.18e-08	4.58825	4.98156	Sass6
ENSMUSG00000026618	0.316726	4.90333	37.2664	1.03e-09	1.2e-08	5.05135	4.73837	Iars2
ENSMUSG00000064337	-0.773907	7.58657	37.272	1.03e-09	1.2e-08	7.1483	7.92225	mt-Rnr1
ENSMUSG00000021709	-0.253815	7.65409	37.2471	1.04e-09	1.21e-08	7.52144	7.77557	Erbin
ENSMUSG00000017631	0.313736	9.03164	37.2196	1.06e-09	1.23e-08	9.18004	8.86621	Abr
ENSMUSG00000028300	-0.291205	7.08448	37.2143	1.06e-09	1.23e-08	6.93138	7.22287	3110043O21Rik
ENSMUSG00000066406	-0.376909	8.3328	37.2273	1.05e-09	1.23e-08	8.13212	8.50895	Akap13
ENSMUSG00000039275	0.318624	4.7897	37.1972	1.07e-09	1.24e-08	4.94177	4.61969	Foxk2
ENSMUSG00000054942	0.732298	1.74338	37.158	1.09e-09	1.26e-08	2.05883	1.33906	Miga1
ENSMUSG00000027303	-0.26454	6.87569	37.1717	1.08e-09	1.26e-08	6.73699	7.00221	Ptpra
ENSMUSG00000061950	-0.206113	7.8202	37.1489	1.09e-09	1.27e-08	7.71357	7.9195	Ppp4r1
ENSMUSG00000038178	0.376106	4.61855	37.1347	1.1e-09	1.28e-08	4.79363	4.41924	Slc43a2
ENSMUSG00000026663	-0.254365	7.30771	37.1307	1.1e-09	1.28e-08	7.17474	7.42946	Atf6
ENSMUSG00000028015	-0.28816	5.69201	37.1371	1.1e-09	1.28e-08	5.54112	5.82859	Ctso
ENSMUSG00000027347	-0.893994	4.43149	37.1174	1.11e-09	1.29e-08	3.91554	4.81075	Rasgrp1
ENSMUSG00000025203	1.17927	2.37528	37.0892	1.13e-09	1.3e-08	2.84746	1.66876	Scd2
ENSMUSG00000031732	-0.44844	3.86612	37.0805	1.13e-09	1.31e-08	3.62644	4.0716	Phlpp2
ENSMUSG00000073490	-0.39095	9.84799	36.982	1.19e-09	1.37e-08	9.63928	10.0303	Ifi207
ENSMUSG00000032532	1.75766	-0.815301	36.9773	1.2e-09	1.38e-08	-0.186812	-1.95436	Cck
ENSMUSG00000037643	0.477567	2.96005	36.9645	1.2e-09	1.38e-08	3.18002	2.70039	Prkci
ENSMUSG00000020132	-0.29249	7.19312	36.9656	1.2e-09	1.38e-08	7.03931	7.33211	Rab21
ENSMUSG00000038642	-0.345165	12.0971	36.946	1.21e-09	1.4e-08	11.9142	12.2594	Ctss
ENSMUSG00000036208	0.575552	2.43269	36.9144	1.23e-09	1.42e-08	2.68759	2.12288	Nepro
ENSMUSG00000020263	0.435308	3.62675	36.9053	1.24e-09	1.42e-08	3.82728	3.39377	Appl2
ENSMUSG00000021969	0.36413	5.49219	36.8871	1.25e-09	1.43e-08	5.66262	5.29889	Zdhhc20
ENSMUSG00000010342	-0.869259	1.49678	36.8733	1.26e-09	1.44e-08	1.00503	1.86285	Tex14
ENSMUSG00000052087	-0.373321	6.79937	36.849	1.28e-09	1.46e-08	6.6005	6.97412	Rgs14
ENSMUSG00000002319	0.552697	3.16018	36.8368	1.28e-09	1.47e-08	3.40857	2.85994	Ipo4
ENSMUSG00000027360	-0.399129	7.44173	36.8373	1.28e-09	1.47e-08	7.22878	7.62725	Hdc
ENSMUSG00000030695	0.324451	10.3611	36.7894	1.32e-09	1.5e-08	10.5142	10.1897	Aldoa
ENSMUSG00000007817	0.399324	7.08228	36.7277	1.36e-09	1.55e-08	7.26808	6.86898	Zmiz1
ENSMUSG00000032119	-0.228396	6.17805	36.7307	1.36e-09	1.55e-08	6.06012	6.28707	Hinfp
ENSMUSG00000029255	-2.65815	-1.98191	36.7011	1.38e-09	1.57e-08	-3.85646	-1.19341	Gnrhr
ENSMUSG00000038943	0.629001	2.43307	36.6705	1.4e-09	1.59e-08	2.708	2.09312	Prc1
ENSMUSG00000030094	0.551117	2.68236	36.6699	1.4e-09	1.59e-08	2.93262	2.37937	Xpc
ENSMUSG00000041264	0.417887	4.46338	36.6619	1.4e-09	1.6e-08	4.65725	4.23935	Uspl1
ENSMUSG00000021939	-0.441286	13.5877	36.6568	1.41e-09	1.6e-08	13.3503	13.7916	Ctsb
ENSMUSG00000024236	0.468109	4.36062	36.6239	1.43e-09	1.62e-08	4.57375	4.11044	Svil
ENSMUSG00000004591	-0.270454	6.13328	36.5715	1.47e-09	1.67e-08	5.9916	6.26227	Pkn2
ENSMUSG00000037921	-0.621777	8.17838	36.5283	1.5e-09	1.7e-08	7.83423	8.45604	Ddx60
ENSMUSG00000102869	0.325736	5.02284	36.5052	1.52e-09	1.72e-08	5.17733	4.84981	2900097C17Rik
ENSMUSG00000031591	-0.239506	8.19386	36.4898	1.53e-09	1.73e-08	8.06905	8.30873	Asah1
ENSMUSG00000028273	-0.44171	7.22202	36.393	1.61e-09	1.82e-08	6.98441	7.42598	Pdlim5
ENSMUSG00000042632	0.761429	1.38611	36.37	1.63e-09	1.84e-08	1.71836	0.953706	Pla2g6
ENSMUSG00000020089	-0.332006	6.84535	36.3711	1.63e-09	1.84e-08	6.66974	7.00189	Ppa1
ENSMUSG00000029521	0.91339	0.700476	36.3507	1.65e-09	1.86e-08	1.09154	0.162299	Chek2
ENSMUSG00000025217	-0.32154	4.90324	36.3423	1.66e-09	1.86e-08	4.73434	5.05442	Btrc
ENSMUSG00000054408	0.261402	5.36301	36.3372	1.66e-09	1.87e-08	5.48797	5.22619	Spcs3
ENSMUSG00000033777	-0.50277	5.28835	36.3303	1.67e-09	1.87e-08	5.01504	5.51804	Tlr13
ENSMUSG00000041779	0.296879	6.22214	36.3221	1.67e-09	1.88e-08	6.36262	6.06648	Tram2
ENSMUSG00000061589	-0.330382	6.71542	36.2783	1.71e-09	1.92e-08	6.53994	6.87185	Dot1l
ENSMUSG00000031521	-0.392941	4.57858	36.2468	1.74e-09	1.95e-08	4.36931	4.7613	Aga
ENSMUSG00000028862	0.637743	1.93718	36.1675	1.81e-09	2.02e-08	2.2215	1.58271	Map3k6
ENSMUSG00000028433	0.299081	5.13637	36.1784	1.8e-09	2.02e-08	5.2774	4.98004	Ubap2
ENSMUSG00000018678	-0.30195	5.132	36.1707	1.81e-09	2.02e-08	4.97288	5.2753	Sp2
ENSMUSG00000026088	-0.430888	5.49987	36.1617	1.82e-09	2.03e-08	5.26836	5.69932	Mitd1
ENSMUSG00000019979	-0.333528	8.72955	36.1073	1.87e-09	2.08e-08	8.55332	8.88658	Apaf1
ENSMUSG00000032261	-0.642393	5.83254	36.1124	1.86e-09	2.08e-08	5.47588	6.11828	Sh3bgrl2
ENSMUSG00000024594	0.330569	4.55375	36.0931	1.88e-09	2.1e-08	4.7105	4.37788	Prrc1
ENSMUSG00000034110	0.836138	1.07883	36.0626	1.91e-09	2.13e-08	1.43034	0.6131	Kctd7
ENSMUSG00000035713	-0.487654	5.04512	36.0039	1.97e-09	2.19e-08	4.78134	5.26804	Usp35
ENSMUSG00000090881	-0.721201	2.67173	35.9722	2e-09	2.22e-08	2.26935	2.98601	Gm6904
ENSMUSG00000027680	-0.255867	6.7062	35.9633	2.01e-09	2.23e-08	6.57251	6.82854	Fxr1
ENSMUSG00000023473	0.856984	1.06139	35.9242	2.05e-09	2.27e-08	1.42532	0.573514	Celsr3
ENSMUSG00000031834	0.416705	3.46679	35.9251	2.05e-09	2.27e-08	3.65809	3.24618	Pik3r2
ENSMUSG00000033880	-0.488727	11.2945	35.9217	2.05e-09	2.28e-08	11.0296	11.5183	Lgals3bp
ENSMUSG00000022052	-0.238733	7.16658	35.9105	2.07e-09	2.29e-08	7.0421	7.28117	Ppp2r2a
ENSMUSG00000109953	1.84421	-1.19813	35.888	2.09e-09	2.31e-08	-0.552066	-2.3987	5430430B14Rik
ENSMUSG00000023460	-0.258145	7.02795	35.8846	2.09e-09	2.31e-08	6.89274	7.15158	Rab12
ENSMUSG00000109729	-1.03715	0.554205	35.8824	2.1e-09	2.31e-08	-0.0547437	0.981088	Gm45418
ENSMUSG00000020773	0.979162	0.413613	35.8734	2.11e-09	2.32e-08	0.826842	-0.167738	Trim47
ENSMUSG00000026127	0.371484	4.98616	35.8282	2.16e-09	2.38e-08	5.15885	4.78995	Imp4
ENSMUSG00000089844	-0.875037	3.94012	35.8133	2.17e-09	2.39e-08	3.43646	4.31272	A530032D15Rik
ENSMUSG00000052593	0.181566	8.65769	35.7895	2.2e-09	2.42e-08	8.74562	8.56405	Adam17
ENSMUSG00000100658	-1.25341	0.431309	35.7821	2.21e-09	2.43e-08	-0.301853	0.915103	F730311O21Rik
ENSMUSG00000030654	-0.35392	8.14815	35.7713	2.22e-09	2.44e-08	7.9604	8.31425	Arl6ip1
ENSMUSG00000066232	0.326046	5.8478	35.7087	2.29e-09	2.52e-08	6.00072	5.67673	Ipo7
ENSMUSG00000026037	0.641954	2.99393	35.6718	2.34e-09	2.56e-08	3.27975	2.63713	Orc2
ENSMUSG00000030272	-0.38336	5.59927	35.6525	2.36e-09	2.58e-08	5.39487	5.77827	Camk1
ENSMUSG00000022303	1.3932	4.18628	35.6143	2.41e-09	2.63e-08	4.72095	3.32743	Dcstamp
ENSMUSG00000020647	-0.407252	5.76602	35.618	2.4e-09	2.63e-08	5.54754	5.95573	Ncoa1
ENSMUSG00000071311	-0.55648	2.51701	35.609	2.41e-09	2.64e-08	2.20724	2.77188	Gpr31b
ENSMUSG00000044583	-0.517386	8.57847	35.5926	2.43e-09	2.66e-08	8.29661	8.81416	Tlr7
ENSMUSG00000073421	0.842835	7.85404	35.5776	2.45e-09	2.68e-08	8.21479	7.37188	H2-Ab1
ENSMUSG00000005043	-0.630635	2.05575	35.5733	2.46e-09	2.68e-08	1.70748	2.33608	Sgsh
ENSMUSG00000079487	-0.273093	6.96368	35.5609	2.47e-09	2.69e-08	6.82064	7.09381	Med12
ENSMUSG00000068606	-1.00139	4.09524	35.5648	2.47e-09	2.69e-08	3.50919	4.51083	Gm4841
ENSMUSG00000041781	-0.182362	7.03103	35.5423	2.5e-09	2.71e-08	6.93716	7.11917	Cpsf2
ENSMUSG00000046949	-0.273998	6.03292	35.548	2.49e-09	2.71e-08	5.88908	6.16371	Nqo2
ENSMUSG00000033420	0.876244	1.52906	35.5335	2.51e-09	2.72e-08	1.90175	1.02525	Antxr1
ENSMUSG00000022498	0.459234	3.18723	35.5328	2.51e-09	2.72e-08	3.39803	2.94026	Txndc11
ENSMUSG00000041215	0.580623	2.57322	35.51	2.54e-09	2.75e-08	2.83292	2.25628	Yeats2
ENSMUSG00000018433	0.410863	3.93287	35.4885	2.57e-09	2.78e-08	4.12027	3.71745	Nol11
ENSMUSG00000024583	0.275473	5.9052	35.4787	2.58e-09	2.79e-08	6.03671	5.76048	Txnl1
ENSMUSG00000030189	0.378599	6.06567	35.4535	2.61e-09	2.82e-08	6.24237	5.86428	Ybx3
ENSMUSG00000048118	-0.338487	7.08875	35.4517	2.61e-09	2.82e-08	6.90964	7.24805	Arid4a
ENSMUSG00000002728	-0.396183	5.06455	35.4534	2.61e-09	2.82e-08	4.85358	5.24856	Naa20
ENSMUSG00000057135	-0.684519	6.12508	35.4311	2.64e-09	2.85e-08	5.74236	6.42727	Scimp
ENSMUSG00000028426	0.216919	6.7392	35.4266	2.65e-09	2.86e-08	6.84379	6.62644	Rad23b
ENSMUSG00000078994	-0.421281	4.50108	35.4096	2.67e-09	2.88e-08	4.27694	4.69504	Zfp429
ENSMUSG00000044703	-0.952437	6.74192	35.4089	2.67e-09	2.88e-08	6.18847	7.14094	Phf11a
ENSMUSG00000108350	1.20819	-0.0997352	35.3514	2.75e-09	2.96e-08	0.381364	-0.826652	Gm44950
ENSMUSG00000028926	-0.237112	7.54663	35.3273	2.79e-09	2.99e-08	7.42324	7.6603	Cdk14
ENSMUSG00000020901	-0.293207	10.0539	35.3306	2.78e-09	2.99e-08	9.89992	10.193	Pik3r5
ENSMUSG00000054604	-0.263768	7.61578	35.3124	2.81e-09	3.01e-08	7.47766	7.74182	Cggbp1
ENSMUSG00000036225	0.834943	1.24583	35.3094	2.81e-09	3.02e-08	1.5994	0.776454	Kctd1
ENSMUSG00000094530	0.964798	0.572372	35.2739	2.86e-09	3.07e-08	0.976502	0.00898086	Gm21399
ENSMUSG00000038712	0.479584	4.49658	35.2575	2.89e-09	3.09e-08	4.71567	4.23814	Mindy1
ENSMUSG00000059939	0.595784	2.25385	35.2522	2.9e-09	3.1e-08	2.51661	1.93235	9430015G10Rik
ENSMUSG00000028893	0.523461	3.1961	35.2449	2.91e-09	3.11e-08	3.43535	2.90913	Sesn2
ENSMUSG00000026659	0.602709	2.17048	35.1899	2.99e-09	3.2e-08	2.43812	1.84162	Dusp12
ENSMUSG00000032596	-0.35525	9.02469	35.1712	3.02e-09	3.22e-08	8.83616	9.1914	Uba7
ENSMUSG00000024370	0.411702	3.44151	35.1207	3.1e-09	3.31e-08	3.63716	3.21511	Cdc23
ENSMUSG00000020775	0.491113	3.60629	35.0839	3.16e-09	3.36e-08	3.82814	3.34402	Mrpl38
ENSMUSG00000022415	-0.405113	5.7373	35.0836	3.16e-09	3.36e-08	5.5201	5.92604	Syngr1
ENSMUSG00000015961	-0.369724	5.03832	35.0812	3.16e-09	3.37e-08	4.84127	5.21166	Adss
ENSMUSG00000007050	0.597954	2.01759	35.0459	3.22e-09	3.42e-08	2.28194	1.69369	Lsm2
ENSMUSG00000050022	1.05589	0.316027	35.0338	3.24e-09	3.44e-08	0.751554	-0.310809	Amz1
ENSMUSG00000079036	0.657618	2.54286	35.0008	3.3e-09	3.5e-08	2.8323	2.18041	Alkbh1
ENSMUSG00000030109	1.44161	0.119727	34.9869	3.32e-09	3.52e-08	0.673308	-0.790026	Slc6a12
ENSMUSG00000036537	1.07353	0.24471	34.9785	3.33e-09	3.53e-08	0.671795	-0.364654	Rnf113a1
ENSMUSG00000031666	0.355173	3.84172	34.9214	3.43e-09	3.64e-08	4.00525	3.65725	Rbl2
ENSMUSG00000028019	-0.791492	2.58334	34.9091	3.45e-09	3.66e-08	2.13287	2.92611	Pdgfc
ENSMUSG00000035397	0.502919	3.8605	34.872	3.52e-09	3.72e-08	4.09178	3.58492	Klf16
ENSMUSG00000028344	0.456995	3.04928	34.8731	3.52e-09	3.72e-08	3.25648	2.80725	Invs
ENSMUSG00000009535	0.36743	4.62649	34.848	3.56e-09	3.76e-08	4.79893	4.4306	Rnmt
ENSMUSG00000029119	-0.315971	7.01628	34.8166	3.62e-09	3.82e-08	6.84949	7.16576	Man2b2
ENSMUSG00000030161	0.382613	5.20942	34.7932	3.67e-09	3.86e-08	5.38677	5.00718	Gabarapl1
ENSMUSG00000029780	-0.416593	8.21209	34.7963	3.66e-09	3.86e-08	7.98874	8.40545	Nt5c3
ENSMUSG00000020167	0.417859	3.90924	34.7795	3.69e-09	3.88e-08	4.10455	3.68329	Tcf3
ENSMUSG00000029330	-0.269073	5.58973	34.7846	3.68e-09	3.88e-08	5.44854	5.71833	Cds1
ENSMUSG00000018008	-0.257183	10.0343	34.7763	3.7e-09	3.89e-08	9.90003	10.1571	Cyth4
ENSMUSG00000072109	-0.771475	3.37945	34.7746	3.7e-09	3.89e-08	2.93997	3.71584	A530040E14Rik
ENSMUSG00000001435	0.638965	8.4807	34.7634	3.72e-09	3.9e-08	8.76515	8.12605	Col18a1
ENSMUSG00000023961	-0.55649	5.75411	34.7671	3.72e-09	3.9e-08	5.44931	6.0056	Enpp4
ENSMUSG00000041530	0.266751	6.73808	34.7455	3.76e-09	3.94e-08	6.86556	6.59823	Ago1
ENSMUSG00000022867	-0.315248	9.5789	34.7406	3.77e-09	3.94e-08	9.41264	9.72796	Usp25
ENSMUSG00000051343	-0.443882	8.17922	34.7441	3.76e-09	3.94e-08	7.94016	8.38424	Rab11fip5
ENSMUSG00000020692	0.90944	1.27092	34.7304	3.79e-09	3.96e-08	1.65783	0.74061	Nle1
ENSMUSG00000007029	0.418602	4.77127	34.613	4.02e-09	4.2e-08	4.96486	4.54762	Vars
ENSMUSG00000022755	-0.947602	0.613458	34.6149	4.02e-09	4.2e-08	0.0840743	0.999882	Adgrg7
ENSMUSG00000028884	0.43859	3.62426	34.567	4.12e-09	4.29e-08	3.82765	3.38742	Rpa2
ENSMUSG00000033392	0.408603	6.65621	34.53	4.2e-09	4.37e-08	6.84654	6.43691	Clasp2
ENSMUSG00000030980	0.347545	4.08838	34.5286	4.2e-09	4.37e-08	4.2503	3.90597	Knop1
ENSMUSG00000026470	-0.280305	6.52675	34.5292	4.2e-09	4.37e-08	6.3806	6.65945	Stx6
ENSMUSG00000060131	0.306725	5.48978	34.5149	4.23e-09	4.4e-08	5.63582	5.32727	Atp8b4
ENSMUSG00000063354	0.696625	1.90619	34.4948	4.27e-09	4.44e-08	2.21955	1.50531	Slc39a4
ENSMUSG00000043998	0.254058	5.18364	34.4781	4.31e-09	4.47e-08	5.30573	5.05025	Mgat2
ENSMUSG00000008730	-0.394656	7.15172	34.4821	4.3e-09	4.47e-08	6.94144	7.33522	Hipk1
ENSMUSG00000017390	0.422408	5.34059	34.451	4.37e-09	4.53e-08	5.53663	5.11366	Aldoc
ENSMUSG00000060675	-0.51085	7.33494	34.4527	4.37e-09	4.53e-08	7.05703	7.56786	Pla2g16
ENSMUSG00000037649	0.614031	5.44416	34.4281	4.42e-09	4.58e-08	5.71858	5.10499	H2-DMa
ENSMUSG00000002104	-1.20715	0.0112489	34.4213	4.44e-09	4.59e-08	-0.714928	0.492027	Rapsn
ENSMUSG00000016921	0.308535	5.93073	34.417	4.45e-09	4.6e-08	6.07705	5.76789	Srsf6
ENSMUSG00000022472	0.370746	3.84412	34.4103	4.46e-09	4.61e-08	4.01794	3.64645	Desi1
ENSMUSG00000032803	0.287303	5.17576	34.4102	4.46e-09	4.61e-08	5.3116	5.02578	Cdv3
ENSMUSG00000020962	-0.345552	5.61988	34.3838	4.52e-09	4.67e-08	5.43548	5.78336	Gtf2a1
ENSMUSG00000008540	0.563759	4.67068	34.3775	4.54e-09	4.68e-08	4.92402	4.36317	Mgst1
ENSMUSG00000097048	-0.683852	2.44096	34.3366	4.64e-09	4.77e-08	2.06029	2.74186	1600020E01Rik
ENSMUSG00000038545	0.40018	3.74528	34.3213	4.67e-09	4.81e-08	3.93071	3.53244	Cul7
ENSMUSG00000025525	-0.30806	5.34442	34.2532	4.84e-09	4.97e-08	5.18315	5.48945	Apool
ENSMUSG00000025287	-0.274586	6.45051	34.2365	4.88e-09	5.01e-08	6.30631	6.5816	Acot9
ENSMUSG00000055866	0.995576	0.537704	34.2078	4.95e-09	5.08e-08	0.937222	-0.0167108	Per2
ENSMUSG00000034154	0.295818	5.88343	34.1878	5e-09	5.13e-08	6.02349	5.7283	Ino80
ENSMUSG00000055541	-0.44565	5.79281	34.1845	5.01e-09	5.14e-08	5.55266	5.99863	Lair1
ENSMUSG00000030870	0.364936	4.24555	34.178	5.03e-09	5.15e-08	4.41694	4.05101	Ubfd1
ENSMUSG00000030156	-0.571377	9.79291	34.1766	5.03e-09	5.15e-08	9.47911	10.0505	Cd69
ENSMUSG00000022414	0.404635	3.46302	34.1594	5.08e-09	5.19e-08	3.65432	3.24242	Tab1
ENSMUSG00000020392	0.435354	3.51043	34.1478	5.11e-09	5.22e-08	3.70864	3.28059	Cdkn2aipnl
ENSMUSG00000041390	-0.417336	9.00803	34.1464	5.11e-09	5.22e-08	8.78431	9.20168	Mdfic
ENSMUSG00000028717	-0.372804	4.81929	34.1298	5.16e-09	5.26e-08	4.62065	4.99385	Tal1
ENSMUSG00000010047	0.586124	2.64444	34.1248	5.17e-09	5.27e-08	2.90587	2.32492	Hyal2
ENSMUSG00000039747	0.405969	5.83988	34.1158	5.19e-09	5.29e-08	6.02916	5.62197	Orai2
ENSMUSG00000021286	0.795202	1.14929	34.0968	5.24e-09	5.34e-08	1.49593	0.692088	Zfyve21
ENSMUSG00000020914	0.470898	5.14024	34.0668	5.33e-09	5.41e-08	5.3558	4.88672	Top2a
ENSMUSG00000035666	0.348884	4.7175	34.0684	5.32e-09	5.41e-08	4.88186	4.53196	Gtf3c4
ENSMUSG00000031400	0.23582	7.49103	34.0185	5.46e-09	5.54e-08	7.60409	7.36834	G6pdx
ENSMUSG00000079316	-0.498204	5.68136	34.0209	5.45e-09	5.54e-08	5.41059	5.90925	Rab9
ENSMUSG00000022360	0.558738	2.8769	33.9967	5.52e-09	5.6e-08	3.12828	2.57228	Atad2
ENSMUSG00000038827	0.463851	3.01103	33.9884	5.54e-09	5.62e-08	3.21928	2.76756	Fam206a
ENSMUSG00000040710	-0.631447	4.91479	33.9408	5.68e-09	5.75e-08	4.56547	5.1958	St8sia4
ENSMUSG00000089726	-0.654597	2.32259	33.9174	5.75e-09	5.82e-08	1.96151	2.61114	Mir17hg
ENSMUSG00000085295	-0.848103	5.48778	33.8995	5.8e-09	5.87e-08	5.00196	5.85056	4930430E12Rik
ENSMUSG00000054027	0.766072	1.71476	33.8859	5.84e-09	5.9e-08	2.05357	1.27116	Nt5dc3
ENSMUSG00000022817	-0.32888	6.43612	33.8805	5.86e-09	5.92e-08	6.26162	6.59177	Itgb5
ENSMUSG00000035569	0.503917	6.87977	33.8389	5.99e-09	6.04e-08	7.10994	6.60577	Ankrd11
ENSMUSG00000031196	-1.23428	-0.201972	33.8225	6.04e-09	6.09e-08	-0.956074	0.290737	F8
ENSMUSG00000052681	-0.338491	10.4697	33.818	6.05e-09	6.1e-08	10.2905	10.629	Rap1b
ENSMUSG00000057191	-0.332401	8.47187	33.8103	6.08e-09	6.12e-08	8.29611	8.62853	AB124611
ENSMUSG00000017400	1.10919	1.98747	33.8057	6.09e-09	6.13e-08	2.4349	1.33545	Stac2
ENSMUSG00000002227	-0.510647	8.51072	33.781	6.17e-09	6.2e-08	8.23293	8.74357	Mov10
ENSMUSG00000053560	-0.413881	6.38917	33.7679	6.21e-09	6.24e-08	6.16846	6.58055	Ier2
ENSMUSG00000035673	-0.306983	10.0318	33.7595	6.24e-09	6.26e-08	9.87017	10.1771	Sbno2
ENSMUSG00000000555	-0.414508	10.045	33.7429	6.29e-09	6.31e-08	9.82295	10.2374	Itga5
ENSMUSG00000028873	0.562342	2.61771	33.7093	6.4e-09	6.41e-08	2.86787	2.31489	Cdca8
ENSMUSG00000085977	-0.650903	3.75608	33.709	6.4e-09	6.41e-08	3.39442	4.04501	Gm5970
ENSMUSG00000030064	-0.380369	7.06553	33.665	6.55e-09	6.55e-08	6.86291	7.24317	Frmd4b
ENSMUSG00000024589	-0.412851	4.81736	33.5753	6.86e-09	6.85e-08	4.59678	5.00865	Nedd4l
ENSMUSG00000027086	0.641571	1.90903	33.5679	6.88e-09	6.88e-08	2.20079	1.54291	Fastkd1
ENSMUSG00000026116	0.285333	8.85432	33.5424	6.97e-09	6.96e-08	8.98985	8.70473	Tmem131
ENSMUSG00000025465	0.423517	3.6994	33.5155	7.07e-09	7.05e-08	3.89218	3.47684	Echs1
ENSMUSG00000105283	-0.7392	1.92933	33.4686	7.24e-09	7.22e-08	1.51642	2.24998	Gm33370
ENSMUSG00000025047	0.340343	4.44998	33.4618	7.27e-09	7.24e-08	4.60899	4.27126	Pdcd11
ENSMUSG00000063873	-0.439819	3.98683	33.4413	7.34e-09	7.31e-08	3.74839	4.1914	Slc24a3
ENSMUSG00000029676	0.715433	1.43938	33.4354	7.37e-09	7.33e-08	1.74625	1.04908	Pot1a
ENSMUSG00000064370	0.386005	10.3148	33.4274	7.4e-09	7.35e-08	10.4949	10.109	mt-Cytb
ENSMUSG00000034614	-0.812808	1.36316	33.4007	7.5e-09	7.45e-08	0.900801	1.71276	Pik3ip1
ENSMUSG00000039361	0.360982	9.69823	33.3921	7.53e-09	7.48e-08	9.86753	9.50639	Picalm
ENSMUSG00000031849	1.71609	-1.11894	33.3609	7.65e-09	7.59e-08	-0.526067	-2.14292	Comp
ENSMUSG00000040274	-0.373574	7.17155	33.2876	7.95e-09	7.88e-08	6.97276	7.34623	Cdk6
ENSMUSG00000047180	-0.291457	7.93689	33.2597	8.06e-09	7.99e-08	7.78396	8.07516	Neurl3
ENSMUSG00000021557	0.298887	5.18525	33.2546	8.08e-09	8e-08	5.32828	5.02645	Agtpbp1
ENSMUSG00000002428	0.250401	5.52553	33.2558	8.08e-09	8e-08	5.64377	5.39673	Hltf
ENSMUSG00000062007	-0.751653	2.21133	33.2467	8.12e-09	8.02e-08	1.78859	2.53786	Hsh2d
ENSMUSG00000010048	0.658345	1.81205	33.217	8.24e-09	8.14e-08	2.09988	1.4521	Ifrd2
ENSMUSG00000026672	-0.389576	6.68334	33.1943	8.34e-09	8.23e-08	6.47528	6.86514	Optn
ENSMUSG00000000149	0.321632	4.88188	33.1611	8.48e-09	8.36e-08	5.03144	4.71501	Gna12
ENSMUSG00000037313	0.361522	4.85793	33.1356	8.6e-09	8.47e-08	5.02561	4.66816	Tacc3
ENSMUSG00000058715	-0.345163	10.3515	33.1319	8.61e-09	8.48e-08	10.1686	10.5138	Fcer1g
ENSMUSG00000041037	0.312374	4.56759	33.0849	8.82e-09	8.68e-08	4.71742	4.40037	Irgq
ENSMUSG00000024976	-0.222638	6.36145	33.0617	8.93e-09	8.78e-08	6.2461	6.46825	Shoc2
ENSMUSG00000026984	0.843327	1.93259	33.0548	8.96e-09	8.8e-08	2.29974	1.43889	Il1f6
ENSMUSG00000018583	0.350849	5.51838	33.0425	9.02e-09	8.85e-08	5.68333	5.3321	G3bp1
ENSMUSG00000050953	-0.523136	5.66096	33.038	9.04e-09	8.87e-08	5.37666	5.89836	Gja1
ENSMUSG00000021147	-0.245599	6.78353	33.0338	9.06e-09	8.88e-08	6.6552	6.90138	Wdr37
ENSMUSG00000050812	0.251335	6.78061	33.0192	9.13e-09	8.94e-08	6.90058	6.64974	AI314180
ENSMUSG00000035530	-0.231212	7.14405	33.0174	9.13e-09	8.94e-08	7.02384	7.25501	Eif1
ENSMUSG00000052934	1.04711	0.154486	32.9221	9.59e-09	9.38e-08	0.591218	-0.474869	Fbxo31
ENSMUSG00000041153	-0.430837	5.04234	32.8282	1.01e-08	9.84e-08	4.81034	5.24214	Osgin2
ENSMUSG00000040097	0.305912	5.12627	32.8074	1.02e-08	9.94e-08	5.27219	4.96392	Flywch1
ENSMUSG00000015711	0.384749	3.89579	32.7885	1.03e-08	1e-07	4.0762	3.68954	Prune1
ENSMUSG00000013275	0.441526	3.37671	32.7558	1.04e-08	1.02e-07	3.58179	3.13758	Slc41a1
ENSMUSG00000031508	0.527578	2.59483	32.7247	1.06e-08	1.03e-07	2.83542	2.30594	Ankrd10
ENSMUSG00000028173	-0.339073	5.4966	32.74	1.05e-08	1.03e-07	5.31561	5.65739	Wls
ENSMUSG00000026787	-1.02014	0.451469	32.7273	1.06e-08	1.03e-07	-0.138015	0.868762	Gad2
ENSMUSG00000068245	-0.743264	8.5421	32.7182	1.07e-08	1.04e-07	8.12312	8.86639	Phf11d
ENSMUSG00000032059	0.323342	4.63042	32.636	1.11e-08	1.08e-07	4.78238	4.46056	Alg9
ENSMUSG00000022426	0.455752	3.04603	32.6195	1.12e-08	1.09e-07	3.25249	2.80501	Josd1
ENSMUSG00000032902	0.382887	5.66766	32.6214	1.12e-08	1.09e-07	5.84634	5.46367	Slc16a1
ENSMUSG00000024735	0.310229	5.31107	32.6062	1.13e-08	1.09e-07	5.45781	5.14769	Prpf19
ENSMUSG00000002718	0.33774	4.85108	32.5988	1.13e-08	1.1e-07	5.00903	4.6737	Cse1l
ENSMUSG00000020311	-0.331036	4.76898	32.5808	1.14e-08	1.11e-07	4.59141	4.92706	Erlec1
ENSMUSG00000005566	0.304598	5.61131	32.5319	1.17e-08	1.13e-07	5.75506	5.45164	Trim28
ENSMUSG00000022003	0.38735	3.4836	32.5162	1.18e-08	1.14e-07	3.66911	3.27066	Slc25a30
ENSMUSG00000113902	-0.299166	6.63073	32.5296	1.17e-08	1.14e-07	6.47373	6.77231	AC121965.1
ENSMUSG00000035678	-0.461382	6.30934	32.4937	1.2e-08	1.15e-07	6.06076	6.52132	Tnfsf9
ENSMUSG00000038527	0.433167	3.62604	32.4733	1.21e-08	1.17e-07	3.82674	3.39285	C1rl
ENSMUSG00000041836	0.286016	6.4697	32.4532	1.22e-08	1.18e-07	6.60536	6.31994	Ptpre
ENSMUSG00000026028	0.242852	5.75767	32.4529	1.22e-08	1.18e-07	5.87387	5.6313	Trak2
ENSMUSG00000047423	-0.275087	6.74503	32.4217	1.24e-08	1.19e-07	6.60093	6.87604	AI837181
ENSMUSG00000057367	-0.341523	5.55785	32.4331	1.23e-08	1.19e-07	5.37775	5.71794	Birc2
ENSMUSG00000026664	-0.343696	6.66979	32.4123	1.25e-08	1.2e-07	6.4876	6.83153	Phyh
ENSMUSG00000076617	1.53062	1.21564	32.3848	1.26e-08	1.22e-07	1.78813	0.252401	Ighm
ENSMUSG00000022100	0.337393	4.62802	32.3562	1.28e-08	1.23e-07	4.78472	4.45219	Xpo7
ENSMUSG00000069874	-0.557349	9.09732	32.3612	1.28e-08	1.23e-07	8.79189	9.34925	Irgm2
ENSMUSG00000026223	-0.261052	7.81099	32.2904	1.33e-08	1.27e-07	7.67463	7.93556	Itm2c
ENSMUSG00000063362	0.335711	4.0961	32.2793	1.34e-08	1.28e-07	4.2539	3.91889	Alg11
ENSMUSG00000034518	0.40569	3.61187	32.2637	1.35e-08	1.29e-07	3.7972	3.39917	Hmgxb4
ENSMUSG00000000384	0.448113	4.27025	32.2384	1.36e-08	1.3e-07	4.47604	4.03014	Tbrg4
ENSMUSG00000027199	0.30007	8.26429	32.246	1.36e-08	1.3e-07	8.40665	8.10632	Gatm
ENSMUSG00000053395	1.12904	1.94757	32.1844	1.4e-08	1.34e-07	2.40647	1.27065	Cacng8
ENSMUSG00000021514	0.715223	2.16591	32.1758	1.41e-08	1.34e-07	2.47897	1.76553	Zfp369
ENSMUSG00000033068	0.608535	2.01447	32.1615	1.42e-08	1.35e-07	2.28194	1.68586	Entpd6
ENSMUSG00000028111	1.18923	2.37641	32.1363	1.44e-08	1.37e-07	2.8498	1.66716	Ctsk
ENSMUSG00000043004	-0.377112	5.39437	32.1368	1.44e-08	1.37e-07	5.19304	5.571	Gng2
ENSMUSG00000020456	0.195883	7.126	32.1199	1.45e-08	1.38e-07	7.22039	7.02499	Ogdh
ENSMUSG00000023206	-0.481667	7.16311	32.1125	1.45e-08	1.38e-07	6.90217	7.384	Il15ra
ENSMUSG00000027204	-0.576643	3.16736	32.1078	1.46e-08	1.39e-07	2.84891	3.42808	Fbn1
ENSMUSG00000037461	0.553917	2.54677	32.0608	1.49e-08	1.42e-07	2.7929	2.24983	Ints7
ENSMUSG00000021466	0.411844	4.68016	32.0575	1.5e-08	1.42e-07	4.87259	4.45806	Ptch1
ENSMUSG00000005881	-0.285635	6.49888	32.0592	1.5e-08	1.42e-07	6.34908	6.63457	Ergic3
ENSMUSG00000061665	-0.304563	6.55866	32.0392	1.51e-08	1.43e-07	6.39752	6.7036	Cd2ap
ENSMUSG00000061119	-0.330444	5.24607	32.0098	1.53e-08	1.45e-07	5.07169	5.40162	Prcp
ENSMUSG00000031662	-0.276882	7.2448	31.9893	1.55e-08	1.47e-07	7.10042	7.37603	Snx20
ENSMUSG00000078853	-0.531952	9.41985	31.9883	1.55e-08	1.47e-07	9.12949	9.66144	Igtp
ENSMUSG00000020435	-1.20463	1.12777	31.9773	1.56e-08	1.47e-07	0.41767	1.60152	Osbp2
ENSMUSG00000025785	0.675801	1.44742	31.9424	1.59e-08	1.5e-07	1.73858	1.08224	Exosc7
ENSMUSG00000028885	0.47476	5.75438	31.9429	1.59e-08	1.5e-07	5.97309	5.4965	Smpdl3b
ENSMUSG00000016239	0.681989	1.58857	31.8861	1.63e-08	1.54e-07	1.88659	1.21252	Lonrf3
ENSMUSG00000025408	-0.512507	4.76766	31.8692	1.65e-08	1.55e-07	4.48835	5.00156	Ddit3
ENSMUSG00000017615	0.234196	6.33239	31.8662	1.65e-08	1.56e-07	6.44473	6.21055	Tnfaip1
ENSMUSG00000032679	-0.667793	2.0478	31.8263	1.69e-08	1.59e-07	1.68392	2.33814	Cd59a
ENSMUSG00000030522	0.390966	4.37702	31.7827	1.72e-08	1.62e-07	4.55689	4.17149	Mtmr10
ENSMUSG00000052406	-0.265002	6.18649	31.7667	1.74e-08	1.63e-07	6.04764	6.31315	Rexo4
ENSMUSG00000031897	-0.28537	8.60665	31.7657	1.74e-08	1.63e-07	8.45692	8.74229	Psmb10
ENSMUSG00000002307	-0.370575	9.56933	31.7744	1.73e-08	1.63e-07	9.37218	9.74275	Daxx
ENSMUSG00000031537	-0.276633	7.40006	31.7563	1.75e-08	1.64e-07	7.25562	7.53135	Ikbkb
ENSMUSG00000046556	-0.302476	5.95326	31.7561	1.75e-08	1.64e-07	5.7948	6.09603	Zfp319
ENSMUSG00000029009	-0.440448	10.1855	31.7479	1.76e-08	1.64e-07	9.94857	10.389	Mthfr
ENSMUSG00000033644	0.842593	1.79449	31.7317	1.77e-08	1.66e-07	2.15682	1.30948	Piwil2
ENSMUSG00000039377	-0.341372	6.50722	31.7338	1.77e-08	1.66e-07	6.327	6.6674	Hlx
ENSMUSG00000036990	0.306977	5.87691	31.7201	1.78e-08	1.67e-07	6.02246	5.71502	Otud4
ENSMUSG00000003882	0.337628	7.17047	31.7029	1.8e-08	1.68e-07	7.32937	6.99189	Il7r
ENSMUSG00000011831	0.332528	4.1206	31.6575	1.84e-08	1.72e-07	4.27647	3.94581	Evi5
ENSMUSG00000005800	0.565354	4.52328	31.6401	1.86e-08	1.73e-07	4.77813	4.21356	Mmp8
ENSMUSG00000031200	-0.723682	1.96332	31.6474	1.85e-08	1.73e-07	1.55187	2.2831	Mtcp1
ENSMUSG00000021876	-0.743658	5.07875	31.6221	1.87e-08	1.75e-07	4.65979	5.40303	Rnase4
ENSMUSG00000041168	0.267361	5.22134	31.6084	1.89e-08	1.76e-07	5.34976	5.08035	Lonp1
ENSMUSG00000025007	0.645922	3.54473	31.5834	1.91e-08	1.77e-07	3.83278	3.18443	Aldh18a1
ENSMUSG00000020453	0.520132	2.26851	31.5898	1.9e-08	1.77e-07	2.50372	1.98734	Patz1
ENSMUSG00000034543	0.417574	3.9351	31.5958	1.9e-08	1.77e-07	4.12698	3.71374	Morc2a
ENSMUSG00000020580	0.34015	4.80725	31.5958	1.9e-08	1.77e-07	4.96721	4.62732	Rock2
ENSMUSG00000006127	-0.216201	5.95447	31.5923	1.9e-08	1.77e-07	5.84235	6.0585	Inpp5k
ENSMUSG00000026235	1.19705	-0.216448	31.5586	1.94e-08	1.79e-07	0.257261	-0.926435	Epha4
ENSMUSG00000037958	-0.272593	5.38564	31.5599	1.93e-08	1.79e-07	5.24233	5.51599	Nsrp1
ENSMUSG00000103313	-1.16097	2.61804	31.5397	1.95e-08	1.81e-07	1.92663	3.08349	Gm38357
ENSMUSG00000066456	-0.532094	6.03654	31.4789	2.02e-08	1.87e-07	5.74569	6.27848	Hmgn3
ENSMUSG00000041040	0.411249	3.57357	31.4649	2.03e-08	1.88e-07	3.77056	3.34536	Fam117b
ENSMUSG00000030678	0.244316	5.28452	31.4648	2.03e-08	1.88e-07	5.40125	5.15751	Maz
ENSMUSG00000031381	0.579917	2.32168	31.4539	2.04e-08	1.89e-07	2.58411	2.00067	Piga
ENSMUSG00000032489	-0.735265	1.37383	31.4548	2.04e-08	1.89e-07	0.95842	1.69599	Kif9
ENSMUSG00000039043	0.428901	3.50032	31.3826	2.12e-08	1.95e-07	3.69994	3.26857	Arpin
ENSMUSG00000029501	-0.298154	6.66889	31.3765	2.13e-08	1.96e-07	6.51139	6.81089	Ankle2
ENSMUSG00000045322	-0.567568	7.82793	31.3615	2.14e-08	1.97e-07	7.51639	8.084	Tlr9
ENSMUSG00000025184	-0.279261	5.9197	31.3388	2.17e-08	1.99e-07	5.77291	6.05292	R3hcc1l
ENSMUSG00000025153	0.657666	3.89469	31.3163	2.19e-08	2.01e-07	4.18621	3.52896	Fasn
ENSMUSG00000030177	0.623052	2.44344	31.3184	2.19e-08	2.01e-07	2.72463	2.09384	Ccdc77
ENSMUSG00000001783	0.270367	6.38714	31.32	2.19e-08	2.01e-07	6.51636	6.24519	Rtcb
ENSMUSG00000032777	0.253916	5.41368	31.3208	2.19e-08	2.01e-07	5.53544	5.28068	Gtf3c1
ENSMUSG00000033721	-0.294724	6.0235	31.3187	2.19e-08	2.01e-07	5.86947	6.16266	Vav3
ENSMUSG00000021987	-0.259154	8.33253	31.2916	2.22e-08	2.04e-07	8.19732	8.45614	Mtmr6
ENSMUSG00000090125	-1.10946	3.93869	31.2584	2.26e-08	2.07e-07	3.28017	4.38914	Pou3f1
ENSMUSG00000096188	0.386899	3.8542	31.2089	2.32e-08	2.12e-07	4.03701	3.64482	Cmtm4
ENSMUSG00000000838	-0.337673	5.17624	31.1959	2.33e-08	2.13e-07	4.99822	5.33468	Fmr1
ENSMUSG00000022557	0.320234	5.12539	31.1914	2.34e-08	2.14e-07	5.27672	4.95631	Bop1
ENSMUSG00000002603	0.293241	7.73845	31.1852	2.35e-08	2.14e-07	7.87757	7.58447	Tgfb1
ENSMUSG00000025316	0.369195	3.56643	31.1718	2.36e-08	2.15e-07	3.74013	3.3689	Banp
ENSMUSG00000064145	0.259396	5.33137	31.1752	2.36e-08	2.15e-07	5.45679	5.194	Arih2
ENSMUSG00000041219	0.290371	5.59556	31.1435	2.4e-08	2.18e-07	5.73368	5.44281	Arhgap11a
ENSMUSG00000115219	-0.487245	3.71225	31.1442	2.4e-08	2.18e-07	3.44767	3.93574	Eef1akmt4
ENSMUSG00000005534	0.453874	2.89406	31.1318	2.41e-08	2.19e-07	3.10461	2.64745	Insr
ENSMUSG00000027615	0.376262	5.24024	31.1324	2.41e-08	2.19e-07	5.41516	5.04115	Hps3
ENSMUSG00000039217	-0.499222	5.69668	31.1372	2.4e-08	2.19e-07	5.42631	5.92428	Il18
ENSMUSG00000025060	0.293982	6.01379	31.1198	2.43e-08	2.2e-07	6.15286	5.85986	Slk
ENSMUSG00000028683	0.576103	2.09071	31.0884	2.47e-08	2.23e-07	2.34818	1.7771	Eif2b3
ENSMUSG00000028826	0.354733	4.11942	31.099	2.45e-08	2.23e-07	4.28545	3.93176	Tmem57
ENSMUSG00000023249	-0.357795	7.07539	31.0956	2.46e-08	2.23e-07	6.88565	7.24306	Parp3
ENSMUSG00000050315	-1.14695	0.156659	31.0998	2.45e-08	2.23e-07	-0.512425	0.611987	Synpo2
ENSMUSG00000045594	-0.36733	6.46615	31.0784	2.48e-08	2.24e-07	6.27068	6.63827	Glb1
ENSMUSG00000022186	-0.359882	7.76566	31.0682	2.49e-08	2.25e-07	7.57429	7.93459	Oxct1
ENSMUSG00000028431	0.315616	4.54142	31.0598	2.5e-08	2.26e-07	4.68793	4.37834	Ikbkap
ENSMUSG00000022021	0.362441	4.38348	31.0429	2.52e-08	2.28e-07	4.55252	4.19196	Diaph3
ENSMUSG00000027425	0.359321	4.14087	31.0249	2.55e-08	2.3e-07	4.30841	3.95129	Kat14
ENSMUSG00000044811	-0.394775	6.6556	31.0252	2.55e-08	2.3e-07	6.44449	6.83972	Cd300c2
ENSMUSG00000017716	0.542307	3.2245	31.0106	2.57e-08	2.32e-07	3.46956	2.92912	Birc5
ENSMUSG00000028224	-0.394826	3.70105	30.9987	2.58e-08	2.33e-07	3.48789	3.88672	Nbn
ENSMUSG00000028405	0.33719	4.69313	30.9858	2.6e-08	2.34e-07	4.85085	4.51603	Aco1
ENSMUSG00000037902	-0.359509	9.51848	30.9635	2.63e-08	2.37e-07	9.32753	9.68708	Sirpa
ENSMUSG00000062604	-0.36716	4.02327	30.9646	2.63e-08	2.37e-07	3.82402	4.19832	Srpk2
ENSMUSG00000030835	0.364419	5.79341	30.9518	2.65e-08	2.38e-07	5.96374	5.60024	Nomo1
ENSMUSG00000040253	-0.45314	8.99848	30.9504	2.65e-08	2.38e-07	8.75417	9.20735	Gbp7
ENSMUSG00000018476	0.67869	7.03144	30.9283	2.68e-08	2.4e-07	7.33149	6.65213	Kdm6b
ENSMUSG00000000881	-0.555758	2.51851	30.9326	2.67e-08	2.4e-07	2.21104	2.77182	Dlg3
ENSMUSG00000002625	0.38282	4.10579	30.8878	2.73e-08	2.45e-07	4.28484	3.90132	Akap8l
ENSMUSG00000035152	0.141375	8.55625	30.8774	2.75e-08	2.46e-07	8.6253	8.48373	Ap2b1
ENSMUSG00000099974	-0.33188	5.96535	30.8792	2.75e-08	2.46e-07	5.78974	6.12189	Bcl2a1d
ENSMUSG00000014195	-0.191589	7.43333	30.873	2.75e-08	2.47e-07	7.33426	7.52603	Dnajc7
ENSMUSG00000028382	-0.252808	8.89072	30.8688	2.76e-08	2.47e-07	8.75872	9.01164	Ptbp3
ENSMUSG00000035310	0.306152	5.41928	30.8531	2.78e-08	2.49e-07	5.56607	5.25584	Lin54
ENSMUSG00000021149	0.382742	4.94999	30.8338	2.81e-08	2.51e-07	5.12824	4.74658	Gtpbp4
ENSMUSG00000020409	-0.263748	6.61569	30.8374	2.81e-08	2.51e-07	6.47753	6.74177	Slu7
ENSMUSG00000038047	0.456048	2.78317	30.7923	2.87e-08	2.56e-07	2.99295	2.53761	Haus6
ENSMUSG00000014873	0.506845	2.52652	30.7808	2.89e-08	2.57e-07	2.7557	2.25393	Surf2
ENSMUSG00000021156	-0.213501	5.87647	30.7855	2.88e-08	2.57e-07	5.76541	5.97959	Zmynd11
ENSMUSG00000060519	-0.313924	10.0673	30.7824	2.89e-08	2.57e-07	9.90178	10.2157	Tor3a
ENSMUSG00000034801	0.308651	5.6295	30.7668	2.91e-08	2.59e-07	5.77503	5.46763	Sos2
ENSMUSG00000034088	0.196699	7.67484	30.7456	2.94e-08	2.62e-07	7.76972	7.57327	Hdlbp
ENSMUSG00000024045	0.383619	4.98747	30.7271	2.97e-08	2.64e-07	5.16564	4.78417	Akap8
ENSMUSG00000041298	0.524892	2.24978	30.7168	2.99e-08	2.65e-07	2.4863	1.96675	Katnal1
ENSMUSG00000064341	0.419884	10.0002	30.7057	3e-08	2.66e-07	10.1949	9.77512	mt-Nd1
ENSMUSG00000031555	-0.291638	8.83711	30.7085	3e-08	2.66e-07	8.68392	8.97559	Adam9
ENSMUSG00000044149	0.826481	0.755476	30.676	3.05e-08	2.7e-07	1.11302	0.27906	Nkrf
ENSMUSG00000022285	-0.222335	8.01286	30.6695	3.06e-08	2.71e-07	7.89738	8.11978	Ywhaz
ENSMUSG00000060206	0.935427	1.41729	30.6623	3.07e-08	2.72e-07	1.80538	0.884745	Zfp462
ENSMUSG00000102437	-1.02982	0.367562	30.645	3.1e-08	2.74e-07	-0.260899	0.803867	Gm38048
ENSMUSG00000024431	-0.312946	7.79215	30.6295	3.12e-08	2.76e-07	7.62698	7.94033	Nr3c1
ENSMUSG00000036246	-0.191278	7.34185	30.59	3.19e-08	2.81e-07	7.24368	7.43377	Gmip
ENSMUSG00000036099	-0.284276	6.6029	30.5928	3.18e-08	2.81e-07	6.45331	6.73843	Vezt
ENSMUSG00000028577	0.227407	5.98623	30.5694	3.22e-08	2.84e-07	6.09555	5.86793	Plaa
ENSMUSG00000061079	-0.310174	4.52649	30.5545	3.25e-08	2.86e-07	4.36137	4.67464	Zfp143
ENSMUSG00000030844	-0.319272	5.32076	30.5496	3.25e-08	2.87e-07	5.15307	5.47097	Rgs10
ENSMUSG00000024078	0.447	3.05244	30.5386	3.27e-08	2.88e-07	3.25758	2.81322	Ttc27
ENSMUSG00000038151	-0.352687	6.33923	30.5031	3.33e-08	2.93e-07	6.15238	6.50463	Prdm1
ENSMUSG00000026012	-0.832155	2.51518	30.5016	3.34e-08	2.93e-07	2.03526	2.87469	Cd28
ENSMUSG00000021276	0.375271	4.14354	30.4835	3.37e-08	2.96e-07	4.3195	3.94309	Cinp
ENSMUSG00000022377	0.372753	4.94092	30.4649	3.4e-08	2.99e-07	5.11582	4.74184	Asap1
ENSMUSG00000039096	0.759128	1.22025	30.4315	3.46e-08	3.04e-07	1.55042	0.791367	Rsad1
ENSMUSG00000020458	-0.266195	9.52213	30.4216	3.48e-08	3.05e-07	9.38286	9.64913	Rtn4
ENSMUSG00000048905	-1.6144	-1.1076	30.4126	3.49e-08	3.06e-07	-2.13843	-0.512502	4930539E08Rik
ENSMUSG00000030275	-0.276074	9.14963	30.4079	3.5e-08	3.07e-07	9.00493	9.28113	Etnk1
ENSMUSG00000029148	-0.211242	7.28539	30.394	3.53e-08	3.08e-07	7.1756	7.38742	Nrbp1
ENSMUSG00000026687	-0.270035	5.33043	30.3978	3.52e-08	3.08e-07	5.18745	5.4605	Aldh9a1
ENSMUSG00000032515	-0.49234	7.06704	30.3988	3.52e-08	3.08e-07	6.80016	7.29218	Csrnp1
ENSMUSG00000030536	-0.219175	10.836	30.3857	3.54e-08	3.09e-07	10.7222	10.9414	Iqgap1
ENSMUSG00000089940	-0.674466	1.59378	30.3804	3.55e-08	3.1e-07	1.22154	1.88941	Gm4117
ENSMUSG00000060261	0.403899	3.07996	30.3749	3.56e-08	3.11e-07	3.26916	2.86215	Gtf2i
ENSMUSG00000000693	-0.588467	2.63768	30.375	3.56e-08	3.11e-07	2.31516	2.9011	Loxl3
ENSMUSG00000052751	0.462822	2.73477	30.3495	3.61e-08	3.14e-07	2.94214	2.49252	Repin1
ENSMUSG00000061759	0.535967	2.3631	30.3465	3.61e-08	3.15e-07	2.60534	2.07182	Armt1
ENSMUSG00000025521	-0.306063	5.82638	30.2917	3.72e-08	3.24e-07	5.66514	5.9714	Tmem192
ENSMUSG00000038335	0.697779	2.92652	30.2782	3.74e-08	3.26e-07	3.23106	2.54001	Tsr1
ENSMUSG00000034595	-0.219994	8.51739	30.2306	3.84e-08	3.33e-07	8.40336	8.62307	Ppp1r18
ENSMUSG00000031722	0.721602	3.49837	30.2169	3.86e-08	3.35e-07	3.81467	3.09265	Hp
ENSMUSG00000066647	0.591204	1.9704	30.2181	3.86e-08	3.35e-07	2.23293	1.64922	Gm5113
ENSMUSG00000019944	-0.677046	2.2921	30.212	3.87e-08	3.36e-07	1.92103	2.58698	Rhobtb1
ENSMUSG00000025220	-0.295125	7.13143	30.1857	3.93e-08	3.4e-07	6.97601	7.27172	Mgea5
ENSMUSG00000028799	0.614999	1.91188	30.1676	3.96e-08	3.43e-07	2.1803	1.58183	Zfp362
ENSMUSG00000024835	-0.250246	8.64657	30.1585	3.98e-08	3.44e-07	8.51624	8.7661	Coro1b
ENSMUSG00000041992	-0.438493	6.82497	30.1654	3.97e-08	3.44e-07	6.58938	7.02744	Rapgef5
ENSMUSG00000024921	-0.464081	2.81198	30.1621	3.97e-08	3.44e-07	2.55066	3.03315	Smarca2
ENSMUSG00000022018	1.19583	3.9529	30.1443	4.01e-08	3.47e-07	4.42915	3.2371	Rgcc
ENSMUSG00000042228	-0.224327	9.89237	30.133	4.03e-08	3.48e-07	9.77589	10.0001	Lyn
ENSMUSG00000031585	0.420696	4.16765	30.118	4.07e-08	3.51e-07	4.36231	3.94257	Gtf2e2
ENSMUSG00000024170	0.579581	2.12079	30.1085	4.09e-08	3.52e-07	2.38618	1.79532	Telo2
ENSMUSG00000032120	0.410596	3.19957	30.1089	4.08e-08	3.52e-07	3.38912	2.98129	C2cd2l
ENSMUSG00000032498	0.692589	1.30862	30.0947	4.11e-08	3.54e-07	1.60746	0.931272	Mlh1
ENSMUSG00000078995	-0.477241	3.61372	30.0793	4.15e-08	3.57e-07	3.35614	3.83221	Zfp456
ENSMUSG00000047412	0.516019	2.39522	30.0597	4.19e-08	3.6e-07	2.63261	2.11094	Zbtb44
ENSMUSG00000022761	0.261118	5.51779	30.0361	4.24e-08	3.65e-07	5.64269	5.38104	Lztr1
ENSMUSG00000021591	-0.467226	7.81357	30.0198	4.28e-08	3.67e-07	7.56125	8.02825	Glrx
ENSMUSG00000022938	-0.693013	2.21971	30.0202	4.28e-08	3.67e-07	1.83386	2.52384	Fam3b
ENSMUSG00000050029	-0.365834	8.26639	29.9763	4.37e-08	3.75e-07	8.07192	8.43773	Rap2c
ENSMUSG00000026219	-0.189649	9.70984	29.964	4.4e-08	3.77e-07	9.61187	9.80157	Trip12
ENSMUSG00000015804	-0.274632	6.16568	29.9664	4.4e-08	3.77e-07	6.02233	6.29607	Med28
ENSMUSG00000092416	0.664942	1.68453	29.9574	4.42e-08	3.78e-07	1.9771	1.31713	Zfp141
ENSMUSG00000083307	0.663249	1.77694	29.9451	4.44e-08	3.8e-07	2.07548	1.40007	AA414768
ENSMUSG00000042726	-0.309165	9.78157	29.9119	4.52e-08	3.87e-07	9.61872	9.92788	Trafd1
ENSMUSG00000079227	-0.535975	9.53701	29.8971	4.56e-08	3.9e-07	9.2443	9.78024	Ccr5
ENSMUSG00000022048	0.298626	5.95604	29.879	4.6e-08	3.93e-07	6.09679	5.80005	Dpysl2
ENSMUSG00000040007	-0.273769	8.14363	29.8755	4.61e-08	3.93e-07	8.00029	8.27401	Bahd1
ENSMUSG00000031072	-0.299776	4.75169	29.8716	4.62e-08	3.94e-07	4.59281	4.8948	Oraov1
ENSMUSG00000052248	-0.467257	4.79971	29.868	4.62e-08	3.94e-07	4.54664	5.01494	Zeb2os
ENSMUSG00000070501	-1.09607	4.20517	29.8654	4.63e-08	3.95e-07	3.5552	4.65164	Ifi214
ENSMUSG00000048371	0.466261	2.75262	29.8572	4.65e-08	3.96e-07	2.96763	2.49986	Pdp2
ENSMUSG00000044098	-0.42523	4.73125	29.8121	4.76e-08	4.05e-07	4.50394	4.92757	Rsbn1
ENSMUSG00000022587	-0.691684	10.6011	29.8046	4.78e-08	4.06e-07	10.2142	10.9058	Ly6e
ENSMUSG00000034171	-1.2183	-0.335027	29.7705	4.86e-08	4.13e-07	-1.05889	0.14475	Faah
ENSMUSG00000036019	0.373137	6.72718	29.7357	4.95e-08	4.21e-07	6.90224	6.5279	Tmtc2
ENSMUSG00000015776	0.350869	4.01284	29.7158	5e-08	4.24e-07	4.17714	3.82739	Med22
ENSMUSG00000097888	-1.7022	-1.3347	29.7206	4.99e-08	4.24e-07	-2.39149	-0.731291	Gm26682
ENSMUSG00000036810	-0.302253	5.81766	29.6836	5.09e-08	4.31e-07	5.65918	5.96043	Cnep1r1
ENSMUSG00000034574	-0.2625	7.09936	29.6758	5.11e-08	4.33e-07	6.96194	7.22482	Daam1
ENSMUSG00000096917	0.595363	3.50631	29.6529	5.17e-08	4.38e-07	3.77472	3.17627	2500002B13Rik
ENSMUSG00000114736	-1.50901	-0.994843	29.6439	5.19e-08	4.39e-07	-1.89595	-0.444413	AC154241.1
ENSMUSG00000068328	-0.221388	7.52252	29.6351	5.22e-08	4.41e-07	7.40774	7.62884	Aup1
ENSMUSG00000026970	-0.21104	8.69137	29.6261	5.24e-08	4.43e-07	8.58203	8.79301	Rbms1
ENSMUSG00000046567	0.700572	1.23717	29.6125	5.28e-08	4.46e-07	1.55318	0.831947	4930430F08Rik
ENSMUSG00000032078	0.351954	4.29162	29.6092	5.29e-08	4.46e-07	4.45648	4.10547	Zpr1
ENSMUSG00000031984	0.48398	2.80135	29.5903	5.34e-08	4.5e-07	3.02111	2.542	2810004N23Rik
ENSMUSG00000039536	-0.202837	6.78368	29.5878	5.34e-08	4.51e-07	6.67826	6.88192	Stau1
ENSMUSG00000028657	-0.250031	7.19241	29.5479	5.46e-08	4.6e-07	7.06194	7.31206	Ppt1
ENSMUSG00000019951	0.234919	6.02959	29.5364	5.49e-08	4.62e-07	6.14189	5.90779	Uhrf1bp1l
ENSMUSG00000002897	-0.296966	8.80126	29.5265	5.52e-08	4.64e-07	8.64525	8.94204	Il17ra
ENSMUSG00000057406	-0.356031	6.8587	29.5226	5.53e-08	4.65e-07	6.66976	7.02574	Nsd2
ENSMUSG00000071076	0.421987	6.21629	29.4334	5.79e-08	4.86e-07	6.41241	5.98925	Jund
ENSMUSG00000021770	0.30032	4.75094	29.4199	5.83e-08	4.9e-07	4.89187	4.59473	Samd8
ENSMUSG00000031402	-0.228591	9.44669	29.4177	5.83e-08	4.9e-07	9.32786	9.55647	Mpp1
ENSMUSG00000048865	-0.277432	9.08558	29.41	5.86e-08	4.92e-07	8.94027	9.21758	Arhgap30
ENSMUSG00000067365	-0.275391	5.75648	29.403	5.88e-08	4.93e-07	5.61131	5.88837	Tmem128
ENSMUSG00000003363	-0.307635	9.12456	29.394	5.91e-08	4.95e-07	8.96249	9.27024	Pld3
ENSMUSG00000002043	0.336099	4.32618	29.3701	5.98e-08	5.01e-07	4.48361	4.14945	Trappc6a
ENSMUSG00000044763	0.465397	2.59261	29.3516	6.04e-08	5.05e-07	2.80085	2.34915	Trmt10c
ENSMUSG00000027776	1.07312	1.61886	29.3408	6.07e-08	5.07e-07	2.05556	0.989578	Il12a
ENSMUSG00000022142	0.410555	3.91212	29.3456	6.06e-08	5.07e-07	4.10361	3.69128	Nup155
ENSMUSG00000066755	-0.972418	1.53724	29.3328	6.1e-08	5.09e-07	0.958691	1.94906	Tnfsf18
ENSMUSG00000004100	0.669189	1.97356	29.3295	6.11e-08	5.1e-07	2.26885	1.60185	Ppan
ENSMUSG00000024357	-0.380455	4.24961	29.3271	6.11e-08	5.1e-07	4.04757	4.42681	Sil1
ENSMUSG00000037013	0.341149	3.88894	29.3242	6.12e-08	5.11e-07	4.04885	3.70906	Ss18
ENSMUSG00000038160	0.27929	4.94658	29.3181	6.14e-08	5.12e-07	5.08027	4.79923	Atg5
ENSMUSG00000032815	-0.566651	3.05319	29.3072	6.18e-08	5.14e-07	2.73419	3.31428	Fanca
ENSMUSG00000003037	-0.256513	7.32836	29.3023	6.19e-08	5.15e-07	7.19468	7.4507	Rab8a
ENSMUSG00000061175	-0.326032	8.32224	29.3025	6.19e-08	5.15e-07	8.1499	8.47617	Fnip2
ENSMUSG00000032557	0.269654	5.10604	29.2935	6.22e-08	5.17e-07	5.23492	4.96451	Uba5
ENSMUSG00000030579	-0.297498	9.48998	29.2879	6.24e-08	5.18e-07	9.33358	9.63107	Tyrobp
ENSMUSG00000049553	0.399171	4.66341	29.2712	6.29e-08	5.23e-07	4.84907	4.45029	Polr1a
ENSMUSG00000067722	0.481308	2.68808	29.264	6.32e-08	5.24e-07	2.90904	2.42706	BC003965
ENSMUSG00000026581	-1.05287	4.04641	29.2581	6.34e-08	5.25e-07	3.42536	4.47916	Sell
ENSMUSG00000054676	-0.398901	7.98023	29.2504	6.36e-08	5.27e-07	7.7671	8.1659	1600014C10Rik
ENSMUSG00000059883	0.270598	4.8715	29.2449	6.38e-08	5.28e-07	5.00124	4.72893	Irak4
ENSMUSG00000108621	0.483932	3.28192	29.2333	6.42e-08	5.31e-07	3.50415	3.01912	Gm37494
ENSMUSG00000020677	-0.251637	5.38587	29.2163	6.47e-08	5.35e-07	5.25316	5.50739	Ddx52
ENSMUSG00000050310	-0.307969	6.63635	29.2162	6.47e-08	5.35e-07	6.47412	6.78217	Rictor
ENSMUSG00000021703	-0.427424	3.64597	29.2078	6.5e-08	5.37e-07	3.41939	3.84175	Serinc5
ENSMUSG00000038594	-0.408424	3.54624	29.1951	6.54e-08	5.4e-07	3.32578	3.73743	Cep85l
ENSMUSG00000021820	0.443466	3.74157	29.1895	6.56e-08	5.41e-07	3.94648	3.50267	Camk2g
ENSMUSG00000074238	0.280112	4.58237	29.1885	6.57e-08	5.41e-07	4.71638	4.43464	Ap1ar
ENSMUSG00000030560	-0.310253	10.9467	29.1894	6.56e-08	5.41e-07	10.7832	11.0935	Ctsc
ENSMUSG00000090213	0.227055	7.20872	29.1482	6.7e-08	5.52e-07	7.31798	7.0905	Tmem189
ENSMUSG00000028256	-0.436236	3.47122	29.1454	6.71e-08	5.53e-07	3.23561	3.67371	Odf2l
ENSMUSG00000017009	-0.244546	11.3427	29.1415	6.73e-08	5.54e-07	11.2153	11.4598	Sdc4
ENSMUSG00000033379	-0.260481	8.50797	29.1309	6.76e-08	5.56e-07	8.37181	8.63239	Atp6v0b
ENSMUSG00000021366	-0.258754	7.3715	29.1196	6.8e-08	5.59e-07	7.23649	7.49496	Hivep1
ENSMUSG00000020883	-0.346376	5.23749	29.1217	6.8e-08	5.59e-07	5.0532	5.40088	Fbxl20
ENSMUSG00000029507	0.449141	2.73452	29.108	6.85e-08	5.62e-07	2.93758	2.49813	Pus1
ENSMUSG00000031060	0.481493	3.00753	29.0921	6.9e-08	5.66e-07	3.23011	2.74425	Rbm10
ENSMUSG00000022550	0.37485	3.56425	29.0928	6.9e-08	5.66e-07	3.74168	3.36189	Adck5
ENSMUSG00000023026	-0.307096	5.54639	29.0623	7.01e-08	5.74e-07	5.38407	5.69228	Dip2b
ENSMUSG00000004730	-0.220132	11.1958	29.0414	7.08e-08	5.8e-07	11.0816	11.3017	Adgre1
ENSMUSG00000023143	0.255603	5.51772	29.0217	7.16e-08	5.86e-07	5.63923	5.38504	Nagpa
ENSMUSG00000073411	-0.349875	12.0623	29.0154	7.18e-08	5.87e-07	11.8768	12.2267	H2-D1
ENSMUSG00000026930	0.503387	2.34295	29.0069	7.21e-08	5.89e-07	2.57454	2.06694	Gpsm1
ENSMUSG00000021877	-0.31018	8.63026	29.009	7.2e-08	5.89e-07	8.46681	8.77706	Arf4
ENSMUSG00000019715	0.334046	4.07531	28.9936	7.26e-08	5.93e-07	4.23091	3.90087	Gle1
ENSMUSG00000037161	1.01606	0.141146	28.9806	7.31e-08	5.96e-07	0.559521	-0.450516	Mgarp
ENSMUSG00000030871	0.878328	0.540256	28.977	7.32e-08	5.97e-07	0.910039	0.0417531	Ears2
ENSMUSG00000037989	2.26047	-2.01239	28.9605	7.39e-08	6.02e-07	-1.29499	-3.50334	Wnk2
ENSMUSG00000033386	0.245035	4.92703	28.9426	7.46e-08	6.07e-07	5.04474	4.79886	Frrs1
ENSMUSG00000038910	-0.285177	7.09495	28.9317	7.5e-08	6.1e-07	6.94522	7.23058	Plcl2
ENSMUSG00000068566	0.212515	9.88935	28.9233	7.53e-08	6.13e-07	9.99173	9.77915	Myadm
ENSMUSG00000019987	1.33777	-0.668376	28.8841	7.68e-08	6.25e-07	-0.151332	-1.48193	Arg1
ENSMUSG00000051391	0.219068	9.02778	28.8676	7.75e-08	6.29e-07	9.13313	8.91412	Ywhag
ENSMUSG00000013707	-0.328179	5.78344	28.871	7.74e-08	6.29e-07	5.60977	5.93843	Tnfaip8l2
ENSMUSG00000015950	-0.207498	9.69218	28.8633	7.77e-08	6.3e-07	9.58475	9.79216	Ncf1
ENSMUSG00000011256	0.69724	5.38916	28.8587	7.79e-08	6.31e-07	5.69558	4.99961	Adam19
ENSMUSG00000019087	-0.174157	8.79963	28.8284	7.91e-08	6.41e-07	8.7099	8.8841	Atp6ap1
ENSMUSG00000035047	0.3638	5.44025	28.8202	7.94e-08	6.43e-07	5.60983	5.24805	Kri1
ENSMUSG00000033767	0.544051	3.00707	28.8112	7.98e-08	6.46e-07	3.25696	2.70463	Tmem131l
ENSMUSG00000036160	0.34467	4.24895	28.7765	8.12e-08	6.57e-07	4.40968	4.06803	Surf6
ENSMUSG00000035158	0.254272	7.45648	28.7316	8.31e-08	6.72e-07	7.578	7.32379	Mitf
ENSMUSG00000002679	-0.308529	4.48825	28.717	8.38e-08	6.77e-07	4.3288	4.63182	Med6
ENSMUSG00000029723	-0.213473	6.87547	28.7086	8.41e-08	6.79e-07	6.76466	6.97838	Tsc22d4
ENSMUSG00000028581	-0.261297	10.282	28.691	8.49e-08	6.85e-07	10.1454	10.4067	Laptm5
ENSMUSG00000029687	-0.343312	3.86396	28.6624	8.62e-08	6.95e-07	3.68203	4.02549	Ezh2
ENSMUSG00000021018	0.744135	1.11317	28.6437	8.7e-08	7.01e-07	1.43187	0.703505	Polr2h
ENSMUSG00000035772	0.321852	4.1931	28.6132	8.84e-08	7.12e-07	4.34367	4.02498	Mrps2
ENSMUSG00000069893	-0.410536	5.54478	28.6112	8.85e-08	7.12e-07	5.32475	5.73564	9930111J21Rik1
ENSMUSG00000098434	-1.05874	0.0856811	28.6143	8.83e-08	7.12e-07	-0.512354	0.507211	2010110E17Rik
ENSMUSG00000002332	-0.237894	5.47715	28.5837	8.97e-08	7.21e-07	5.35323	5.59126	Dhrs1
ENSMUSG00000024349	-0.332271	7.77344	28.5839	8.97e-08	7.21e-07	7.59759	7.93016	Tmem173
ENSMUSG00000078584	0.351825	3.56452	28.5807	8.99e-08	7.22e-07	3.72903	3.3788	AU022252
ENSMUSG00000026126	-0.398299	4.21978	28.5684	9.04e-08	7.26e-07	4.00748	4.40482	Ptpn18
ENSMUSG00000108414	0.644482	1.64506	28.5634	9.07e-08	7.28e-07	1.92988	1.28981	Snhg1
ENSMUSG00000078780	-0.462466	3.51955	28.5597	9.09e-08	7.29e-07	3.26998	3.73225	Gm5150
ENSMUSG00000052488	0.276927	5.98301	28.5548	9.11e-08	7.3e-07	6.11486	5.83789	Cherp
ENSMUSG00000031242	-0.429928	4.21955	28.5508	9.13e-08	7.31e-07	3.98901	4.41828	2610002M06Rik
ENSMUSG00000037075	-0.326365	6.75086	28.5471	9.14e-08	7.32e-07	6.5785	6.90482	Rnf139
ENSMUSG00000037020	0.276947	6.0886	28.5255	9.25e-08	7.4e-07	6.21963	5.94448	Wdr62
ENSMUSG00000038370	-0.341856	5.66696	28.5233	9.26e-08	7.4e-07	5.48575	5.82794	Pcp4l1
ENSMUSG00000039286	0.275565	5.24037	28.4819	9.46e-08	7.56e-07	5.37042	5.09743	Fndc3b
ENSMUSG00000037410	-0.307751	5.75567	28.4703	9.51e-08	7.6e-07	5.59322	5.90166	Tbc1d2b
ENSMUSG00000038506	0.347884	3.80239	28.4614	9.56e-08	7.63e-07	3.96353	3.62095	Dcun1d2
ENSMUSG00000071454	0.565939	2.11448	28.4547	9.59e-08	7.65e-07	2.36538	1.81056	Dtnb
ENSMUSG00000026430	0.456042	3.57908	28.4386	9.67e-08	7.71e-07	3.78908	3.33321	Rassf5
ENSMUSG00000024925	0.449003	2.92451	28.4323	9.7e-08	7.73e-07	3.13282	2.68097	Rnaseh2c
ENSMUSG00000060509	1.25896	2.15707	28.4247	9.74e-08	7.76e-07	2.65455	1.39158	Xcr1
ENSMUSG00000028268	-0.337024	10.3036	28.4118	9.81e-08	7.8e-07	10.1252	10.4623	Gbp3
ENSMUSG00000005034	-0.242554	5.94342	28.4021	9.86e-08	7.84e-07	5.81674	6.05986	Prkacb
ENSMUSG00000034220	0.922844	7.61123	28.3887	9.92e-08	7.89e-07	8.00004	7.07734	Gpc1
ENSMUSG00000018378	0.493348	2.49018	28.3866	9.94e-08	7.89e-07	2.71592	2.22244	Cuedc1
ENSMUSG00000075595	0.361142	4.68404	28.3876	9.93e-08	7.89e-07	4.8554	4.48956	Zfp652
ENSMUSG00000020451	0.363492	4.46292	28.3567	1.01e-07	8e-07	4.63355	4.26937	Limk2
ENSMUSG00000056888	-0.358747	8.18987	28.3591	1.01e-07	8e-07	7.99943	8.35808	Glipr1
ENSMUSG00000034203	0.468291	3.12606	28.3537	1.01e-07	8.01e-07	3.33888	2.87633	Chchd4
ENSMUSG00000078816	0.756462	1.31596	28.345	1.02e-07	8.03e-07	1.64369	0.891199	Prkcg
ENSMUSG00000028955	-0.175929	7.29802	28.345	1.02e-07	8.03e-07	7.20725	7.38341	Vamp3
ENSMUSG00000052423	-0.271909	4.95285	28.3449	1.02e-07	8.03e-07	4.81121	5.08182	B4galt3
ENSMUSG00000061273	0.437483	2.82977	28.3421	1.02e-07	8.04e-07	3.02689	2.60138	Mmgt1
ENSMUSG00000039308	-0.212718	6.76853	28.3357	1.02e-07	8.06e-07	6.6575	6.87162	Ndst2
ENSMUSG00000043051	0.714372	2.54753	28.3187	1.03e-07	8.13e-07	2.85927	2.14931	Disc1
ENSMUSG00000107476	0.946763	0.240946	28.3143	1.03e-07	8.14e-07	0.637281	-0.307322	Zfp862-ps
ENSMUSG00000021823	0.410374	5.12561	28.3099	1.03e-07	8.15e-07	5.31506	4.90746	Vcl
ENSMUSG00000024659	-0.313266	10.585	28.2593	1.06e-07	8.36e-07	10.4199	10.7332	Anxa1
ENSMUSG00000024887	-0.468658	4.74896	28.2467	1.07e-07	8.41e-07	4.49502	4.96483	Asah2
ENSMUSG00000024677	-0.64025	8.70293	28.1925	1.1e-07	8.65e-07	8.3476	8.98781	Ms4a6b
ENSMUSG00000000552	-0.343447	6.04386	28.177	1.11e-07	8.71e-07	5.86274	6.20475	Zfp385a
ENSMUSG00000034265	0.73269	0.898781	28.158	1.12e-07	8.79e-07	1.2108	0.500111	Zdhhc14
ENSMUSG00000034066	0.635213	1.99728	28.1373	1.13e-07	8.88e-07	2.28098	1.64381	Farp2
ENSMUSG00000018415	0.320225	3.77899	28.1343	1.13e-07	8.89e-07	3.93199	3.60782	Gid4
ENSMUSG00000041058	-0.299232	4.80004	28.0935	1.16e-07	9.08e-07	4.64046	4.94372	Wwp1
ENSMUSG00000067150	0.330744	4.30256	28.0809	1.16e-07	9.13e-07	4.45704	4.12953	Xpo5
ENSMUSG00000031728	-0.372738	5.14401	28.0715	1.17e-07	9.17e-07	4.94741	5.317	Zfp821
ENSMUSG00000020015	-0.351089	4.33213	28.0527	1.18e-07	9.25e-07	4.14653	4.49655	Cdk17
ENSMUSG00000040747	-0.365846	9.6678	28.0373	1.19e-07	9.32e-07	9.47333	9.83915	Cd53
ENSMUSG00000029196	0.430657	3.22351	28.0319	1.19e-07	9.34e-07	3.42321	2.99166	Tada2b
ENSMUSG00000023094	-0.746117	1.11751	28.0194	1.2e-07	9.4e-07	0.692879	1.44517	Msrb2
ENSMUSG00000080717	-0.803683	1.36133	28.0179	1.2e-07	9.4e-07	0.901611	1.70941	B230307C23Rik
ENSMUSG00000029782	-0.267008	5.20735	28.014	1.2e-07	9.41e-07	5.06629	5.33583	Tmem209
ENSMUSG00000001525	0.354854	8.84573	28.009	1.21e-07	9.43e-07	9.01222	8.65748	Tubb5
ENSMUSG00000001305	0.690011	1.43322	27.9781	1.23e-07	9.58e-07	1.73168	1.05648	Rrp15
ENSMUSG00000029598	-0.218105	7.65279	27.9238	1.26e-07	9.85e-07	7.53959	7.75776	Plbd2
ENSMUSG00000022314	-0.251289	6.95828	27.9086	1.27e-07	9.92e-07	6.82776	7.07796	Rad21
ENSMUSG00000011382	0.406975	3.02902	27.8618	1.3e-07	1.01e-06	3.21712	2.81266	Dhdh
ENSMUSG00000038279	0.388993	4.12576	27.8817	1.29e-07	1.01e-06	4.30583	3.91995	Nop2
ENSMUSG00000036894	-0.300846	6.94799	27.8616	1.3e-07	1.01e-06	6.79016	7.09025	Rap2b
ENSMUSG00000014602	0.414301	5.06643	27.8565	1.31e-07	1.02e-06	5.25903	4.84409	Kif1a
ENSMUSG00000045205	0.363565	5.34481	27.8455	1.31e-07	1.02e-06	5.51479	5.15211	Dpy19l4
ENSMUSG00000064363	0.328423	8.89043	27.8372	1.32e-07	1.03e-06	9.04523	8.71699	mt-Nd4
ENSMUSG00000058444	0.302518	4.13485	27.8192	1.33e-07	1.03e-06	4.27834	3.97551	Map2k5
ENSMUSG00000042759	-0.32752	7.1675	27.8282	1.33e-07	1.03e-06	6.99442	7.32202	Apobr
ENSMUSG00000039531	-0.409644	7.49053	27.8229	1.33e-07	1.03e-06	7.27123	7.68084	Zufsp
ENSMUSG00000010461	-0.777703	1.49797	27.8319	1.32e-07	1.03e-06	1.05764	1.83487	Eya4
ENSMUSG00000063388	-0.681568	3.34589	27.803	1.34e-07	1.04e-06	2.96472	3.64712	BC023105
ENSMUSG00000026437	0.413919	3.90238	27.7652	1.37e-07	1.06e-06	4.09339	3.68216	Cdk18
ENSMUSG00000020521	0.360094	4.81119	27.7331	1.39e-07	1.08e-06	4.97922	4.62098	Rnft1
ENSMUSG00000033624	0.373797	3.23357	27.7141	1.41e-07	1.09e-06	3.40886	3.03398	Pdpr
ENSMUSG00000029204	-0.452882	4.11137	27.7186	1.4e-07	1.09e-06	3.86609	4.32094	Rhoh
ENSMUSG00000023903	-0.510424	7.85217	27.7092	1.41e-07	1.09e-06	7.57461	8.08484	Mmp25
ENSMUSG00000001348	0.60631	4.83403	27.6926	1.42e-07	1.1e-06	5.10471	4.50056	Acp5
ENSMUSG00000037316	0.507159	2.44685	27.6794	1.43e-07	1.1e-06	2.67849	2.17076	Bag4
ENSMUSG00000036959	0.306543	4.46191	27.6907	1.42e-07	1.1e-06	4.60723	4.30031	Bcorl1
ENSMUSG00000030609	0.387321	3.35076	27.6515	1.45e-07	1.12e-06	3.53094	3.14481	Aen
ENSMUSG00000024787	0.340444	3.5909	27.6441	1.46e-07	1.12e-06	3.7499	3.41218	Snx15
ENSMUSG00000027010	-0.284508	7.3987	27.6568	1.45e-07	1.12e-06	7.24946	7.53394	Slc25a12
ENSMUSG00000068551	-0.41823	4.34155	27.6583	1.45e-07	1.12e-06	4.11898	4.53432	Zfp467
ENSMUSG00000003316	-0.277046	7.69863	27.6326	1.47e-07	1.13e-06	7.55361	7.83039	Glg1
ENSMUSG00000060904	0.276804	6.43722	27.6012	1.49e-07	1.15e-06	6.56942	6.29168	Arl1
ENSMUSG00000023274	-1.01531	1.59834	27.5952	1.5e-07	1.15e-06	1.00059	2.01974	Cd4
ENSMUSG00000017376	0.37525	3.44532	27.5559	1.53e-07	1.17e-06	3.62124	3.24493	Nlk
ENSMUSG00000020700	-0.240007	5.46438	27.5646	1.52e-07	1.17e-06	5.33866	5.58001	Map3k3
ENSMUSG00000015176	0.407121	4.00796	27.5116	1.56e-07	1.2e-06	4.19628	3.79132	Nolc1
ENSMUSG00000054302	-0.238054	5.47944	27.512	1.56e-07	1.2e-06	5.35539	5.59366	Eapp
ENSMUSG00000002111	-0.248852	9.40047	27.4623	1.6e-07	1.23e-06	9.27071	9.51951	Spi1
ENSMUSG00000002105	-0.368267	4.37572	27.4524	1.61e-07	1.23e-06	4.18208	4.54642	Slc39a13
ENSMUSG00000090958	1.28365	3.03728	27.4265	1.63e-07	1.25e-06	3.53983	2.25957	Lrrc32
ENSMUSG00000001909	0.30433	3.94749	27.4174	1.64e-07	1.25e-06	4.09495	3.78321	Trmt1
ENSMUSG00000035382	-0.24242	6.83463	27.4148	1.64e-07	1.25e-06	6.70895	6.95023	Pcsk7
ENSMUSG00000039813	0.66896	1.28277	27.3984	1.66e-07	1.26e-06	1.57834	0.910603	Tbc1d2
ENSMUSG00000021540	0.374202	3.3165	27.3865	1.67e-07	1.27e-06	3.49512	3.11259	Smad5
ENSMUSG00000027331	0.583711	2.18891	27.3736	1.68e-07	1.28e-06	2.44858	1.872	Knstrn
ENSMUSG00000023156	0.556016	2.18416	27.3692	1.68e-07	1.28e-06	2.42997	1.88768	Rpp14
ENSMUSG00000025162	-0.156259	8.12503	27.3548	1.69e-07	1.29e-06	8.04469	8.20113	Csnk1d
ENSMUSG00000020484	0.311808	6.31177	27.3339	1.71e-07	1.3e-06	6.45936	6.14734	Xbp1
ENSMUSG00000020430	0.25847	5.29217	27.3185	1.73e-07	1.31e-06	5.41475	5.15819	Pes1
ENSMUSG00000015355	-0.280811	8.54634	27.3298	1.72e-07	1.31e-06	8.39908	8.67995	Cd48
ENSMUSG00000024847	-0.259774	6.2168	27.256	1.78e-07	1.35e-06	6.08185	6.34021	Aip
ENSMUSG00000041649	-0.37364	4.68897	27.2565	1.78e-07	1.35e-06	4.49084	4.86315	Klf8
ENSMUSG00000045065	-0.677798	1.30208	27.262	1.78e-07	1.35e-06	0.922338	1.6024	9930022D16Rik
ENSMUSG00000021975	-0.233805	5.52977	27.2273	1.81e-07	1.37e-06	5.40722	5.64272	Ints9
ENSMUSG00000037999	-0.738668	1.89461	27.22	1.82e-07	1.38e-06	1.47211	2.221	Arap2
ENSMUSG00000097245	0.705663	1.17448	27.1943	1.84e-07	1.39e-06	1.49336	0.764507	Gm5421
ENSMUSG00000009292	-0.6056	1.96658	27.1983	1.84e-07	1.39e-06	1.63481	2.23614	Trpm2
ENSMUSG00000027346	0.411838	3.65091	27.1891	1.84e-07	1.4e-06	3.84181	3.43085	Gpcpd1
ENSMUSG00000051306	-0.278522	5.31164	27.1845	1.85e-07	1.4e-06	5.16476	5.44494	Usp42
ENSMUSG00000025747	0.408625	3.47122	27.1647	1.87e-07	1.41e-06	3.66194	3.25138	Tyms
ENSMUSG00000039234	0.310547	4.53523	27.1487	1.88e-07	1.42e-06	4.67961	4.37478	Sec24d
ENSMUSG00000021998	-0.189865	12.0595	27.1576	1.88e-07	1.42e-06	11.9615	12.1513	Lcp1
ENSMUSG00000030890	-0.229073	6.95696	27.1556	1.88e-07	1.42e-06	6.83818	7.06669	Ilk
ENSMUSG00000019872	-0.401648	7.9982	27.1467	1.89e-07	1.42e-06	7.78343	8.1851	Smpdl3a
ENSMUSG00000006527	-0.271204	5.79012	27.137	1.9e-07	1.43e-06	5.64779	5.91966	Sfmbt1
ENSMUSG00000028896	0.520114	2.18751	27.0924	1.94e-07	1.46e-06	2.41914	1.91145	Rcc1
ENSMUSG00000028161	-0.323993	6.00481	27.089	1.94e-07	1.46e-06	5.83312	6.15823	Ppp3ca
ENSMUSG00000037860	-0.302227	6.4213	27.0498	1.98e-07	1.49e-06	6.2616	6.56507	Aim2
ENSMUSG00000044792	0.465947	2.52113	27.0143	2.02e-07	1.52e-06	2.73849	2.26512	Isca1
ENSMUSG00000026377	0.425362	3.30539	27.0084	2.03e-07	1.52e-06	3.50169	3.0781	Nifk
ENSMUSG00000035521	-0.295986	4.70231	27.0171	2.02e-07	1.52e-06	4.54671	4.84276	Gnptg
ENSMUSG00000019970	0.460161	4.50347	26.9793	2.06e-07	1.55e-06	4.71445	4.25628	Sgk1
ENSMUSG00000021962	-0.215026	7.08029	26.9496	2.09e-07	1.57e-06	6.96917	7.18345	Dcp1a
ENSMUSG00000024952	0.183454	7.17257	26.9402	2.1e-07	1.58e-06	7.26168	7.07759	Rps6ka4
ENSMUSG00000025491	0.737081	4.69388	26.9205	2.12e-07	1.59e-06	5.01731	4.27633	Ifitm1
ENSMUSG00000034707	-0.261961	9.79191	26.9165	2.12e-07	1.59e-06	9.65494	9.917	Gns
ENSMUSG00000006442	0.681302	1.57433	26.8935	2.15e-07	1.61e-06	1.87477	1.1944	Srm
ENSMUSG00000021477	-0.331713	10.7937	26.8931	2.15e-07	1.61e-06	10.6183	10.9501	Ctsl
ENSMUSG00000022403	0.219873	6.96149	26.863	2.18e-07	1.64e-06	7.06741	6.84717	St13
ENSMUSG00000072572	-0.542378	2.8027	26.8556	2.19e-07	1.64e-06	2.50179	3.05155	Slc39a2
ENSMUSG00000049807	-0.290773	5.53371	26.8339	2.22e-07	1.66e-06	5.38085	5.67191	Arhgap23
ENSMUSG00000036391	0.271012	4.93922	26.8224	2.23e-07	1.67e-06	5.06731	4.79865	Sec24a
ENSMUSG00000040102	0.77511	0.732307	26.8091	2.25e-07	1.68e-06	1.06754	0.294816	Klhl42
ENSMUSG00000046679	0.582864	1.77027	26.8091	2.25e-07	1.68e-06	2.03984	1.43849	C87436
ENSMUSG00000021639	0.49581	2.4561	26.7985	2.26e-07	1.69e-06	2.67953	2.19161	Gtf2h2
ENSMUSG00000021474	0.472528	3.42453	26.7964	2.26e-07	1.69e-06	3.63702	3.17523	Sfxn1
ENSMUSG00000044847	0.355488	4.22704	26.7955	2.26e-07	1.69e-06	4.39303	4.03943	Lsm11
ENSMUSG00000047368	-0.342019	4.14371	26.7767	2.28e-07	1.7e-06	3.96427	4.30327	Abhd17b
ENSMUSG00000068580	0.348738	4.42436	26.7566	2.31e-07	1.72e-06	4.58751	4.24037	Zfyve19
ENSMUSG00000041638	0.295273	5.94034	26.7199	2.35e-07	1.75e-06	6.08005	5.78563	Gcn1l1
ENSMUSG00000004530	0.290524	6.52973	26.7156	2.36e-07	1.75e-06	6.66733	6.37762	Coro1c
ENSMUSG00000020101	-0.267842	7.59377	26.7212	2.35e-07	1.75e-06	7.45405	7.72115	Vsir
ENSMUSG00000029610	0.486595	2.78833	26.705	2.37e-07	1.76e-06	3.00687	2.53068	Aimp2
ENSMUSG00000026421	-0.236034	9.48195	26.7027	2.37e-07	1.76e-06	9.35914	9.59513	Csrp1
ENSMUSG00000068114	0.559671	1.86504	26.6767	2.4e-07	1.79e-06	2.11238	1.56633	Ccdc134
ENSMUSG00000062867	0.541655	2.4769	26.6422	2.45e-07	1.81e-06	2.72352	2.17926	Impdh2
ENSMUSG00000021532	0.382145	3.2901	26.647	2.44e-07	1.81e-06	3.46853	3.08645	Fastkd3
ENSMUSG00000038429	0.209386	6.64331	26.647	2.44e-07	1.81e-06	6.74351	6.53562	Usp5
ENSMUSG00000050549	-0.269411	6.77438	26.6485	2.44e-07	1.81e-06	6.63343	6.90277	Fam241a
ENSMUSG00000062908	0.289286	4.01813	26.622	2.47e-07	1.83e-06	4.15361	3.8686	Acadm
ENSMUSG00000040734	0.583258	1.89727	26.607	2.49e-07	1.84e-06	2.16329	1.57085	Ppp1r13l
ENSMUSG00000041936	0.49381	6.70983	26.6033	2.5e-07	1.85e-06	6.9359	6.44162	Agrn
ENSMUSG00000025439	0.295677	4.42146	26.5937	2.51e-07	1.86e-06	4.56237	4.26528	Clns1a
ENSMUSG00000074677	-0.516079	2.94749	26.5648	2.55e-07	1.88e-06	2.66798	3.18154	Sirpb1c
ENSMUSG00000039509	0.289367	4.30512	26.5486	2.57e-07	1.9e-06	4.44095	4.15517	Nup133
ENSMUSG00000021872	1.69937	-1.46011	26.4955	2.64e-07	1.95e-06	-0.847256	-2.54719	Rnase10
ENSMUSG00000079737	-0.472219	3.50103	26.4896	2.65e-07	1.95e-06	3.24582	3.7178	3110001I22Rik
ENSMUSG00000028954	-0.199229	8.57837	26.4856	2.66e-07	1.96e-06	8.4752	8.67465	Nub1
ENSMUSG00000035024	0.476173	2.3998	26.4691	2.68e-07	1.97e-06	2.61817	2.14238	Ncapd3
ENSMUSG00000087380	0.754107	1.1384	26.4561	2.7e-07	1.98e-06	1.47244	0.702941	2210408F21Rik
ENSMUSG00000047409	0.52156	2.40379	26.4342	2.73e-07	2.01e-06	2.64431	2.11499	Ctdspl
ENSMUSG00000030753	0.379638	3.38054	26.4284	2.73e-07	2.01e-06	3.56045	3.17496	Thap12
ENSMUSG00000029265	-0.30359	7.34226	26.4315	2.73e-07	2.01e-06	7.18255	7.48604	Dr1
ENSMUSG00000038828	0.241786	5.50314	26.4023	2.77e-07	2.04e-06	5.62003	5.37593	Tmem214
ENSMUSG00000003420	-0.387587	4.56312	26.349	2.85e-07	2.09e-06	4.35586	4.74431	Fcgrt
ENSMUSG00000063236	-0.259153	5.76011	26.3371	2.87e-07	2.1e-06	5.6238	5.88464	1110038F14Rik
ENSMUSG00000046805	-0.282635	12.5403	26.3172	2.9e-07	2.12e-06	12.3921	12.6747	Mpeg1
ENSMUSG00000031959	-0.228376	5.81227	26.3135	2.9e-07	2.13e-06	5.69389	5.92167	Wdr59
ENSMUSG00000020092	-1.30241	-0.498016	26.3139	2.9e-07	2.13e-06	-1.27011	0.00220751	Pald1
ENSMUSG00000039853	-0.29828	6.48742	26.2982	2.93e-07	2.14e-06	6.33048	6.62895	Trim14
ENSMUSG00000000184	-0.568998	10.3577	26.2998	2.92e-07	2.14e-06	10.0453	10.6143	Ccnd2
ENSMUSG00000068417	0.294437	5.40521	26.289	2.94e-07	2.15e-06	5.54411	5.2515	Pnp2
ENSMUSG00000033540	-0.265772	5.62334	26.2832	2.95e-07	2.16e-06	5.48405	5.75036	Idua
ENSMUSG00000022607	0.384112	3.55851	26.2673	2.97e-07	2.17e-06	3.73116	3.36236	Ptk2
ENSMUSG00000013415	1.18666	-0.493364	26.2589	2.99e-07	2.18e-06	-0.0225345	-1.19683	Igf2bp1
ENSMUSG00000062585	0.795723	0.607138	26.243	3.01e-07	2.2e-06	0.949777	0.156909	Cnr2
ENSMUSG00000002835	0.40668	4.04261	26.2329	3.03e-07	2.21e-06	4.23237	3.82407	Chaf1a
ENSMUSG00000031634	0.280547	4.71381	26.2223	3.04e-07	2.22e-06	4.84713	4.56692	Ufsp2
ENSMUSG00000032220	-0.256648	8.93034	26.2118	3.06e-07	2.23e-06	8.79631	9.05297	Myo1e
ENSMUSG00000041870	0.173548	7.26611	26.1893	3.1e-07	2.25e-06	7.35018	7.17683	Ankrd13a
ENSMUSG00000028403	0.300919	5.96462	26.1865	3.1e-07	2.26e-06	6.10682	5.80685	Zdhhc21
ENSMUSG00000046791	0.649174	1.20791	26.1751	3.12e-07	2.27e-06	1.50029	0.840818	Riox1
ENSMUSG00000030057	0.270261	6.7606	26.1721	3.12e-07	2.27e-06	6.88959	6.61894	Cnbp
ENSMUSG00000097195	0.735971	1.22864	26.1393	3.18e-07	2.31e-06	1.54973	0.815006	Snhg5
ENSMUSG00000078616	-0.678814	8.24454	26.1378	3.18e-07	2.31e-06	7.86557	8.54438	Trim30c
ENSMUSG00000042029	-0.486749	2.83601	26.1225	3.2e-07	2.33e-06	2.57023	3.06037	Ncapg2
ENSMUSG00000031765	0.462919	7.68334	26.0559	3.32e-07	2.4e-06	7.89623	7.43351	Mt1
ENSMUSG00000052656	-0.397067	3.98818	26.0633	3.3e-07	2.4e-06	3.77808	4.17154	Rnf103
ENSMUSG00000029735	-0.609223	2.00029	26.0574	3.31e-07	2.4e-06	1.66632	2.27129	Tpk1
ENSMUSG00000030103	0.885268	4.46717	26.0509	3.33e-07	2.41e-06	4.84332	3.95699	Bhlhe40
ENSMUSG00000032263	0.58878	2.98756	26.0468	3.33e-07	2.41e-06	3.24915	2.66779	Bckdhb
ENSMUSG00000024472	-0.275778	7.63031	26.0393	3.35e-07	2.42e-06	7.48572	7.76171	Dcp2
ENSMUSG00000038260	0.384447	4.22107	26.0333	3.36e-07	2.43e-06	4.39925	4.01774	Trpm4
ENSMUSG00000006418	-0.276107	9.03497	26.0318	3.36e-07	2.43e-06	8.89033	9.16643	Rnf114
ENSMUSG00000034075	-0.151256	7.65904	26.0189	3.38e-07	2.44e-06	7.58145	7.73267	Zdhhc5
ENSMUSG00000022216	-0.213891	8.5949	26.017	3.38e-07	2.44e-06	8.48416	8.69774	Psme1
ENSMUSG00000068747	0.465748	3.3265	26.0093	3.4e-07	2.45e-06	3.53851	3.07789	Sort1
ENSMUSG00000029254	-0.320471	6.91592	26.0073	3.4e-07	2.45e-06	6.74726	7.06691	Stap1
ENSMUSG00000038762	0.229651	6.83546	25.9589	3.49e-07	2.51e-06	6.9454	6.71644	Abcf1
ENSMUSG00000055809	-0.510253	3.69638	25.96	3.49e-07	2.51e-06	3.41937	3.92867	Dnaaf3
ENSMUSG00000031780	1.45706	-1.1106	25.9509	3.5e-07	2.52e-06	-0.538717	-2.07206	Ccl17
ENSMUSG00000030264	0.322022	4.41825	25.954	3.5e-07	2.52e-06	4.57032	4.24823	Thumpd3
ENSMUSG00000031506	0.262444	5.62761	25.9533	3.5e-07	2.52e-06	5.75275	5.49058	Ptpn7
ENSMUSG00000045827	0.481623	7.75831	25.9374	3.53e-07	2.54e-06	7.9791	7.49751	Serpinb9
ENSMUSG00000045625	-0.781584	0.849154	25.9366	3.53e-07	2.54e-06	0.394614	1.19427	Pigz
ENSMUSG00000031985	0.284895	3.92787	25.9231	3.55e-07	2.55e-06	4.06098	3.78123	Gnpat
ENSMUSG00000115816	-1.45164	-0.886072	25.9222	3.55e-07	2.55e-06	-1.77348	-0.34068	CT009530.1
ENSMUSG00000024521	0.382523	5.15427	25.9173	3.56e-07	2.56e-06	5.33389	4.94907	Pmaip1
ENSMUSG00000027087	-0.364042	7.94	25.913	3.57e-07	2.56e-06	7.74656	8.11053	Itgav
ENSMUSG00000095098	1.54901	-1.26198	25.8952	3.6e-07	2.58e-06	-0.697693	-2.20166	Ccdc85b
ENSMUSG00000033102	0.525704	2.82762	25.9015	3.59e-07	2.58e-06	3.06198	2.54766	Cdc14b
ENSMUSG00000020790	-0.231194	8.7038	25.8779	3.64e-07	2.6e-06	8.58364	8.81473	Ankfy1
ENSMUSG00000053600	0.653944	1.36971	25.8733	3.65e-07	2.61e-06	1.65967	1.00642	Zfp472
ENSMUSG00000022828	0.40845	2.99403	25.8395	3.71e-07	2.65e-06	3.18334	2.77607	Gtf2e1
ENSMUSG00000022556	0.346525	3.71789	25.8384	3.71e-07	2.65e-06	3.8814	3.53346	Hsf1
ENSMUSG00000022031	0.344673	3.55429	25.8377	3.71e-07	2.65e-06	3.71257	3.37649	Elp3
ENSMUSG00000048327	0.418311	3.36409	25.8135	3.76e-07	2.69e-06	3.55723	3.14103	Ckap2l
ENSMUSG00000056820	0.283893	4.69045	25.811	3.77e-07	2.69e-06	4.82456	4.5426	Tsnax
ENSMUSG00000021807	-0.243966	6.51782	25.792	3.8e-07	2.71e-06	6.39098	6.63441	Rtraf
ENSMUSG00000020255	0.343953	3.68797	25.7784	3.83e-07	2.73e-06	3.84811	3.50781	D10Wsu102e
ENSMUSG00000050565	-0.250381	10.4783	25.7683	3.85e-07	2.74e-06	10.3477	10.5981	Tor1aip2
ENSMUSG00000023030	-0.219617	8.66246	25.7548	3.88e-07	2.76e-06	8.54846	8.76811	Slc11a2
ENSMUSG00000026473	-0.327685	5.48442	25.7524	3.88e-07	2.76e-06	5.31104	5.63919	Glul
ENSMUSG00000054517	0.498548	2.25458	25.7371	3.91e-07	2.78e-06	2.48868	1.97499	Trim65
ENSMUSG00000025190	0.353569	4.98049	25.7338	3.92e-07	2.79e-06	5.14807	4.79086	Got1
ENSMUSG00000052419	-0.28088	6.32687	25.7343	3.92e-07	2.79e-06	6.1794	6.46066	2610001J05Rik
ENSMUSG00000028854	-0.286494	6.78168	25.7106	3.97e-07	2.82e-06	6.63125	6.91789	Slc9a1
ENSMUSG00000033220	-0.277547	9.21488	25.6665	4.06e-07	2.88e-06	9.0695	9.34693	Rac2
ENSMUSG00000021775	0.419477	3.47662	25.6629	4.07e-07	2.89e-06	3.6665	3.25791	Nr1d2
ENSMUSG00000096210	0.545938	3.22473	25.6548	4.08e-07	2.9e-06	3.47133	2.92712	H1f0
ENSMUSG00000037905	0.349478	3.68675	25.6541	4.08e-07	2.9e-06	3.851	3.50138	Bri3bp
ENSMUSG00000026021	-0.335175	5.05876	25.6077	4.18e-07	2.96e-06	4.88131	5.21675	Sumo1
ENSMUSG00000042700	0.312156	8.38681	25.5944	4.21e-07	2.98e-06	8.53464	8.22209	Sipa1l1
ENSMUSG00000073131	-0.46638	6.2436	25.5668	4.27e-07	3.02e-06	5.99151	6.45812	Vma21
ENSMUSG00000079109	0.558861	1.78255	25.5454	4.32e-07	3.06e-06	2.02617	1.48927	Pms2
ENSMUSG00000027809	0.279568	4.24586	25.5343	4.35e-07	3.07e-06	4.37813	4.10022	Etfdh
ENSMUSG00000003269	-0.21259	5.79197	25.5308	4.35e-07	3.08e-06	5.68065	5.89532	Cyth2
ENSMUSG00000027430	0.382457	3.72306	25.5221	4.37e-07	3.09e-06	3.89991	3.52147	Dtd1
ENSMUSG00000070323	-0.642571	2.36655	25.5081	4.41e-07	3.11e-06	2.00989	2.65228	Mmp27
ENSMUSG00000020205	0.518115	4.71764	25.4674	4.5e-07	3.17e-06	4.95476	4.43373	Phlda1
ENSMUSG00000032527	0.440676	3.03299	25.4697	4.49e-07	3.17e-06	3.23623	2.79634	Pccb
ENSMUSG00000054702	-0.556826	2.32921	25.441	4.56e-07	3.21e-06	2.02806	2.57822	Ap1s3
ENSMUSG00000075700	-0.264717	7.84076	25.4282	4.59e-07	3.23e-06	7.70239	7.96701	Selenot
ENSMUSG00000003665	1.00059	0.244112	25.4182	4.62e-07	3.25e-06	0.66282	-0.34822	Has1
ENSMUSG00000027300	0.377088	3.27123	25.4208	4.61e-07	3.25e-06	3.4509	3.06597	Ubox5
ENSMUSG00000019734	0.652757	1.2975	25.3978	4.66e-07	3.28e-06	1.58377	0.939993	Tmc4
ENSMUSG00000036611	0.521272	2.11637	25.3976	4.66e-07	3.28e-06	2.363	1.8187	Eepd1
ENSMUSG00000036398	-0.27136	6.24386	25.3959	4.67e-07	3.28e-06	6.10211	6.37292	Ppp1r11
ENSMUSG00000015994	0.259361	4.98359	25.3792	4.71e-07	3.3e-06	5.10845	4.84689	Fnta
ENSMUSG00000024286	0.239821	4.95712	25.3823	4.7e-07	3.3e-06	5.07061	4.83395	Ccny
ENSMUSG00000031967	0.23436	5.492	25.3857	4.69e-07	3.3e-06	5.60471	5.36973	Afg3l1
ENSMUSG00000039463	-0.22688	6.75392	25.3762	4.72e-07	3.31e-06	6.63548	6.86337	Slc9a8
ENSMUSG00000058454	-0.565761	1.80765	25.3329	4.82e-07	3.38e-06	1.49495	2.0645	Dhcr7
ENSMUSG00000068742	0.430456	3.23819	25.3272	4.84e-07	3.39e-06	3.44157	3.00135	Cry2
ENSMUSG00000026389	-0.401833	2.87075	25.3052	4.89e-07	3.43e-06	2.65357	3.05947	Steap3
ENSMUSG00000014907	0.518586	2.07461	25.2987	4.91e-07	3.44e-06	2.31166	1.79079	Naf1
ENSMUSG00000043535	0.281115	5.22149	25.2971	4.91e-07	3.44e-06	5.35525	5.07405	Setx
ENSMUSG00000064090	-0.288988	5.90643	25.2971	4.91e-07	3.44e-06	5.75537	6.04316	Vrk2
ENSMUSG00000030263	-0.306084	3.87524	25.292	4.93e-07	3.44e-06	3.71083	4.02282	Lrmp
ENSMUSG00000036353	-0.562034	2.3768	25.2931	4.92e-07	3.44e-06	2.06577	2.63252	P2ry12
ENSMUSG00000055202	-0.570245	2.83756	25.2728	4.98e-07	3.47e-06	2.52395	3.09502	Zfp811
ENSMUSG00000025134	0.386111	3.80328	25.2668	4.99e-07	3.48e-06	3.9846	3.59586	Alyref
ENSMUSG00000036931	0.392172	4.57844	25.2486	5.04e-07	3.51e-06	4.76174	4.36843	Nfkbid
ENSMUSG00000037851	0.440026	4.54282	25.2087	5.14e-07	3.59e-06	4.74549	4.30695	Iars
ENSMUSG00000050931	0.641497	1.4439	25.1829	5.21e-07	3.63e-06	1.72825	1.0894	Sgms2
ENSMUSG00000028716	-0.717567	2.69261	25.1834	5.21e-07	3.63e-06	2.28788	3.00832	Pdzk1ip1
ENSMUSG00000056724	0.455407	3.16863	25.1722	5.24e-07	3.65e-06	3.3796	2.92144	Nbeal2
ENSMUSG00000028917	-0.198177	7.13469	25.1472	5.31e-07	3.69e-06	7.03218	7.23039	Plekhm2
ENSMUSG00000060733	0.26862	4.21788	25.1408	5.33e-07	3.7e-06	4.34767	4.07526	Ipmk
ENSMUSG00000019256	0.404001	4.57274	25.1345	5.35e-07	3.71e-06	4.76107	4.35608	Ahr
ENSMUSG00000046985	0.30425	4.54592	25.1334	5.35e-07	3.71e-06	4.68826	4.38799	Tapt1
ENSMUSG00000025485	0.234088	6.29053	25.1135	5.41e-07	3.75e-06	6.40352	6.16794	Ric8a
ENSMUSG00000045075	0.830114	0.45826	25.0959	5.45e-07	3.78e-06	0.804439	0.00187689	Gm9796
ENSMUSG00000030142	0.273684	11.0546	25.0962	5.45e-07	3.78e-06	11.185	10.9112	Clec4e
ENSMUSG00000022529	-0.255799	7.83643	25.0947	5.46e-07	3.78e-06	7.70319	7.9584	Zfp263
ENSMUSG00000038067	0.5641	4.68806	25.0708	5.53e-07	3.83e-06	4.94455	4.37588	Csf3
ENSMUSG00000036890	-0.378951	3.69635	25.064	5.55e-07	3.84e-06	3.49667	3.87172	Gtdc1
ENSMUSG00000042423	-0.216917	8.56697	25.0522	5.58e-07	3.86e-06	8.45444	8.67136	Fbrs
ENSMUSG00000038264	-0.664255	2.2229	25.0474	5.59e-07	3.87e-06	1.86206	2.51131	Sema7a
ENSMUSG00000003119	-0.234073	5.82989	25.042	5.61e-07	3.88e-06	5.70826	5.94206	Cdk12
ENSMUSG00000038982	0.418013	3.10176	25.0345	5.63e-07	3.89e-06	3.29396	2.87995	Bloc1s5
ENSMUSG00000040562	1.19412	-0.0527323	25.0295	5.65e-07	3.9e-06	0.424766	-0.771365	Gstm2
ENSMUSG00000074582	0.210864	5.80223	25.0279	5.65e-07	3.9e-06	5.90279	5.69415	Arfgef2
ENSMUSG00000052533	0.323576	4.5921	25.0205	5.67e-07	3.91e-06	4.74317	4.42335	Nup188
ENSMUSG00000028643	-0.310517	5.57293	25.0157	5.69e-07	3.92e-06	5.40993	5.71937	Svbp
ENSMUSG00000047821	0.62219	1.40684	25.0125	5.7e-07	3.93e-06	1.68033	1.06909	Trim16
ENSMUSG00000025423	-0.282534	4.75822	25.0088	5.71e-07	3.93e-06	4.60919	4.89328	Pias2
ENSMUSG00000043336	-0.337625	7.49214	25.0058	5.72e-07	3.93e-06	7.31337	7.65117	Filip1l
ENSMUSG00000019066	0.229089	5.22597	25.0037	5.72e-07	3.94e-06	5.33376	5.10946	Rab3d
ENSMUSG00000023952	-0.216617	8.29564	25.0036	5.72e-07	3.94e-06	8.18338	8.3998	Gtpbp2
ENSMUSG00000027698	-0.275584	7.22364	24.9921	5.76e-07	3.96e-06	7.07897	7.35511	Nceh1
ENSMUSG00000064351	0.253341	11.7386	24.9825	5.79e-07	3.97e-06	11.8597	11.6064	mt-Co1
ENSMUSG00000064037	0.378616	3.26404	24.9757	5.81e-07	3.99e-06	3.44387	3.05856	Gpn1
ENSMUSG00000061024	0.45912	3.19941	24.9613	5.85e-07	4.01e-06	3.41025	2.95239	Rrs1
ENSMUSG00000036202	0.483186	2.76323	24.9561	5.87e-07	4.02e-06	2.98784	2.49708	Rif1
ENSMUSG00000022964	-0.248864	7.6931	24.9567	5.86e-07	4.02e-06	7.56336	7.81212	Tmem50b
ENSMUSG00000001930	0.469227	4.24449	24.9525	5.88e-07	4.03e-06	4.45854	3.99306	Vwf
ENSMUSG00000022307	-0.294383	5.06915	24.9479	5.89e-07	4.03e-06	4.91419	5.20907	Oxr1
ENSMUSG00000038831	0.5728	2.54365	24.9406	5.91e-07	4.05e-06	2.80731	2.22078	Ralgps1
ENSMUSG00000028848	0.319189	4.09308	24.9363	5.93e-07	4.05e-06	4.24247	3.92642	Gpn2
ENSMUSG00000019873	-0.194855	6.49393	24.9219	5.97e-07	4.08e-06	6.39283	6.58842	Reep3
ENSMUSG00000027955	-0.652799	2.61054	24.9213	5.97e-07	4.08e-06	2.24282	2.90332	Fam198b
ENSMUSG00000022885	0.527011	1.98596	24.9166	5.99e-07	4.09e-06	2.2336	1.68681	St6gal1
ENSMUSG00000055447	-0.225132	9.35681	24.9149	5.99e-07	4.09e-06	9.2399	9.46495	Cd47
ENSMUSG00000045404	0.295308	5.20601	24.8961	6.05e-07	4.13e-06	5.34569	5.05134	Kcnk13
ENSMUSG00000044734	0.450828	5.96136	24.8751	6.12e-07	4.17e-06	6.16888	5.71888	Serpinb1a
ENSMUSG00000040354	0.357254	4.23128	24.8726	6.12e-07	4.18e-06	4.39831	4.04234	Mars
ENSMUSG00000006930	-0.645209	4.66884	24.8663	6.14e-07	4.19e-06	4.31033	4.95576	Hap1
ENSMUSG00000083161	0.50998	4.40546	24.8558	6.18e-07	4.21e-06	4.63788	4.12825	Gm11427
ENSMUSG00000006498	0.23024	7.50977	24.8519	6.19e-07	4.21e-06	7.62038	7.38997	Ptbp1
ENSMUSG00000029101	-0.504149	2.11431	24.8543	6.18e-07	4.21e-06	1.8315	2.35067	Rgs12
ENSMUSG00000027827	-0.64128	1.97399	24.8457	6.21e-07	4.22e-06	1.62144	2.25709	Kcnab1
ENSMUSG00000020720	0.205627	6.52154	24.8202	6.29e-07	4.28e-06	6.61998	6.4159	Psmd12
ENSMUSG00000018076	0.255887	7.58083	24.8105	6.33e-07	4.29e-06	7.70325	7.44704	Med13l
ENSMUSG00000027940	-0.13983	8.49084	24.8125	6.32e-07	4.29e-06	8.41911	8.55917	Tpm3
ENSMUSG00000038773	-0.237174	7.40311	24.8115	6.32e-07	4.29e-06	7.27957	7.51689	Kdm3b
[truncated: 4,196 more rows]
