# Supplementary material for: Hyperglycemia Induces Trained Immunity in Macrophages and Their Precursors and Promotes Atherosclerosis
Source: Circulation. 2021 Jul 13;144(12):961–82. doi: 10.1161/CIRCULATIONAHA.120.046464 (PMC8448412; doi:10.1161/CIRCULATIONAHA.120.046464)
Supplement: Supplementary file 5 [file cir-144-961-s005.xlsx]

## Sheet: Sheet1
	sampleNum	S13	S14	S16	S20	S22	S24	S1	S2	S4	S8	S10	S12	S15	S17	S18	S19	S21	S23	S3	S5	S6	S7	S9	S11
	genotype	diabetic	diabetic	wt	wt	diabetic	wt	diabetic	diabetic	wt	wt	diabetic	wt	wt	diabetic	diabetic	wt	diabetic	wt	wt	diabetic	diabetic	wt	diabetic	wt
	treatment	lps_ifng	lps_ifng	lps_ifng	lps_ifng	lps_ifng	lps_ifng	none	none	none	none	none	none	lps_ifng	lps_ifng	lps_ifng	lps_ifng	lps_ifng	lps_ifng	none	none	none	none	none	none
Gene ID	symbol	S13	S14	S16	S20	S22	S24	S1	S2	S4	S8	S10	S12	S15	S17	S18	S19	S21	S23	S3	S5	S6	S7	S9	S11	chrom	start	end	strand	details	geneID	txType	symbol
ENSMUSG00000098104	Gm6085	-1.56643	-1.71165	-1.31129	-0.900403	-2.45017	-0.0582619	-0.948355	-1.48022	-1.02075	-0.774232	-1.04955	-0.793953	-0.803198	-0.44192	-1.09186	-3.46487	-1.68359	-1.63829	-1.21366	-0.711903	-0.907704	-0.43814	-1.5323	-0.485435	chr1	4687934	4689403	-	gene_id "ENSMUSG00000098104.1"; gene_type "processed_pseudogene"; gene_name "Gm6085"; level 1; tag "pseudo_consens"; havana_gene "OTTMUSG00000043092.1";	ENSMUSG00000098104.1	processed_pseudogene	Gm6085
ENSMUSG00000033845	Mrpl15	4.27092	4.28948	4.15038	4.30461	4.45114	4.31995	4.46011	4.6021	4.65125	4.66135	4.57377	4.76478	4.11523	4.43776	4.47325	4.11204	4.6342	4.24253	4.65716	4.65761	4.51678	4.61016	4.64785	4.70122	chr1	4773206	4785739	-	gene_id "ENSMUSG00000033845.13"; gene_type "protein_coding"; gene_name "Mrpl15"; level 2; havana_gene "OTTMUSG00000029329.1";	ENSMUSG00000033845.13	protein_coding	Mrpl15
ENSMUSG00000025903	Lypla1	4.32248	4.52726	4.12739	4.41147	4.36283	4.42449	4.25189	4.23052	4.16697	4.11547	4.33593	3.94775	4.46409	4.57598	4.34868	4.36197	4.35129	4.36205	4.13395	4.22457	4.37846	4.64892	4.0388	4.09342	chr1	4807788	4848410	+	gene_id "ENSMUSG00000025903.14"; gene_type "protein_coding"; gene_name "Lypla1"; level 2; tag "overlapping_locus"; havana_gene "OTTMUSG00000021562.1";	ENSMUSG00000025903.14	protein_coding	Lypla1
ENSMUSG00000033813	Tcea1	4.67963	4.71983	4.78296	4.67835	4.74933	4.88893	3.71547	3.39235	3.50096	3.55306	3.57941	3.43054	4.63735	4.70447	4.75538	4.76688	4.84562	4.81133	3.53197	3.54549	3.39836	3.53592	3.60526	3.60521	chr1	4857814	4897909	+	gene_id "ENSMUSG00000033813.15"; gene_type "protein_coding"; gene_name "Tcea1"; level 2; tag "overlapping_locus"; havana_gene "OTTMUSG00000042348.1";	ENSMUSG00000033813.15	protein_coding	Tcea1
ENSMUSG00000033793	Atp6v1h	6.85527	6.81068	6.73772	6.75099	6.78166	6.77848	6.52697	6.54892	6.5441	6.42649	6.56317	6.48585	6.69036	6.73738	6.76111	6.60292	6.86405	6.60252	6.42977	6.61034	6.51136	6.36013	6.48216	6.42295	chr1	5070018	5162529	+	gene_id "ENSMUSG00000033793.12"; gene_type "protein_coding"; gene_name "Atp6v1h"; level 2; havana_gene "OTTMUSG00000050145.1";	ENSMUSG00000033793.12	protein_coding	Atp6v1h
ENSMUSG00000025907	Rb1cc1	5.3978	5.31689	5.37558	5.38918	5.2845	5.16321	5.26719	5.23622	5.1021	5.10866	5.40074	5.06274	5.30668	5.19984	5.20996	5.40076	5.21507	5.35897	5.16656	5.12181	5.23714	5.26492	5.17611	5.28089	chr1	6206197	6276648	+	gene_id "ENSMUSG00000025907.14"; gene_type "protein_coding"; gene_name "Rb1cc1"; level 2; havana_gene "OTTMUSG00000033467.1";	ENSMUSG00000025907.14	protein_coding	Rb1cc1
ENSMUSG00000090031	4732440D04Rik	0.680004	0.69061	1.27792	1.40024	1.06211	0.444326	1.37746	1.19643	0.622434	0.826036	1.33089	1.13883	1.17816	1.15806	0.670849	1.18336	0.902304	0.78464	0.570061	0.882481	0.690965	1.3465	0.697964	0.909346	chr1	6209866	6215293	-	gene_id "ENSMUSG00000090031.2"; gene_type "antisense_RNA"; gene_name "4732440D04Rik"; level 2; havana_gene "OTTMUSG00000033728.1";	ENSMUSG00000090031.2	antisense_RNA	4732440D04Rik
ENSMUSG00000103845	Gm19026	1.47144	1.29764	1.06205	1.49301	1.9335	1.00798	-1.23181	-1.35799	-0.802467	-1.6601	-0.892171	-1.3667	1.69982	1.66519	1.82027	1.78327	1.33474	1.86003	-1.83297	-1.76438	-1.97721	-1.61506	-1.5323	-1.40599	chr1	6429655	6441296	-	gene_id "ENSMUSG00000103845.1"; gene_type "processed_pseudogene"; gene_name "Gm19026"; level 1; tag "pseudo_consens"; havana_gene "OTTMUSG00000050243.1";	ENSMUSG00000103845.1	processed_pseudogene	Gm19026
ENSMUSG00000033740	St18	2.8336	3.10796	3.22236	3.04428	3.16542	3.27292	4.71239	4.77905	4.79206	4.70652	4.75427	4.6413	3.70696	3.10396	3.43696	3.5804	3.03571	3.48816	4.76169	4.66662	4.65902	4.60266	4.55812	4.74637	chr1	6487231	6860940	+	gene_id "ENSMUSG00000033740.17"; gene_type "protein_coding"; gene_name "St18"; level 1; havana_gene "OTTMUSG00000024833.1";	ENSMUSG00000033740.17	protein_coding	St18
ENSMUSG00000051285	Pcmtd1	6.31178	6.23012	6.27435	6.46255	6.29946	6.11696	5.05692	4.92466	4.74085	4.8572	5.01374	4.76277	6.30821	6.52355	6.45105	6.44874	6.27041	6.17748	4.92639	4.77887	5.0986	4.93534	4.82756	4.92717	chr1	7088920	7173628	+	gene_id "ENSMUSG00000051285.17"; gene_type "protein_coding"; gene_name "Pcmtd1"; level 2; tag "overlapping_locus"; havana_gene "OTTMUSG00000043373.1";	ENSMUSG00000051285.17	protein_coding	Pcmtd1
ENSMUSG00000103509	Gm38372	2.82409	2.40235	3.23962	3.56954	3.2066	2.39594	0.929645	1.31143	1.15302	1.00199	0.907052	0.709356	3.25375	3.52396	3.40951	3.81371	2.8471	2.96264	0.907547	0.074697	0.659451	0.957042	0.285832	1.18674	chr1	7148110	7152137	+	gene_id "ENSMUSG00000103509.1"; gene_type "TEC"; gene_name "Gm38372"; level 2; havana_gene "OTTMUSG00000043377.1";	ENSMUSG00000103509.1	TEC	Gm38372
ENSMUSG00000061024	Rrs1	3.23624	3.47955	3.17829	2.79986	3.30468	2.72554	4.07328	4.12179	4.25781	4.19309	4.12423	4.28636	3.13544	3.5662	3.36017	2.56198	3.48742	3.18889	4.35162	4.13135	4.06635	3.96827	4.28737	4.16906	chr1	9545408	9547455	+	gene_id "ENSMUSG00000061024.8"; gene_type "protein_coding"; gene_name "Rrs1"; level 2; havana_gene "OTTMUSG00000045230.1";	ENSMUSG00000061024.8	protein_coding	Rrs1
ENSMUSG00000025911	Adhfe1	2.32797	2.53437	2.40307	2.50542	2.40377	2.51437	-2.05346	-1.35799	-1.14368	-4.37678	-2.74645	-3.02094	2.14473	2.62349	2.36869	2.49122	2.19615	2.38577	-1.21366	-1.48364	-0.816255	-1.76226	-1.16326	-0.83358	chr1	9547948	9580673	+	gene_id "ENSMUSG00000025911.14"; gene_type "protein_coding"; gene_name "Adhfe1"; level 2; tag "overlapping_locus"; havana_gene "OTTMUSG00000022305.1";	ENSMUSG00000025911.14	protein_coding	Adhfe1
ENSMUSG00000079671	2610203C22Rik	0.295696	-0.953482	-0.0519855	-0.378039	-1.1754	-0.836082	1.6776	1.88214	1.84496	1.74165	1.80324	1.93632	-0.0761437	-0.140732	-0.942873	-0.700175	-0.592799	-0.849941	1.62282	1.96295	1.65496	1.19512	1.7808	1.4193	chr1	9560832	9631175	-	gene_id "ENSMUSG00000079671.8"; gene_type "processed_transcript"; gene_name "2610203C22Rik"; level 2; havana_gene "OTTMUSG00000022611.1";	ENSMUSG00000079671.8	processed_transcript	2610203C22Rik
ENSMUSG00000025912	Mybl1	-0.929677	-0.545312	-0.434502	-0.900403	-0.509361	-0.836082	3.37337	3.18175	2.85909	2.98974	3.16589	3.0041	-0.803198	-0.0108444	-0.465239	-0.0307508	-0.297246	-0.752106	2.83651	3.01855	3.33494	2.90353	3.20382	3.16246	chr1	9667415	9700209	-	gene_id "ENSMUSG00000025912.16"; gene_type "protein_coding"; gene_name "Mybl1"; level 2; havana_gene "OTTMUSG00000034736.1";	ENSMUSG00000025912.16	protein_coding	Mybl1
ENSMUSG00000045210	Vcpip1	8.05389	8.05256	8.24353	8.36121	8.02164	8.28522	6.49036	6.34972	6.35981	6.46518	6.36884	6.24973	8.19477	8.07291	8.11665	8.48484	8.05054	8.21411	6.39923	6.13075	6.32055	6.72735	6.24846	6.38379	chr1	9718622	9748382	-	gene_id "ENSMUSG00000045210.8"; gene_type "protein_coding"; gene_name "Vcpip1"; level 2; havana_gene "OTTMUSG00000022113.1";	ENSMUSG00000045210.8	protein_coding	Vcpip1
ENSMUSG00000025915	Sgk3	6.59994	6.52482	6.93073	6.98194	6.48244	7.04707	6.12423	5.95571	5.94577	6.01237	5.9859	5.86337	7.08589	6.58456	6.56275	7.1214	6.52068	6.91141	5.96491	5.96613	6.00197	6.18473	6.00534	6.03399	chr1	9798107	9900845	+	gene_id "ENSMUSG00000025915.14"; gene_type "protein_coding"; gene_name "Sgk3"; level 2; havana_gene "OTTMUSG00000045250.1";	ENSMUSG00000025915.14	protein_coding	Sgk3
ENSMUSG00000098234	Snhg6	2.81451	2.58599	2.87011	2.64674	2.68201	3.09851	3.08202	2.75034	3.37228	3.3293	3.0687	3.18885	2.93751	2.58291	2.47846	2.65741	2.73179	2.65014	3.3776	3.13735	3.06719	3.29191	2.86109	3.12749	chr1	9941959	9944118	-	gene_id "ENSMUSG00000098234.7"; gene_type "lincRNA"; gene_name "Snhg6"; level 2; tag "ncRNA_host"; tag "overlapping_locus"; havana_gene "OTTMUSG00000043382.1";	ENSMUSG00000098234.7	lincRNA	Snhg6
ENSMUSG00000025917	Cops5	6.07574	6.15176	5.98046	5.85163	6.05741	6.06723	5.68386	5.6877	5.66592	5.71048	5.6027	5.70409	6.00817	6.10968	6.03887	5.94079	6.16524	6.00457	5.66631	5.64553	5.67163	5.75397	5.67058	5.57683	chr1	10024601	10038168	-	gene_id "ENSMUSG00000025917.9"; gene_type "protein_coding"; gene_name "Cops5"; level 2; havana_gene "OTTMUSG00000029459.1";	ENSMUSG00000025917.9	protein_coding	Cops5
ENSMUSG00000056763	Cspp1	3.43048	3.51727	3.73561	3.55527	3.46599	3.21968	4.1579	4.31794	4.11094	4.05355	4.16734	4.1394	3.53652	3.59709	3.65723	3.5409	3.52569	3.60354	4.10648	4.08641	4.12521	4.05327	4.24455	4.17396	chr1	10037987	10136768	+	gene_id "ENSMUSG00000056763.16"; gene_type "protein_coding"; gene_name "Cspp1"; level 2; havana_gene "OTTMUSG00000027401.1";	ENSMUSG00000056763.16	protein_coding	Cspp1
ENSMUSG00000067851	Arfgef1	8.00501	8.01561	8.16214	8.2781	8.03694	8.03275	6.81625	6.68623	6.81765	6.77438	6.75351	6.77439	8.10834	8.04144	8.09957	8.25359	8.02266	8.11387	6.77683	6.54443	6.7248	6.84646	6.59425	6.82644	chr1	10137571	10232670	-	gene_id "ENSMUSG00000067851.11"; gene_type "protein_coding"; gene_name "Arfgef1"; level 2; tag "overlapping_locus"; havana_gene "OTTMUSG00000033923.1";	ENSMUSG00000067851.11	protein_coding	Arfgef1
ENSMUSG00000097628	Gm2383	-0.587541	-0.22752	-0.548386	-1.06703	-1.1754	-1.28607	-2.05346	-2.32216	-2.54941	-1.49515	-2.10443	-0.996635	-0.0761437	-0.360526	-0.807844	-2.93295	-0.592799	-1.3252	-1.55266	-0.955491	-1.47945	-2.57235	-0.869657	-1.66154	chr1	12565577	12566383	+	gene_id "ENSMUSG00000097628.1"; gene_type "processed_pseudogene"; gene_name "Gm2383"; level 1; tag "pseudo_consens"; havana_gene "OTTMUSG00000042683.1";	ENSMUSG00000097628.1	processed_pseudogene	Gm2383
ENSMUSG00000025938	Slco5a1	-4.14199	-4.2647	-2.09254	-2.98072	-2.83965	-3.18609	-1.80025	-2.57111	-1.02075	-2.31159	-1.66169	-2.07954	-3.2697	-2.85739	-3.1599	-2.54519	-4.0575	-3.51185	-2.39294	-2.87543	-4.4839	-2.57235	-4.52615	-1.97232	chr1	12866549	12992650	-	gene_id "ENSMUSG00000025938.16"; gene_type "protein_coding"; gene_name "Slco5a1"; level 2; havana_gene "OTTMUSG00000022327.1";	ENSMUSG00000025938.16	protein_coding	Slco5a1
ENSMUSG00000005886	Ncoa2	4.73142	4.62922	4.74115	4.65512	4.78828	4.25717	6.17125	6.22874	6.30284	6.18265	6.12937	6.28022	4.79202	4.751	4.73341	4.51504	4.75725	4.77282	6.21101	6.09383	6.18394	6.26948	6.142	6.25375	chr1	13139105	13374083	-	gene_id "ENSMUSG00000005886.14"; gene_type "protein_coding"; gene_name "Ncoa2"; level 2; tag "ncRNA_host"; tag "overlapping_locus"; havana_gene "OTTMUSG00000021630.1";	ENSMUSG00000005886.14	protein_coding	Ncoa2
ENSMUSG00000025935	Tram1	5.87854	5.68683	5.72719	5.73775	5.69945	5.83027	7.0108	6.95117	6.90747	6.99068	7.03838	6.83296	5.80756	5.67675	5.68958	5.77622	5.76501	5.80305	6.9196	6.8577	7.0839	7.08317	6.95962	6.92318	chr1	13564698	13589910	-	gene_id "ENSMUSG00000025935.10"; gene_type "protein_coding"; gene_name "Tram1"; level 2; havana_gene "OTTMUSG00000049113.1";	ENSMUSG00000025935.10	protein_coding	Tram1
ENSMUSG00000025937	Lactb2	3.05299	2.73064	2.83647	2.8936	2.98784	2.63548	4.91605	4.80218	4.75383	4.87049	4.92794	4.56963	2.63361	2.75714	2.92876	2.78121	3.16257	2.94087	4.69117	4.81982	4.8421	4.68488	4.6362	4.83728	chr1	13623330	13660546	-	gene_id "ENSMUSG00000025937.6"; gene_type "protein_coding"; gene_name "Lactb2"; level 2; tag "overlapping_locus"; havana_gene "OTTMUSG00000021599.1";	ENSMUSG00000025937.6	protein_coding	Lactb2
ENSMUSG00000102982	Gm38319	-2.734	-3.40755	-3.92198	-2.98072	-2.14379	-6.67176	-1.23181	-0.785165	-0.907485	-1.09012	-1.13518	-1.3667	-2.73096	-1.9096	-2.22456	-2.93295	-1.46771	-2.03872	-0.573567	-1.61719	-1.00534	-1.04462	-1.16326	-1.09158	chr1	13641483	13642748	-	gene_id "ENSMUSG00000102982.1"; gene_type "TEC"; gene_name "Gm38319"; level 2; tag "overlapping_locus"; havana_gene "OTTMUSG00000049144.1";	ENSMUSG00000102982.1	TEC	Gm38319
ENSMUSG00000025932	Eya1	1.26202	0.900919	1.34325	1.07965	1.20443	1.51684	4.59037	4.6862	4.42123	4.5215	4.59054	4.55346	1.83882	1.56458	1.07204	1.50404	0.552919	1.76409	4.66059	4.74014	4.59799	4.23164	4.36233	4.42086	chr1	14168954	14310235	-	gene_id "ENSMUSG00000025932.14"; gene_type "protein_coding"; gene_name "Eya1"; level 1; tag "overlapping_locus"; havana_gene "OTTMUSG00000049176.1";	ENSMUSG00000025932.14	protein_coding	Eya1
ENSMUSG00000025925	Terf1	2.24488	2.16497	2.01923	1.95107	2.41552	2.09172	3.89651	3.53723	3.33823	3.51971	3.92179	3.48025	1.98283	1.96269	2.24987	1.98804	2.25808	2.26244	3.51308	3.42751	3.65159	3.69252	3.66761	3.64461	chr1	15805646	15844052	+	gene_id "ENSMUSG00000025925.14"; gene_type "protein_coding"; gene_name "Terf1"; level 2; havana_gene "OTTMUSG00000047984.1";	ENSMUSG00000025925.14	protein_coding	Terf1
ENSMUSG00000043716	Rpl7	6.99053	6.97752	6.94395	7.04842	7.01639	7.1236	6.95708	6.80549	6.95505	6.94429	6.96601	7.01683	7.02271	6.90465	6.94027	7.03964	6.99314	7.06023	6.96271	6.94766	6.89682	6.92187	6.92295	7.01726	chr1	16101295	16104662	-	gene_id "ENSMUSG00000043716.13"; gene_type "protein_coding"; gene_name "Rpl7"; level 2; havana_gene "OTTMUSG00000016936.1";	ENSMUSG00000043716.13	protein_coding	Rpl7
ENSMUSG00000025921	Rdh10	1.47144	1.60846	2.20643	2.13506	2.04365	1.68341	3.54885	3.49325	3.51118	3.55777	3.39316	3.62429	1.8762	1.91446	2.32527	1.84942	1.62061	1.81286	3.62641	3.28971	3.29448	3.65674	3.63677	3.58326	chr1	16105774	16133734	+	gene_id "ENSMUSG00000025921.7"; gene_type "protein_coding"; gene_name "Rdh10"; level 2; havana_gene "OTTMUSG00000025248.1";	ENSMUSG00000025921.7	protein_coding	Rdh10
ENSMUSG00000025920	Stau2	3.83734	3.92266	3.52652	3.76204	3.81121	3.75151	4.18381	4.08724	4.01362	4.31755	4.01418	4.12385	3.78272	4.01056	3.78558	3.67008	3.90537	3.89912	4.05516	4.23914	3.93761	4.12572	3.97859	4.096	chr1	16228674	16520112	-	gene_id "ENSMUSG00000025920.19"; gene_type "protein_coding"; gene_name "Stau2"; level 2; havana_gene "OTTMUSG00000033135.1";	ENSMUSG00000025920.19	protein_coding	Stau2
ENSMUSG00000025939	Ube2w	4.5758	4.63168	4.57092	4.71091	4.58208	4.63667	3.96216	3.92814	4.01721	3.94644	4.02162	4.01675	4.49445	4.57598	4.50926	4.53779	4.62247	4.61446	4.03941	4.05931	4.02676	4.20464	3.85007	3.94639	chr1	16540790	16619489	-	gene_id "ENSMUSG00000025939.17"; gene_type "protein_coding"; gene_name "Ube2w"; level 2; havana_gene "OTTMUSG00000029683.1";	ENSMUSG00000025939.17	protein_coding	Ube2w
ENSMUSG00000079658	Eloc	5.93043	5.90884	5.96238	5.94079	5.75255	6.23186	4.97661	4.90037	4.96193	5.03637	5.00501	4.90424	5.78809	5.76327	5.65053	6.06433	5.79404	5.95563	4.99063	5.02427	5.0599	5.11216	4.95802	5.00904	chr1	16641725	16657042	-	gene_id "ENSMUSG00000079658.9"; gene_type "protein_coding"; gene_name "Eloc"; level 2; havana_gene "OTTMUSG00000048076.1";	ENSMUSG00000079658.9	protein_coding	Eloc
ENSMUSG00000025940	Tmem70	4.10806	4.1386	4.04634	4.13264	3.89757	4.12689	4.04124	4.07644	3.87008	4.12817	3.93236	3.89741	4.05131	3.96787	4.00324	3.96312	3.95296	4.17262	4.03941	4.00637	4.00811	4.05327	3.92217	3.99431	chr1	16665207	16678275	+	gene_id "ENSMUSG00000025940.6"; gene_type "protein_coding"; gene_name "Tmem70"; level 1; havana_gene "OTTMUSG00000042171.1";	ENSMUSG00000025940.6	protein_coding	Tmem70
ENSMUSG00000025779	Ly96	4.02749	3.77032	4.4758	4.4773	3.88071	4.45772	2.95878	3.2264	2.98179	3.2208	3.13422	2.95572	3.941	3.86163	3.68038	4.47368	3.80002	4.29497	2.95884	3.218	2.92865	3.19547	3.16653	3.12749	chr1	16688051	16709611	+	gene_id "ENSMUSG00000025779.10"; gene_type "protein_coding"; gene_name "Ly96"; level 2; havana_gene "OTTMUSG00000048080.1";	ENSMUSG00000025779.10	protein_coding	Ly96
ENSMUSG00000041859	Mcm3	4.26038	4.31724	3.77166	3.67231	4.43679	3.83481	7.18542	7.08382	7.15002	7.18065	7.01869	7.29096	3.7629	4.39445	4.34143	3.65166	4.28961	3.84152	7.20268	7.16506	7.00969	7.02578	7.0611	7.18061	chr1	20802968	20820312	-	gene_id "ENSMUSG00000041859.10"; gene_type "protein_coding"; gene_name "Mcm3"; level 2; havana_gene "OTTMUSG00000048358.1";	ENSMUSG00000041859.10	protein_coding	Mcm3
ENSMUSG00000025931	Paqr8	2.40653	2.9276	2.3721	2.09615	2.60197	1.87269	1.45247	1.65418	1.15302	0.916695	1.31483	0.982032	2.54356	2.90437	2.839	2.07356	2.8471	2.50928	1.41055	1.78909	1.41187	0.583064	1.29984	1.24383	chr1	20890606	20939650	+	gene_id "ENSMUSG00000025931.15"; gene_type "protein_coding"; gene_name "Paqr8"; level 2; havana_gene "OTTMUSG00000048364.1";	ENSMUSG00000025931.15	protein_coding	Paqr8
ENSMUSG00000041809	Efhc1	-3.27264	-3.40755	-6.67176	-6.67176	-1.48936	-3.18609	-0.171403	-1.04333	-0.526721	-1.34714	-1.04955	-0.891738	-2.3396	-2.46823	-3.1599	-2.93295	-2.63884	-2.03872	-0.939355	-0.869643	-0.429882	-1.35927	-2.7941	-1.09158	chr1	20951626	20990841	+	gene_id "ENSMUSG00000041809.5"; gene_type "protein_coding"; gene_name "Efhc1"; level 2; havana_gene "OTTMUSG00000029838.1";	ENSMUSG00000041809.5	protein_coding	Efhc1
ENSMUSG00000041779	Tram2	6.22592	6.43757	6.08919	6.12842	6.29708	6.03126	4.43566	4.56588	4.58504	4.48493	4.48149	4.49662	6.11266	6.35306	6.4586	5.90624	6.3902	6.11888	4.54072	4.59859	4.54723	4.64345	4.63815	4.63162	chr1	20996299	21079229	-	gene_id "ENSMUSG00000041779.5"; gene_type "protein_coding"; gene_name "Tram2"; level 2; havana_gene "OTTMUSG00000026556.1";	ENSMUSG00000041779.5	protein_coding	Tram2
ENSMUSG00000025933	Tmem14a	-1.56643	-0.953482	-1.12304	-0.491984	-0.601129	-0.493582	-0.0285313	0.388717	0.544942	0.305962	0.487382	0.0430978	0.123543	-1.0595	-1.91592	-1.27369	-1.11386	-1.82466	0.206035	0.907013	0.490645	0.278638	0.573226	0.153756	chr1	21218575	21230167	+	gene_id "ENSMUSG00000025933.15"; gene_type "protein_coding"; gene_name "Tmem14a"; level 2; havana_gene "OTTMUSG00000029833.1";	ENSMUSG00000025933.15	protein_coding	Tmem14a
ENSMUSG00000025934	Gsta3	-1.56643	-1.52481	-2.09254	-6.67176	-1.1754	-2.64471	-0.329994	-0.436839	-3.46886	-0.59651	-0.502559	-2.33066	-2.3396	-0.936433	-1.09186	-2.93295	-1.27996	-3.51185	-2.39294	0.832129	0.030513	-2.57235	0.994018	-1.40599	chr1	21240589	21265661	+	gene_id "ENSMUSG00000025934.15"; gene_type "protein_coding"; gene_name "Gsta3"; level 2; havana_gene "OTTMUSG00000026333.1";	ENSMUSG00000025934.15	protein_coding	Gsta3
ENSMUSG00000026158	Ogfrl1	5.71195	5.54272	6.04201	6.14162	5.59348	6.01461	4.92046	4.80872	4.8516	4.99188	4.6763	4.88776	5.99442	5.67675	5.59525	6.25029	5.53106	5.98342	4.92353	4.64854	4.77935	5.12923	4.75044	4.85266	chr1	23366424	23397772	-	gene_id "ENSMUSG00000026158.11"; gene_type "protein_coding"; gene_name "Ogfrl1"; level 1; havana_gene "OTTMUSG00000046267.1";	ENSMUSG00000026158.11	protein_coding	Ogfrl1
ENSMUSG00000026155	Smap1	5.93485	5.81784	5.90268	5.82956	5.77325	5.88137	5.20165	5.37491	5.34005	5.3994	5.34352	5.24776	5.84575	5.80356	5.69811	5.8857	5.71895	5.84469	5.37658	5.44444	5.33513	5.4095	5.26575	5.21699	chr1	23844846	23922317	-	gene_id "ENSMUSG00000026155.13"; gene_type "protein_coding"; gene_name "Smap1"; level 2; havana_gene "OTTMUSG00000026521.1";	ENSMUSG00000026155.13	protein_coding	Smap1
ENSMUSG00000026154	Sdhaf4	2.25907	2.26972	2.40307	2.46018	2.34351	2.64705	2.93282	2.81674	2.84299	3.03091	2.92801	2.89103	2.5319	2.33671	2.12039	2.57181	2.44275	2.34213	3.09211	2.87671	2.91538	2.84115	3.19855	2.83722	chr1	23995939	24005656	-	gene_id "ENSMUSG00000026154.4"; gene_type "protein_coding"; gene_name "Sdhaf4"; level 2; havana_gene "OTTMUSG00000022115.1";	ENSMUSG00000026154.4	protein_coding	Sdhaf4
ENSMUSG00000026153	Fam135a	2.39373	2.43651	2.70596	2.59186	2.42718	2.26691	3.0421	2.6373	2.98179	2.58224	2.90675	2.4668	2.08213	2.38471	2.35436	2.77271	2.40219	2.4071	2.54068	2.44567	2.63662	2.72158	2.55787	2.61	chr1	24011093	24100341	-	gene_id "ENSMUSG00000026153.15"; gene_type "protein_coding"; gene_name "Fam135a"; level 2; havana_gene "OTTMUSG00000046269.1";	ENSMUSG00000026153.15	protein_coding	Fam135a
ENSMUSG00000026141	Col19a1	-2.734	-2.17865	-1.78274	-2.98072	-1.1754	-3.18609	-0.711554	-1.48022	-0.61291	-0.682636	-0.393014	-0.793953	-1.37587	-1.9096	-1.91592	-2.93295	-1.27996	-2.5949	-1.68602	-0.788618	-1.22301	-0.786461	-2.02944	-0.205184	chr1	24261890	24587472	-	gene_id "ENSMUSG00000026141.13"; gene_type "protein_coding"; gene_name "Col19a1"; level 2; tag "ncRNA_host"; havana_gene "OTTMUSG00000021418.1";	ENSMUSG00000026141.13	protein_coding	Col19a1
ENSMUSG00000073725	Lmbrd1	6.86051	7.02925	6.90527	6.80174	6.93706	6.90854	5.92573	5.98416	6.23275	6.21873	6.06183	6.00425	6.7707	6.90208	6.92399	6.78351	7.01852	6.86447	6.11466	6.05662	6.10499	6.12838	6.01886	6.03938	chr1	24678630	24766301	+	gene_id "ENSMUSG00000073725.8"; gene_type "protein_coding"; gene_name "Lmbrd1"; level 1; havana_gene "OTTMUSG00000046322.1";	ENSMUSG00000073725.8	protein_coding	Lmbrd1
ENSMUSG00000048874	Phf3	5.48637	5.58139	5.41029	5.36892	5.46785	5.04575	6.48813	6.4004	6.42073	6.4194	6.44181	6.44011	5.25973	5.42887	5.38579	5.20303	5.41861	5.49346	6.3889	6.25659	6.43199	6.40287	6.44036	6.43474	chr1	30802339	30873921	-	gene_id "ENSMUSG00000048874.15"; gene_type "protein_coding"; gene_name "Phf3"; level 2; tag "overlapping_locus"; havana_gene "OTTMUSG00000048797.1";	ENSMUSG00000048874.15	protein_coding	Phf3
ENSMUSG00000026064	Ptp4a1	1.54274	1.60846	1.10035	1.40024	1.28353	1.14485	1.90827	1.88214	1.87694	2.21638	1.84856	1.72165	1.61393	1.83029	1.68941	1.25833	1.89851	1.07857	2.12894	1.70764	2.17298	1.51581	1.76663	1.67593	chr1	30940302	30949770	-	gene_id "ENSMUSG00000026064.15"; gene_type "protein_coding"; gene_name "Ptp4a1"; level 2; havana_gene "OTTMUSG00000021326.1";	ENSMUSG00000026064.15	protein_coding	Ptp4a1
ENSMUSG00000026134	Prim2	2.66273	2.50248	2.97689	2.81192	2.69171	2.94762	4.75005	4.64659	4.7365	4.71707	4.56701	4.74864	2.83684	2.70137	2.7651	2.76416	2.6533	2.68549	4.70788	4.63759	4.48342	4.70954	4.63425	4.72648	chr1	33453810	33669795	-	gene_id "ENSMUSG00000026134.11"; gene_type "protein_coding"; gene_name "Prim2"; level 2; tag "overlapping_locus"; havana_gene "OTTMUSG00000049047.1";	ENSMUSG00000026134.11	protein_coding	Prim2
ENSMUSG00000004768	Rab23	1.69658	1.66717	1.63174	1.40024	1.74138	1.54185	3.10545	2.91701	3.02524	3.03766	2.96963	2.96273	1.61393	2.09843	1.64301	1.25833	2.0107	1.30001	2.93632	2.85796	2.94835	3.20045	2.92629	2.87385	chr1	33719887	33742564	+	gene_id "ENSMUSG00000004768.14"; gene_type "protein_coding"; gene_name "Rab23"; level 1; havana_gene "OTTMUSG00000021871.1";	ENSMUSG00000004768.14	protein_coding	Rab23
ENSMUSG00000042215	Bag2	1.28992	1.27265	0.662132	0.498031	1.20443	0.642292	2.10709	2.08973	1.87694	2.20443	2.03652	2.0851	1.17816	1.41079	1.29846	0.137567	1.30571	0.611664	1.99374	2.52706	1.93051	1.92961	2.57424	2.10363	chr1	33745484	33757795	-	gene_id "ENSMUSG00000042215.8"; gene_type "protein_coding"; gene_name "Bag2"; level 2; havana_gene "OTTMUSG00000021814.1";	ENSMUSG00000042215.8	protein_coding	Bag2
ENSMUSG00000042197	Zfp451	4.77649	4.50329	4.47215	4.4659	4.8262	4.42449	5.15937	5.09487	5.00597	5.00744	5.13872	5.04468	4.65627	4.66128	4.73893	4.40385	4.71922	4.4469	5.05343	4.92566	5.01547	4.978	5.13118	5.10461	chr1	33761545	33814595	-	gene_id "ENSMUSG00000042197.13"; gene_type "protein_coding"; gene_name "Zfp451"; level 1; havana_gene "OTTMUSG00000021885.1";	ENSMUSG00000042197.13	protein_coding	Zfp451
ENSMUSG00000042182	Bend6	2.57474	2.43651	2.5207	2.54929	3.04193	2.55178	-1.08313	-1.92493	-0.907485	-0.365258	-1.5399	-1.10976	3.59373	3.04544	3.16053	2.69387	2.68746	2.80282	-0.573567	-0.0614635	-1.22301	-0.501399	-0.125342	-0.83358	chr1	33852052	33907816	-	gene_id "ENSMUSG00000042182.16"; gene_type "protein_coding"; gene_name "Bend6"; level 2; tag "overlapping_locus"; havana_gene "OTTMUSG00000021502.1";	ENSMUSG00000042182.16	protein_coding	Bend6
ENSMUSG00000026131	Dst	9.00577	9.04609	9.05468	9.36733	9.1719	8.6477	5.36427	5.13185	5.07823	5.36225	5.3276	5.34488	9.39893	9.46609	9.39634	9.5531	9.26307	9.43081	5.1798	5.13615	5.28568	5.69523	5.52452	5.72203	chr1	33908225	34308661	+	gene_id "ENSMUSG00000026131.18"; gene_type "protein_coding"; gene_name "Dst"; level 1; tag "ncRNA_host"; tag "overlapping_locus"; havana_gene "OTTMUSG00000044431.1";	ENSMUSG00000026131.18	protein_coding	Dst
ENSMUSG00000101462	Gm3052	-1.56643	-1.92634	-2.4876	-0.615707	-1.0408	-4.06273	0.101458	0.20259	-0.802467	-0.229413	-0.750285	-0.535014	-1.56328	-1.0595	-0.570652	-1.42189	-1.27996	-2.03872	-0.858401	-0.955491	-0.125431	-0.31938	-0.235139	-0.756905	chr1	34415050	34417986	-	gene_id "ENSMUSG00000101462.2"; gene_type "transcribed_processed_pseudogene"; gene_name "Gm3052"; level 2; havana_gene "OTTMUSG00000049258.1";	ENSMUSG00000101462.2	transcribed_processed_pseudogene	Gm3052
ENSMUSG00000102336	Gm37233	1.89128	1.76	2.3081	2.13506	1.99746	1.56643	3.40519	3.57225	3.10164	3.3293	3.28194	3.07051	1.85763	2.00937	1.88151	2.51179	1.77686	2.08849	3.05078	2.81971	3.21542	3.19047	3.33927	3.63753	chr1	34427002	34433264	-	gene_id "ENSMUSG00000102336.1"; gene_type "lincRNA"; gene_name "Gm37233"; level 2; tag "ncRNA_host"; havana_gene "OTTMUSG00000049788.1";	ENSMUSG00000102336.1	lincRNA	Gm37233
ENSMUSG00000042111	Ccdc115	3.95963	3.94656	3.51947	3.39621	3.72881	3.53197	4.61779	4.65387	4.71455	4.75032	4.76908	4.74864	3.40845	3.70974	3.82248	3.0297	3.99449	3.35178	4.69117	4.60797	4.772	4.68488	4.68412	4.66336	chr1	34436670	34439672	-	gene_id "ENSMUSG00000042111.9"; gene_type "protein_coding"; gene_name "Ccdc115"; level 2; havana_gene "OTTMUSG00000049472.1";	ENSMUSG00000042111.9	protein_coding	Ccdc115
ENSMUSG00000026127	Imp4	5.14632	5.1656	4.82359	4.82832	5.16598	4.8444	5.82581	5.85503	5.96542	5.98032	5.97253	5.94353	4.90933	5.13817	5.149	4.38166	5.18749	4.8892	6.00535	5.98281	5.91956	5.83303	5.95935	5.94642	chr1	34439851	34449356	+	gene_id "ENSMUSG00000026127.13"; gene_type "protein_coding"; gene_name "Imp4"; level 2; havana_gene "OTTMUSG00000029577.1";	ENSMUSG00000026127.13	protein_coding	Imp4
ENSMUSG00000026126	Ptpn18	4.18065	3.98168	4.33435	4.1659	4.15765	4.7321	5.24626	5.37711	5.49101	5.48954	5.1803	5.51432	4.30533	3.8993	3.90344	4.54029	3.89079	4.2748	5.52824	5.26272	5.19517	5.61454	5.27704	5.50858	chr1	34459762	34475733	+	gene_id "ENSMUSG00000026126.15"; gene_type "protein_coding"; gene_name "Ptpn18"; level 1; havana_gene "OTTMUSG00000049465.1";	ENSMUSG00000026126.15	protein_coding	Ptpn18
ENSMUSG00000100280	Gm28417	-0.806394	-2.48465	-1.52784	-2.43348	-1.89121	-1.94359	1.12573	1.45176	1.55992	1.62101	1.33089	1.36737	-1.56328	-4.25059	-1.91592	-1.77367	-2.246	-1.47327	1.52058	0.954859	1.25203	1.56295	1.25992	1.51517	chr1	34468834	34473148	-	gene_id "ENSMUSG00000100280.2"; gene_type "processed_transcript"; gene_name "Gm28417"; level 2; havana_gene "OTTMUSG00000049500.1";	ENSMUSG00000100280.2	processed_transcript	Gm28417
ENSMUSG00000101223	4930568A12Rik	-6.67176	-2.87353	-3.92198	-3.87313	-4.23504	-4.06273	-1.58491	-1.48022	-2.54941	-2.61606	-2.74645	-1.23252	-3.2697	-2.16204	-6.67176	-3.46487	-3.18039	-3.51185	-2.18121	-1.76438	-3.12717	-2.57235	-2.7941	-2.36897	chr1	34477167	34485933	-	gene_id "ENSMUSG00000101223.6"; gene_type "lincRNA"; gene_name "4930568A12Rik"; level 2; havana_gene "OTTMUSG00000049473.1";	ENSMUSG00000101223.6	lincRNA	4930568A12Rik
ENSMUSG00000037509	Arhgef4	-1.06449	-1.71165	-2.09254	-1.72742	-2.14379	-1.68965	2.58937	2.84247	2.22629	2.20443	2.64302	2.34329	-2.03207	-1.34247	-1.91592	-3.46487	-0.964923	-1.47327	2.38313	2.71939	2.63662	2.03368	2.49908	2.32261	chr1	34678188	34813309	+	gene_id "ENSMUSG00000037509.20"; gene_type "protein_coding"; gene_name "Arhgef4"; level 2; havana_gene "OTTMUSG00000033276.1";	ENSMUSG00000037509.20	protein_coding	Arhgef4
ENSMUSG00000104002	Gm38336	-1.78186	-2.48465	-3.92198	-3.87313	-2.45017	-6.67176	-1.23181	-1.48022	-1.14368	-0.682636	-0.968715	-1.51465	-2.03207	-2.46823	-1.91592	-1.98802	-1.46771	-1.47327	-1.11631	-1.04677	-1.34554	-1.61506	-0.869657	-1.09158	chr1	34809360	34811908	-	gene_id "ENSMUSG00000104002.2"; gene_type "antisense_RNA"; gene_name "Gm38336"; level 2; havana_gene "OTTMUSG00000049931.1";	ENSMUSG00000104002.2	antisense_RNA	Gm38336
ENSMUSG00000037503	Fam168b	6.59086	6.74917	6.62321	6.66802	6.62974	6.52151	7.95621	7.99389	8.03223	8.04083	8.03879	8.0134	6.67586	6.71114	6.67222	6.50434	6.72568	6.63509	8.02965	7.92093	7.99925	8.0322	7.99666	8.04842	chr1	34813219	34843065	-	gene_id "ENSMUSG00000037503.12"; gene_type "protein_coding"; gene_name "Fam168b"; level 2; havana_gene "OTTMUSG00000021855.1";	ENSMUSG00000037503.12	protein_coding	Fam168b
ENSMUSG00000026123	Plekhb2	7.69064	7.63792	7.78435	7.70963	7.53887	7.81253	7.70778	7.76899	7.84007	7.82054	7.74279	7.7783	7.71564	7.58159	7.61432	7.74839	7.55609	7.72987	7.8015	7.80436	7.75393	7.79899	7.79257	7.7492	chr1	34849976	34879580	+	gene_id "ENSMUSG00000026123.11"; gene_type "protein_coding"; gene_name "Plekhb2"; level 2; havana_gene "OTTMUSG00000029565.1";	ENSMUSG00000026123.11	protein_coding	Plekhb2
ENSMUSG00000045216	Hs6st1	4.02334	3.86531	4.63101	4.45441	3.91837	4.59845	6.03755	6.13686	6.29398	6.17654	6.10331	6.21712	5.03031	4.13857	3.99403	5.11668	3.94827	4.92106	6.24747	6.13205	6.13752	6.15234	6.11498	6.14618	chr1	36068400	36106446	+	gene_id "ENSMUSG00000045216.7"; gene_type "protein_coding"; gene_name "Hs6st1"; level 2; havana_gene "OTTMUSG00000029555.1";	ENSMUSG00000045216.7	protein_coding	Hs6st1
ENSMUSG00000037470	Uggt1	6.57889	6.66345	6.36561	6.5105	6.6951	6.25567	7.5109	7.45763	7.36043	7.45537	7.47553	7.49517	6.45592	6.72461	6.77732	6.238	6.65407	6.46051	7.43195	7.49767	7.46618	7.38977	7.60939	7.43441	chr1	36140027	36244720	-	gene_id "ENSMUSG00000037470.14"; gene_type "protein_coding"; gene_name "Uggt1"; level 2; tag "ncRNA_host"; havana_gene "OTTMUSG00000037695.1";	ENSMUSG00000037470.14	protein_coding	Uggt1
ENSMUSG00000047180	Neurl3	7.93274	7.79727	7.98669	8.01941	7.82301	8.01361	7.41531	7.40437	7.6617	7.70658	7.31402	7.70598	8.16889	7.74279	7.71378	8.17736	7.67968	8.07316	7.67378	7.41643	7.4322	7.93381	7.38916	7.73371	chr1	36264597	36274679	-	gene_id "ENSMUSG00000047180.8"; gene_type "protein_coding"; gene_name "Neurl3"; level 2; havana_gene "OTTMUSG00000045459.1";	ENSMUSG00000047180.8	protein_coding	Neurl3
ENSMUSG00000037447	Arid5a	7.83345	8.00546	8.11381	8.09011	7.89458	8.10741	2.69611	2.92907	2.74244	2.82785	2.94376	2.54363	7.99399	7.99242	7.98566	8.22175	7.94359	7.96965	2.45616	2.87049	2.59558	2.64332	2.56608	2.61	chr1	36307733	36324029	+	gene_id "ENSMUSG00000037447.16"; gene_type "protein_coding"; gene_name "Arid5a"; level 1; havana_gene "OTTMUSG00000021515.1";	ENSMUSG00000037447.16	protein_coding	Arid5a
ENSMUSG00000010453	Kansl3	6.44648	6.60333	6.66053	6.60533	6.37139	6.52308	5.89804	5.88242	5.88221	5.87873	5.91645	5.87177	6.40408	6.50603	6.54078	6.43197	6.54805	6.47005	5.85518	5.92693	5.83658	5.8047	5.79973	5.89981	chr1	36335730	36369181	-	gene_id "ENSMUSG00000010453.12"; gene_type "protein_coding"; gene_name "Kansl3"; level 1; tag "ncRNA_host"; havana_gene "OTTMUSG00000049477.1";	ENSMUSG00000010453.12	protein_coding	Kansl3
ENSMUSG00000001143	Lman2l	4.54718	4.47344	4.37005	4.30887	4.56898	4.47405	5.14059	5.06922	5.21272	5.33374	5.11573	5.286	4.37878	4.37972	4.5632	4.48153	4.5837	4.5464	5.07806	5.14003	4.9951	5.23491	5.35844	5.24056	chr1	36419871	36445271	-	gene_id "ENSMUSG00000001143.13"; gene_type "protein_coding"; gene_name "Lman2l"; level 2; havana_gene "OTTMUSG00000021558.1";	ENSMUSG00000001143.13	protein_coding	Lman2l
ENSMUSG00000037408	Cnnm4	3.19256	3.54363	3.24818	3.00281	3.37259	2.98457	3.97917	3.86678	4.07693	4.0668	3.96616	4.0826	3.18095	3.35954	3.5034	3.00088	3.46133	2.94087	4.03676	3.8912	3.93761	4.13094	4.28489	4.11398	chr1	36471620	36508764	+	gene_id "ENSMUSG00000037408.10"; gene_type "protein_coding"; gene_name "Cnnm4"; level 2; tag "ncRNA_host"; havana_gene "OTTMUSG00000033420.1";	ENSMUSG00000037408.10	protein_coding	Cnnm4
ENSMUSG00000001138	Cnnm3	2.8336	2.87876	2.74274	2.66014	2.56022	2.63548	4.93143	4.94855	4.84758	4.81853	4.83389	4.77078	2.5666	3.01526	2.92876	2.58158	2.86711	2.49938	4.93067	4.77887	4.90392	4.73377	4.9549	4.91843	chr1	36511867	36528237	+	gene_id "ENSMUSG00000001138.13"; gene_type "protein_coding"; gene_name "Cnnm3"; level 2; havana_gene "OTTMUSG00000021763.1";	ENSMUSG00000001138.13	protein_coding	Cnnm3
ENSMUSG00000067653	Ankrd23	-1.56643	-2.87353	-3.92198	-2.03768	-3.37484	-2.25197	-1.80025	-0.952045	-1.778	-1.6601	-0.819484	-1.3667	-1.56328	-2.16204	-1.44583	-1.77367	-2.63884	-2.03872	-1.83297	-1.48364	-1.79155	-1.48151	-1.16326	-1.80858	chr1	36530188	36536883	-	gene_id "ENSMUSG00000067653.12"; gene_type "protein_coding"; gene_name "Ankrd23"; level 2; havana_gene "OTTMUSG00000049836.1";	ENSMUSG00000067653.12	protein_coding	Ankrd23
ENSMUSG00000079610	Ankrd39	1.42186	1.27265	1.52316	1.36794	1.56262	0.595289	1.8904	2.00113	1.61783	1.95633	2.00685	2.04603	1.17816	1.36367	1.6664	0.869378	1.18336	1.07857	1.74443	1.85361	1.86295	2.05583	1.96586	1.88179	chr1	36537507	36547445	-	gene_id "ENSMUSG00000079610.9"; gene_type "protein_coding"; gene_name "Ankrd39"; level 2; tag "overlapping_locus"; havana_gene "OTTMUSG00000049837.1";	ENSMUSG00000079610.9	protein_coding	Ankrd39
ENSMUSG00000026121	Sema4c	6.99159	6.60896	7.59155	7.60483	6.48453	7.5998	3.43632	3.65444	3.73267	3.43021	3.49287	3.57481	7.64296	6.55142	6.33818	8.02221	6.54106	7.5044	3.57269	3.17319	3.45452	2.94565	3.09459	3.39866	chr1	36548639	36558349	-	gene_id "ENSMUSG00000026121.13"; gene_type "protein_coding"; gene_name "Sema4c"; level 2; havana_gene "OTTMUSG00000020876.1";	ENSMUSG00000026121.13	protein_coding	Sema4c
ENSMUSG00000087589	D430040D24Rik	-0.929677	-1.21105	-0.434502	-1.25545	-1.32385	-1.11999	-4.15771	-2.87217	-2.54941	-2.31159	-3.04483	-3.02094	-1.37587	-1.50792	-2.22456	-0.700175	-1.68359	-0.574341	-3.32047	-3.77516	-4.4839	-4.5917	-3.69915	-3.81468	chr1	36557701	36565613	+	gene_id "ENSMUSG00000087589.3"; gene_type "processed_transcript"; gene_name "D430040D24Rik"; level 2; havana_gene "OTTMUSG00000021816.1";	ENSMUSG00000087589.3	processed_transcript	D430040D24Rik
ENSMUSG00000061518	Cox5b	4.54139	4.71983	4.62774	4.64505	4.92203	4.89864	4.5368	4.57358	4.46132	4.37464	4.32596	4.35725	4.74481	4.82245	4.90788	4.81941	4.70817	4.75004	4.59922	4.47277	4.41902	4.25096	4.53322	4.43319	chr1	36691484	36693681	+	gene_id "ENSMUSG00000061518.10"; gene_type "protein_coding"; gene_name "Cox5b"; level 2; havana_gene "OTTMUSG00000049480.1";	ENSMUSG00000061518.10	protein_coding	Cox5b
ENSMUSG00000037351	Actr1b	6.00491	6.12758	6.01595	6.04406	6.07326	6.05425	6.27735	6.35644	6.31456	6.31563	6.31638	6.3183	5.937	6.0551	6.07208	5.85079	5.92986	5.95292	6.35694	6.47742	6.39659	6.16831	6.32783	6.23275	chr1	36698114	36714422	-	gene_id "ENSMUSG00000037351.9"; gene_type "protein_coding"; gene_name "Actr1b"; level 2; havana_gene "OTTMUSG00000034164.1";	ENSMUSG00000037351.9	protein_coding	Actr1b
ENSMUSG00000026116	Tmem131	8.81988	9.00211	8.76749	8.82303	8.96561	8.54342	6.79179	6.80916	6.9513	6.87155	6.77457	6.87165	8.70347	9.09537	9.14148	8.68253	8.8891	8.69313	6.84602	6.77224	6.75307	6.84567	6.77592	6.85573	chr1	36792191	36943666	-	gene_id "ENSMUSG00000026116.11"; gene_type "protein_coding"; gene_name "Tmem131"; level 2; tag "overlapping_locus"; havana_gene "OTTMUSG00000049482.1";	ENSMUSG00000026116.11	protein_coding	Tmem131
ENSMUSG00000050122	Vwa3b	0.239573	0.398858	0.250072	0.556524	0.480532	0.642292	-4.15771	-6.67176	-6.67176	-6.67176	-6.67176	-4.39273	-0.0761437	0.58998	0.243303	-0.091523	0.281909	0.372338	-6.67176	-6.67176	-6.67176	-6.67176	-6.67176	-4.62815	chr1	37026596	37187613	+	gene_id "ENSMUSG00000050122.18"; gene_type "protein_coding"; gene_name "Vwa3b"; level 2; havana_gene "OTTMUSG00000029372.1";	ENSMUSG00000050122.18	protein_coding	Vwa3b
ENSMUSG00000026113	Inpp4a	6.1949	6.06163	6.08919	6.08437	6.13322	5.99437	5.11772	5.17299	4.91072	4.96026	5.21424	4.86735	6.24176	6.107	6.21175	6.10043	6.02866	6.12533	4.92782	5.06299	5.14769	4.6955	4.96579	4.84806	chr1	37299865	37410736	+	gene_id "ENSMUSG00000026113.17"; gene_type "protein_coding"; gene_name "Inpp4a"; level 2; havana_gene "OTTMUSG00000033181.1";	ENSMUSG00000026113.17	protein_coding	Inpp4a
ENSMUSG00000026112	Coa5	8.46541	8.56546	8.41475	8.35066	8.49415	8.42661	6.36572	6.50831	6.71636	6.66475	6.55122	6.65068	8.40396	8.46724	8.48709	8.36786	8.49487	8.37179	6.58663	6.52128	6.48968	6.76312	6.48649	6.49918	chr1	37417084	37430103	-	gene_id "ENSMUSG00000026112.7"; gene_type "protein_coding"; gene_name "Coa5"; level 2; havana_gene "OTTMUSG00000022117.1";	ENSMUSG00000026112.7	protein_coding	Coa5
ENSMUSG00000026111	Unc50	5.57692	5.65092	5.49358	5.50695	5.61912	5.7534	4.84591	4.87878	4.89519	4.88927	4.9253	4.89877	5.57875	5.51227	5.55666	5.66466	5.62806	5.62787	4.89609	4.92416	4.93715	5.00812	4.89752	4.9373	chr1	37430139	37439124	+	gene_id "ENSMUSG00000026111.15"; gene_type "protein_coding"; gene_name "Unc50"; level 2; havana_gene "OTTMUSG00000021774.1";	ENSMUSG00000026111.15	protein_coding	Unc50
ENSMUSG00000026110	Mgat4a	6.63911	6.61767	6.56706	6.66554	6.68238	6.49934	5.69549	5.60745	5.52798	5.63683	5.67051	5.65839	6.51487	6.76428	6.65843	6.75035	6.61909	6.49952	5.493	5.756	5.65175	5.75058	5.80841	5.62955	chr1	37439340	37541016	-	gene_id "ENSMUSG00000026110.15"; gene_type "protein_coding"; gene_name "Mgat4a"; level 2; tag "overlapping_locus"; havana_gene "OTTMUSG00000033899.1";	ENSMUSG00000026110.15	protein_coding	Mgat4a
ENSMUSG00000026090	2010300C02Rik	-0.0793616	0.0327509	-0.328953	-0.174042	0.388099	-0.598965	1.85397	2.31778	1.47889	1.2776	2.25422	0.896741	-1.21003	0.461578	1.20574	-0.903094	0.221014	-0.343039	1.32648	2.7263	2.55334	-1.04462	2.35495	1.36886	chr1	37611677	37720085	-	gene_id "ENSMUSG00000026090.16"; gene_type "protein_coding"; gene_name "2010300C02Rik"; level 2; tag "overlapping_locus"; havana_gene "OTTMUSG00000030326.1";	ENSMUSG00000026090.16	protein_coding	2010300C02Rik
ENSMUSG00000060771	Tsga10	1.87295	1.86405	2.35637	2.31525	1.91705	2.32568	2.86121	3.01642	2.98179	3.05107	2.96449	2.76834	2.04979	2.09843	1.84098	2.40585	1.71195	2.22689	2.89021	2.70547	2.89522	2.98079	2.8205	3.07602	chr1	37754776	37866429	-	gene_id "ENSMUSG00000060771.14"; gene_type "protein_coding"; gene_name "Tsga10"; level 2; havana_gene "OTTMUSG00000023825.1";	ENSMUSG00000060771.14	protein_coding	Tsga10
ENSMUSG00000037216	Lipt1	-1.37904	-1.07652	-1.78274	-1.47222	-2.45017	-1.28607	0.220696	1.11433	0.504577	0.729296	0.458442	0.675614	-1.77872	-1.19406	-0.807844	-4.31652	-2.246	-2.29017	0.73567	0.753144	0.560555	0.980384	0.727534	0.473138	chr1	37871738	37876228	+	gene_id "ENSMUSG00000037216.5"; gene_type "protein_coding"; gene_name "Lipt1"; level 2; havana_gene "OTTMUSG00000022093.1";	ENSMUSG00000037216.5	protein_coding	Lipt1
ENSMUSG00000026088	Mitd1	5.3978	5.23678	5.61593	5.72983	5.20206	5.91286	3.71547	3.52537	3.98089	4.11227	3.64189	3.87157	5.51946	5.26702	5.21194	5.78681	5.28554	5.59455	4.0208	3.54158	3.53487	4.38162	3.74555	3.99708	chr1	37874801	37890411	-	gene_id "ENSMUSG00000026088.15"; gene_type "protein_coding"; gene_name "Mitd1"; level 2; havana_gene "OTTMUSG00000026563.1";	ENSMUSG00000026088.15	protein_coding	Mitd1
ENSMUSG00000026087	Mrpl30	5.11547	5.11554	5.11768	5.07586	4.9323	5.25491	4.5959	4.70034	4.80042	4.75647	4.69193	4.91512	5.09712	5.09914	4.95612	5.12672	5.12238	5.23024	4.83046	4.83268	4.6104	4.81554	4.76299	4.72313	chr1	37890477	37898535	+	gene_id "ENSMUSG00000026087.11"; gene_type "protein_coding"; gene_name "Mrpl30"; level 2; havana_gene "OTTMUSG00000026562.1";	ENSMUSG00000026087.11	protein_coding	Mrpl30
ENSMUSG00000058407	Txndc9	6.00175	6.02188	6.06155	6.07315	5.90626	6.19883	5.29122	5.21914	5.17946	5.32135	5.28394	5.11245	6.05373	5.93229	5.94876	6.04593	6.08848	6.02368	5.2153	5.18712	5.2398	5.29664	5.20003	5.22528	chr1	37985189	37997893	-	gene_id "ENSMUSG00000058407.12"; gene_type "protein_coding"; gene_name "Txndc9"; level 1; havana_gene "OTTMUSG00000026595.1";	ENSMUSG00000058407.12	protein_coding	Txndc9
ENSMUSG00000026083	Eif5b	7.15837	7.15166	7.204	7.21939	7.02601	7.05632	7.14312	7.04833	7.17756	7.24985	7.11514	7.17877	7.08738	7.18353	7.13986	7.1285	7.13348	7.12724	7.18578	6.85061	7.08945	7.3117	7.17044	7.12661	chr1	37998010	38055579	+	gene_id "ENSMUSG00000026083.12"; gene_type "protein_coding"; gene_name "Eif5b"; level 2; havana_gene "OTTMUSG00000049483.1";	ENSMUSG00000026083.12	protein_coding	Eif5b
ENSMUSG00000026082	Rev1	3.39238	3.37189	3.33103	3.13345	3.24663	2.93824	4.51655	4.44723	4.42934	4.3092	4.24565	4.46734	3.2323	3.48595	3.43015	2.76416	3.49387	3.10652	4.36222	4.30523	4.41666	4.25575	4.36468	4.43114	chr1	38052786	38129801	-	gene_id "ENSMUSG00000026082.11"; gene_type "protein_coding"; gene_name "Rev1"; level 2; tag "overlapping_locus"; havana_gene "OTTMUSG00000049485.1";	ENSMUSG00000026082.11	protein_coding	Rev1
ENSMUSG00000026080	Chst10	-6.67176	-6.67176	-6.67176	-6.67176	-6.67176	-4.06273	-1.39758	-0.785165	-1.02075	-0.59651	-1.22622	-0.315554	-6.67176	-6.67176	-4.03867	-6.67176	-6.67176	-6.67176	-1.21366	-1.14422	-1.22301	-1.35927	-1.39852	-0.548665	chr1	38863867	38898161	-	gene_id "ENSMUSG00000026080.13"; gene_type "protein_coding"; gene_name "Chst10"; level 2; havana_gene "OTTMUSG00000049487.1";	ENSMUSG00000026080.13	protein_coding	Chst10
ENSMUSG00000026078	Pdcl3	5.65542	5.57884	5.60099	5.67808	5.59735	5.7359	5.08666	5.12532	5.06788	5.1246	5.0445	5.18319	5.71906	5.58855	5.43768	5.7418	5.52162	5.66598	5.26017	4.92716	5.03402	5.04041	5.13532	5.14263	chr1	38985608	38997238	+	gene_id "ENSMUSG00000026078.10"; gene_type "protein_coding"; gene_name "Pdcl3"; level 2; havana_gene "OTTMUSG00000050275.1";	ENSMUSG00000026078.10	protein_coding	Pdcl3
ENSMUSG00000103046	Gm37309	0.0567821	-0.637045	-0.434502	0.236999	0.0688714	-0.598965	0.162308	-0.0579871	-0.295317	0.114951	0.271433	0.286063	-0.149359	0.2704	0.52496	0.380668	-0.487409	-0.0829996	0.0470129	0.11737	-0.0196183	0.387408	0.285832	0.440948	chr1	38992678	38994316	+	gene_id "ENSMUSG00000103046.1"; gene_type "TEC"; gene_name "Gm37309"; level 2; havana_gene "OTTMUSG00000050388.1";	ENSMUSG00000103046.1	TEC	Gm37309
ENSMUSG00000026077	Npas2	-4.14199	-6.67176	-6.67176	-3.87313	-4.23504	-6.67176	2.19709	2.48228	2.02697	1.5846	2.35187	1.5646	-4.1393	-6.67176	-4.03867	-4.31652	-4.0575	-4.35884	1.57989	2.42033	2.2596	1.57833	2.18419	1.74347	chr1	39193731	39363236	+	gene_id "ENSMUSG00000026077.15"; gene_type "protein_coding"; gene_name "Npas2"; level 2; tag "overlapping_locus"; havana_gene "OTTMUSG00000036938.1";	ENSMUSG00000026077.15	protein_coding	Npas2
ENSMUSG00000073702	Rpl31	2.8336	2.61611	2.50651	2.75061	2.73926	2.8103	3.13611	2.94696	2.95208	2.94736	2.79544	3.06401	2.80812	2.72952	2.20267	2.7382	2.78535	2.49938	2.96996	2.99586	2.92203	2.80239	3.03672	3.03348	chr1	39367842	39371911	+	gene_id "ENSMUSG00000073702.11"; gene_type "protein_coding"; gene_name "Rpl31"; level 2; havana_gene "OTTMUSG00000050276.1";	ENSMUSG00000073702.11	protein_coding	Rpl31
ENSMUSG00000003134	Tbc1d8	2.01346	2.45883	1.9991	2.24585	2.72988	2.31121	4.70218	4.75555	4.9299	4.90412	4.98866	4.85044	2.21933	2.73879	3.12721	2.27957	2.67616	2.12757	4.95887	4.75034	4.83683	4.87901	4.74683	5.01998	chr1	39371492	39478755	-	gene_id "ENSMUSG00000003134.10"; gene_type "protein_coding"; gene_name "Tbc1d8"; level 2; havana_gene "OTTMUSG00000050277.1";	ENSMUSG00000003134.10	protein_coding	Tbc1d8
ENSMUSG00000003135	Cnot11	4.20284	4.43736	4.38951	4.39153	4.23929	4.11027	4.71493	4.63007	4.66047	4.68304	4.54825	4.66514	4.37878	4.37081	4.21233	4.23779	4.28961	4.2719	4.60815	4.63942	4.81017	4.67776	4.70657	4.6927	chr1	39534992	39546889	+	gene_id "ENSMUSG00000003135.15"; gene_type "protein_coding"; gene_name "Cnot11"; level 2; havana_gene "OTTMUSG00000026590.1";	ENSMUSG00000003135.15	protein_coding	Cnot11
ENSMUSG00000085894	Gm15832	4.35256	4.06045	4.48668	4.67835	4.44542	4.15147	2.18248	2.57728	1.82871	1.85298	2.14947	1.81759	4.37878	4.7894	4.56942	4.45521	4.59574	4.50742	2.04725	2.0315	2.02008	1.39941	1.8763	1.99697	chr1	39547570	39552002	-	gene_id "ENSMUSG00000085894.1"; gene_type "processed_transcript"; gene_name "Gm15832"; level 2; tag "ncRNA_host"; tag "overlapping_locus"; havana_gene "OTTMUSG00000026591.1";	ENSMUSG00000085894.1	processed_transcript	Gm15832
ENSMUSG00000077704	Snord89	0.500609	-0.0280484	0.106934	-0.174042	0.289335	0.151232	-3.28986	-2.87217	-1.42625	-1.84637	-2.10443	-2.07954	0.455272	0.218367	0.62384	0.467492	-0.297246	0.683362	-1.99661	-2.87543	-1.79155	-2.32342	-2.02944	-1.80858	chr1	39548745	39548854	-	gene_id "ENSMUSG00000077704.1"; gene_type "snoRNA"; gene_name "Snord89"; level 3;	ENSMUSG00000077704.1	snoRNA	Snord89
ENSMUSG00000048234	Rnf149	9.09311	8.97622	8.94601	8.89545	8.90762	8.90348	6.71516	6.78033	6.92095	6.72871	6.80291	6.76639	8.9408	8.98219	8.93523	8.91801	9.00637	8.96007	6.7665	6.62289	6.88282	6.68047	6.66281	6.62673	chr1	39551296	39577405	-	gene_id "ENSMUSG00000048234.13"; gene_type "protein_coding"; gene_name "Rnf149"; level 2; tag "ncRNA_host"; tag "overlapping_locus"; havana_gene "OTTMUSG00000021879.1";	ENSMUSG00000048234.13	protein_coding	Rnf149
ENSMUSG00000064936	Gm23722	1.14468	1.22133	1.37484	1.6355	0.937195	0.971637	-3.28986	-2.10992	-1.42625	-2.61606	-2.28841	-1.67953	1.37376	0.918205	1.00023	1.65965	0.862986	1.32264	-1.55266	-1.92831	-2.74338	-2.32342	-2.49194	-1.40599	chr1	39573746	39573875	-	gene_id "ENSMUSG00000064936.1"; gene_type "snoRNA"; gene_name "Gm23722"; level 3;	ENSMUSG00000064936.1	snoRNA	Gm23722
ENSMUSG00000050967	Creg2	4.94608	4.9461	4.88794	4.60404	4.74468	4.64535	4.32024	4.56781	4.25477	4.04016	4.37518	4.12697	5.09316	4.85902	4.85288	4.60635	4.81247	5.0385	4.15116	4.49114	4.71374	4.25575	4.26486	4.16906	chr1	39618406	39651474	-	gene_id "ENSMUSG00000050967.5"; gene_type "protein_coding"; gene_name "Creg2"; level 2; havana_gene "OTTMUSG00000049490.1";	ENSMUSG00000050967.5	protein_coding	Creg2
ENSMUSG00000097083	D930019O06Rik	-0.152575	-0.091523	-0.138532	-0.378039	-0.0554336	0.214808	-0.24852	-0.708447	-0.802467	-0.774232	-1.5399	-0.891738	0.184402	0.320622	-0.107017	-0.221332	-0.0520666	0.496958	-1.55266	-0.869643	-1.22301	-1.48151	-0.293339	-1.52811	chr1	39650176	39657390	+	gene_id "ENSMUSG00000097083.1"; gene_type "antisense_RNA"; gene_name "D930019O06Rik"; level 2; havana_gene "OTTMUSG00000050390.1";	ENSMUSG00000097083.1	antisense_RNA	D930019O06Rik
ENSMUSG00000026074	Map4k4	7.15743	6.97461	7.10271	7.08861	7.21402	6.91812	6.63826	6.64662	6.65832	6.62609	6.74642	6.78382	7.42858	7.31399	7.12727	7.40842	7.28944	7.46171	6.71369	6.5168	6.63954	6.60645	6.66138	6.73564	chr1	39900913	40026310	+	gene_id "ENSMUSG00000026074.14"; gene_type "protein_coding"; gene_name "Map4k4"; level 2; havana_gene "OTTMUSG00000050440.1";	ENSMUSG00000026074.14	protein_coding	Map4k4
ENSMUSG00000026073	Il1r2	-0.929677	-1.52481	-1.31129	-1.25545	-0.423084	-0.598965	-3.28986	-1.76098	-1.59143	-1.6601	-2.49933	-4.39273	-0.803198	-0.619932	-1.25802	-0.363987	-0.592799	-0.416096	-1.68602	-3.77516	-3.6516	-2.57235	-2.7941	-2.15706	chr1	40074079	40125231	+	gene_id "ENSMUSG00000026073.13"; gene_type "protein_coding"; gene_name "Il1r2"; level 2; havana_gene "OTTMUSG00000050443.1";	ENSMUSG00000026073.13	protein_coding	Il1r2
ENSMUSG00000026072	Il1r1	2.80488	1.91338	1.91565	2.33209	2.16002	1.98636	-1.23181	-1.14078	-0.704578	-0.976965	-0.560618	-1.10976	2.9981	2.19582	2.62889	2.3837	2.0107	2.35317	-1.02512	-1.04677	-2.44053	-0.377538	-0.869657	-0.614794	chr1	40225080	40317257	+	gene_id "ENSMUSG00000026072.12"; gene_type "protein_coding"; gene_name "Il1r1"; level 2; havana_gene "OTTMUSG00000050518.1";	ENSMUSG00000026072.12	protein_coding	Il1r1
ENSMUSG00000070942	Il1rl2	0.452044	0.764173	0.761071	0.16363	0.64933	0.774759	1.4029	1.75244	1.01615	1.18336	1.63238	1.5646	1.11703	0.548436	0.52496	0.549385	0.0212002	0.683362	1.19989	1.49756	1.89035	0.642799	1.13309	1.00051	chr1	40324610	40367562	+	gene_id "ENSMUSG00000070942.8"; gene_type "protein_coding"; gene_name "Il1rl2"; level 2; havana_gene "OTTMUSG00000050520.1";	ENSMUSG00000070942.8	protein_coding	Il1rl2
ENSMUSG00000026069	Il1rl1	-1.78186	-2.48465	-3.03342	-1.47222	-2.45017	-1.11999	2.75657	2.84247	2.4447	2.27468	3.0591	2.69445	-2.3396	-2.16204	-4.03867	-1.27369	-4.0575	-1.82466	2.2434	2.61158	2.62851	1.76464	2.35495	2.28684	chr1	40429570	40465415	+	gene_id "ENSMUSG00000026069.15"; gene_type "protein_coding"; gene_name "Il1rl1"; level 2; havana_gene "OTTMUSG00000037806.1";	ENSMUSG00000026069.15	protein_coding	Il1rl1
ENSMUSG00000026068	Il18rap	5.3994	5.01741	5.54828	5.91448	5.4622	5.92122	3.05017	2.60008	2.35673	2.72288	3.10183	2.99728	5.53852	5.18467	5.15728	6.07041	5.35272	5.5652	2.87253	2.84532	2.79727	3.20541	2.90704	2.93291	chr1	40515362	40551705	+	gene_id "ENSMUSG00000026068.11"; gene_type "protein_coding"; gene_name "Il18rap"; level 2; havana_gene "OTTMUSG00000034788.1";	ENSMUSG00000026068.11	protein_coding	Il18rap
ENSMUSG00000026065	Slc9a4	-4.14199	-4.2647	-6.67176	-6.67176	-4.23504	-6.67176	-1.08313	-0.318078	-1.59143	-2.06031	-0.684253	-1.10976	-6.67176	-3.39197	-6.67176	-6.67176	-4.0575	-2.98172	-1.83297	-0.869643	-1.22301	-1.92619	-0.417294	-1.66154	chr1	40580081	40630725	+	gene_id "ENSMUSG00000026065.8"; gene_type "protein_coding"; gene_name "Slc9a4"; level 1; havana_gene "OTTMUSG00000050474.1";	ENSMUSG00000026065.8	protein_coding	Slc9a4
ENSMUSG00000026062	Slc9a2	-3.27264	-4.2647	-3.03342	-6.67176	-2.45017	-2.25197	-1.23181	-2.10992	-4.32012	-2.31159	-1.94128	-2.6349	-3.2697	-2.46823	-3.1599	-3.46487	-4.0575	-2.98172	-2.94122	-0.788618	-2.44053	-1.48151	-0.783716	-3.29766	chr1	40680574	40769273	+	gene_id "ENSMUSG00000026062.12"; gene_type "protein_coding"; gene_name "Slc9a2"; level 2; havana_gene "OTTMUSG00000050475.1";	ENSMUSG00000026062.12	protein_coding	Slc9a2
ENSMUSG00000041945	Mfsd9	2.96054	3.10796	3.38632	3.16198	3.21335	3.18041	2.19709	1.95471	2.34535	1.94201	1.85967	1.8482	3.34987	3.20769	3.24839	3.44787	3.05329	3.0802	1.91533	1.92742	2.12764	2.0112	2.21583	1.75661	chr1	40772038	40790687	-	gene_id "ENSMUSG00000041945.12"; gene_type "protein_coding"; gene_name "Mfsd9"; level 2; havana_gene "OTTMUSG00000022617.1";	ENSMUSG00000041945.12	protein_coding	Mfsd9
ENSMUSG00000060679	Mrps9	3.77454	3.76585	3.75375	3.85236	3.70506	3.80929	4.18381	4.07101	4.21467	4.41148	4.21137	4.31404	3.89167	3.82295	3.91813	3.64701	3.86116	3.74848	4.37274	4.28666	4.40007	4.30512	4.28737	4.24326	chr1	42851233	42905683	+	gene_id "ENSMUSG00000060679.14"; gene_type "protein_coding"; gene_name "Mrps9"; level 2; havana_gene "OTTMUSG00000046302.1";	ENSMUSG00000060679.14	protein_coding	Mrps9
ENSMUSG00000070939	Tgfbrap1	5.09387	5.06912	4.996	4.95875	5.07625	4.75901	5.72604	5.80439	5.87431	5.93223	5.82446	5.85491	4.91832	5.10273	5.10689	4.88001	4.94546	4.94314	5.83934	5.71751	5.87653	5.86238	5.76807	5.81601	chr1	43047200	43098637	-	gene_id "ENSMUSG00000070939.9"; gene_type "protein_coding"; gene_name "Tgfbrap1"; level 1; havana_gene "OTTMUSG00000046304.1";	ENSMUSG00000070939.9	protein_coding	Tgfbrap1
ENSMUSG00000010290	AI597479	3.57922	3.57463	3.43208	3.63208	3.67114	3.60498	4.00847	4.04631	3.7283	3.9958	4.04614	3.77529	3.75289	3.67154	3.52275	3.55584	3.66937	3.6219	3.97183	3.99783	4.11362	3.96535	4.16033	3.95496	chr1	43098710	43115947	+	gene_id "ENSMUSG00000010290.7"; gene_type "protein_coding"; gene_name "AI597479"; level 2; havana_gene "OTTMUSG00000021985.1";	ENSMUSG00000010290.7	protein_coding	AI597479
ENSMUSG00000066877	Nck2	4.38849	4.47892	4.61787	4.61784	4.45114	4.63086	4.08904	4.11389	4.19895	4.36394	3.99667	4.1363	4.62916	4.37081	4.26306	4.83173	4.20173	4.61676	4.06298	4.0233	4.15376	4.33258	4.25981	4.06201	chr1	43444579	43570515	+	gene_id "ENSMUSG00000066877.11"; gene_type "protein_coding"; gene_name "Nck2"; level 2; tag "overlapping_locus"; havana_gene "OTTMUSG00000021065.1";	ENSMUSG00000066877.11	protein_coding	Nck2
ENSMUSG00000103945	Gm38228	-0.929677	-1.21105	-0.434502	0.236999	-0.9177	-0.971061	-0.329994	-0.566261	-0.295317	-0.59651	-0.446747	-1.3667	-1.37587	-0.28348	-0.465239	0.137567	-1.11386	-0.49305	-0.282016	-0.955491	-1.00534	-0.0592918	-0.483509	-0.684101	chr1	43560273	43561565	+	gene_id "ENSMUSG00000103945.1"; gene_type "TEC"; gene_name "Gm38228"; level 2; tag "overlapping_locus"; havana_gene "OTTMUSG00000046354.1";	ENSMUSG00000103945.1	TEC	Gm38228
ENSMUSG00000057363	Uxs1	3.52742	3.59996	3.6798	3.69201	3.51599	3.58707	4.35324	4.26898	4.24255	4.37464	4.36156	4.3331	3.80711	3.56099	3.59765	3.66549	3.61715	3.70176	4.34949	4.31672	4.37361	4.45635	4.41553	4.2456	chr1	43746966	43827800	-	gene_id "ENSMUSG00000057363.12"; gene_type "protein_coding"; gene_name "Uxs1"; level 2; havana_gene "OTTMUSG00000030350.1";	ENSMUSG00000057363.12	protein_coding	Uxs1
ENSMUSG00000041763	Tpp2	6.94245	6.87124	6.98227	6.95025	6.92939	6.89344	6.87083	6.81404	6.84418	6.92622	6.89826	6.78035	6.97829	6.94674	6.93306	6.90321	6.89239	6.88267	6.87443	6.81823	6.82496	6.86735	6.80352	6.80684	chr1	43933647	44003000	+	gene_id "ENSMUSG00000041763.14"; gene_type "protein_coding"; gene_name "Tpp2"; level 2; havana_gene "OTTMUSG00000046400.1";	ENSMUSG00000041763.14	protein_coding	Tpp2
ENSMUSG00000026049	Tex30	0.87681	0.613095	0.0296615	-0.272438	0.64933	0.774759	2.57824	2.19334	2.01265	2.11791	2.32807	2.21997	0.724804	0.049962	0.52496	0.335215	0.552919	0.751665	2.42416	2.26767	2.3708	2.30726	2.45556	2.34017	chr1	44086613	44102441	-	gene_id "ENSMUSG00000026049.11"; gene_type "protein_coding"; gene_name "Tex30"; level 2; tag "overlapping_locus"; havana_gene "OTTMUSG00000034051.1";	ENSMUSG00000026049.11	protein_coding	Tex30
ENSMUSG00000026047	Kdelc1	1.4956	1.81296	0.808108	1.0392	1.72258	1.41225	3.54314	3.43947	3.30923	3.51488	3.48571	3.42548	1.23681	1.33951	1.52003	1.41945	1.21493	1.27702	3.48233	3.66178	3.43604	3.36023	3.55667	3.54969	chr1	44106546	44118808	-	gene_id "ENSMUSG00000026047.13"; gene_type "protein_coding"; gene_name "Kdelc1"; level 2; tag "overlapping_locus"; havana_gene "OTTMUSG00000034049.1";	ENSMUSG00000026047.13	protein_coding	Kdelc1
ENSMUSG00000041684	Bivm	1.81652	1.81296	1.57847	1.68877	2.11748	1.2396	3.74561	3.42252	3.62382	3.61304	3.59279	3.6287	1.56899	2.11275	2.28051	1.56438	2.30284	1.76409	3.65772	3.64364	3.54353	3.68898	3.56078	3.63753	chr1	44118957	44144770	+	gene_id "ENSMUSG00000041684.11"; gene_type "protein_coding"; gene_name "Bivm"; level 2; havana_gene "OTTMUSG00000023025.1";	ENSMUSG00000041684.11	protein_coding	Bivm
ENSMUSG00000026048	Ercc5	2.34136	2.09542	1.9991	1.95107	2.11748	1.81232	3.69502	3.75268	3.55631	3.49049	3.61591	3.58847	2.18995	2.44256	2.29558	1.58394	2.04624	1.79678	3.79855	3.38448	3.65958	3.4297	3.60127	3.64461	chr1	44147744	44181260	+	gene_id "ENSMUSG00000026048.16"; gene_type "protein_coding"; gene_name "Ercc5"; level 2; havana_gene "OTTMUSG00000021431.1";	ENSMUSG00000026048.16	protein_coding	Ercc5
ENSMUSG00000025995	Wdr75	2.34136	2.62601	1.9991	1.90679	2.67225	2.02234	4.57367	4.63375	4.58746	4.50455	4.57208	4.56503	1.83882	2.84555	2.92876	1.8814	2.79582	2.33101	4.54072	4.7021	4.48342	4.58944	4.58664	4.57713	chr1	45795166	45823619	+	gene_id "ENSMUSG00000025995.16"; gene_type "protein_coding"; gene_name "Wdr75"; level 2; havana_gene "OTTMUSG00000022347.1";	ENSMUSG00000025995.16	protein_coding	Wdr75
ENSMUSG00000025993	Slc40a1	1.79721	2.69347	1.31095	1.1573	2.52809	1.41225	6.05871	6.07241	6.00213	5.9085	5.91045	5.97421	1.23681	2.44256	2.39693	0.931784	2.09796	1.1308	5.89293	5.9035	5.80542	5.82096	5.98176	5.68128	chr1	45908068	45926523	-	gene_id "ENSMUSG00000025993.10"; gene_type "protein_coding"; gene_name "Slc40a1"; level 2; havana_gene "OTTMUSG00000046528.1";	ENSMUSG00000025993.10	protein_coding	Slc40a1
ENSMUSG00000101262	Gm8326	-0.152575	-0.840114	0.380282	-0.272438	0.0688714	-0.836082	-1.39758	-2.10992	-2.24414	-2.06031	-1.79473	-0.996635	-0.22649	-0.210341	-0.465239	-0.290897	0.0212002	-0.49305	-1.43059	-1.48364	-2.74338	-0.953338	-1.84403	-1.09158	chr1	46414502	46416932	+	gene_id "ENSMUSG00000101262.1"; gene_type "processed_pseudogene"; gene_name "Gm8326"; level 1; tag "pseudo_consens"; havana_gene "OTTMUSG00000046663.1";	ENSMUSG00000101262.1	processed_pseudogene	Gm8326
ENSMUSG00000025986	Slc39a10	3.44296	3.24916	3.49811	3.69201	3.29834	3.39459	5.65371	5.53435	5.74167	5.72624	5.72012	5.55316	3.47085	3.27927	3.3312	3.30193	3.50668	3.36819	5.61585	5.58315	5.72017	5.65681	5.49581	5.61249	chr1	46807544	46892852	-	gene_id "ENSMUSG00000025986.6"; gene_type "protein_coding"; gene_name "Slc39a10"; level 2; tag "overlapping_locus"; havana_gene "OTTMUSG00000021430.1";	ENSMUSG00000025986.6	protein_coding	Slc39a10
ENSMUSG00000100213	Gm28151	-4.14199	-4.2647	-6.67176	-3.87313	-4.23504	-6.67176	-0.171403	-0.0579871	-1.02075	-1.21292	-1.5399	-0.793953	-6.67176	-6.67176	-6.67176	-3.46487	-6.67176	-6.67176	-0.573567	-1.92831	-1.62708	-0.867488	-1.05861	-0.83358	chr1	46849529	46850479	-	gene_id "ENSMUSG00000100213.1"; gene_type "lincRNA"; gene_name "Gm28151"; level 2; tag "overlapping_locus"; havana_gene "OTTMUSG00000046938.1";	ENSMUSG00000100213.1	lincRNA	Gm28151
ENSMUSG00000100033	Gm8337	-2.03519	-1.35941	-1.12304	-1.47222	-1.32385	-1.94359	-2.05346	-3.25308	-2.93709	-1.6601	-1.79473	-2.33066	-0.689622	-2.16204	-0.684379	-0.903094	-1.68359	-1.3252	-2.64119	-2.57442	-3.12717	-3.25427	-2.24223	-2.61746	chr1	47657693	47659630	+	gene_id "ENSMUSG00000100033.1"; gene_type "processed_pseudogene"; gene_name "Gm8337"; level 1; tag "pseudo_consens"; havana_gene "OTTMUSG00000046816.1";	ENSMUSG00000100033.1	processed_pseudogene	Gm8337
ENSMUSG00000026107	Nabp1	6.70016	6.67958	6.70392	6.8754	6.72197	6.80066	5.40103	5.13576	4.8516	5.18664	5.39311	5.18169	6.67387	6.75175	6.75567	6.81903	6.5968	6.69865	5.07806	5.11787	5.25042	5.44349	5.3549	5.15633	chr1	51465862	51478425	-	gene_id "ENSMUSG00000026107.11"; gene_type "protein_coding"; gene_name "Nabp1"; level 2; havana_gene "OTTMUSG00000046715.1";	ENSMUSG00000026107.11	protein_coding	Nabp1
ENSMUSG00000018417	Myo1b	0.680004	0.531177	0.250072	0.437066	0.524619	-0.135446	3.67949	3.38799	3.18063	2.91839	3.66106	3.18885	0.405015	0.630361	0.113197	0.137567	0.552919	0.282846	3.25106	3.63265	3.60272	2.8219	3.08891	3.28085	chr1	51749765	51916071	-	gene_id "ENSMUSG00000018417.14"; gene_type "protein_coding"; gene_name "Myo1b"; level 1; tag "overlapping_locus"; havana_gene "OTTMUSG00000016470.1";	ENSMUSG00000018417.14	protein_coding	Myo1b
ENSMUSG00000062939	Stat4	1.89128	1.84722	2.01923	2.09615	1.86656	2.25183	1.18559	0.673074	1.09982	1.05618	0.570875	1.32447	2.43504	2.19582	2.24987	2.95654	2.0107	2.46928	1.08177	0.779956	0.454377	1.27279	0.363223	1.16719	chr1	51987148	52107189	+	gene_id "ENSMUSG00000062939.11"; gene_type "protein_coding"; gene_name "Stat4"; level 2; tag "overlapping_locus"; havana_gene "OTTMUSG00000046732.1";	ENSMUSG00000062939.11	protein_coding	Stat4
ENSMUSG00000026104	Stat1	8.84551	8.81208	8.75854	8.84428	8.89337	8.85941	5.43995	5.23501	5.94671	6.08991	5.27567	5.99488	8.82761	8.78109	8.77973	8.87523	8.83122	8.81311	5.96838	5.32094	5.33014	6.518	5.37955	5.80024	chr1	52119440	52161865	+	gene_id "ENSMUSG00000026104.14"; gene_type "protein_coding"; gene_name "Stat1"; level 1; tag "overlapping_locus"; havana_gene "OTTMUSG00000046734.1";	ENSMUSG00000026104.14	protein_coding	Stat1
ENSMUSG00000026103	Gls	7.13885	7.18929	7.26533	7.42126	7.06898	7.2356	6.49849	6.40419	6.28656	6.24302	6.45881	6.08599	7.26122	7.30349	7.31516	7.51003	7.21771	7.28825	6.27465	6.22584	6.47279	6.23654	6.25609	6.23392	chr1	52163448	52233232	-	gene_id "ENSMUSG00000026103.14"; gene_type "protein_coding"; gene_name "Gls"; level 2; havana_gene "OTTMUSG00000021410.1";	ENSMUSG00000026103.14	protein_coding	Gls
ENSMUSG00000002881	Nab1	7.1465	6.93485	7.21386	7.36407	6.9728	7.29518	6.03755	6.03804	6.14766	6.10926	6.07738	5.99145	7.3552	7.02644	7.00534	7.57532	6.95158	7.3153	6.08299	5.87658	5.96941	6.22986	6.00986	6.09797	chr1	52457294	52500679	-	gene_id "ENSMUSG00000002881.14"; gene_type "protein_coding"; gene_name "Nab1"; level 2; havana_gene "OTTMUSG00000035900.1";	ENSMUSG00000002881.14	protein_coding	Nab1
ENSMUSG00000043015	Nemp2	0.761975	0.531177	0.761071	0.437066	0.937195	0.496422	3.72054	3.54509	3.37787	3.22672	3.5106	3.54241	0.683235	1.15806	0.803331	0.700421	1.27608	0.751665	3.48621	3.45688	3.38878	3.4212	3.45869	3.3733	chr1	52630703	52651919	+	gene_id "ENSMUSG00000043015.15"; gene_type "protein_coding"; gene_name "Nemp2"; level 2; havana_gene "OTTMUSG00000046917.1";	ENSMUSG00000043015.15	protein_coding	Nemp2
ENSMUSG00000041439	Mfsd6	3.06111	3.05031	2.99733	3.05447	3.33594	3.10691	6.42745	6.36478	6.23969	6.40708	6.35025	6.37787	2.97244	2.96877	3.3312	3.16575	3.01793	2.85808	6.3431	6.37892	6.31234	6.55879	6.52962	6.34627	chr1	52656286	52727462	-	gene_id "ENSMUSG00000041439.15"; gene_type "protein_coding"; gene_name "Mfsd6"; level 2; tag "overlapping_locus"; havana_gene "OTTMUSG00000033382.1";	ENSMUSG00000041439.15	protein_coding	Mfsd6
ENSMUSG00000026102	Inpp1	4.93949	4.85223	5.32189	5.27842	4.88023	5.22241	4.08904	4.16066	4.26084	4.22004	4.34387	4.18508	5.13616	4.94558	5.10047	5.25887	4.79951	4.82328	4.22963	4.16225	4.28604	4.33258	4.20305	4.17641	chr1	52785427	52817688	-	gene_id "ENSMUSG00000026102.9"; gene_type "protein_coding"; gene_name "Inpp1"; level 2; havana_gene "OTTMUSG00000026596.1";	ENSMUSG00000026102.9	protein_coding	Inpp1
ENSMUSG00000041426	Hibch	0.295696	0.834165	0.316645	0.666842	0.726857	0.971637	3.27347	3.2602	3.29746	3.47067	3.1925	3.27587	0.455272	1.07272	0.472857	-0.440978	0.738163	0.496958	3.25561	3.30825	3.26337	3.4797	3.37241	3.2763	chr1	52844929	52920986	+	gene_id "ENSMUSG00000041426.12"; gene_type "protein_coding"; gene_name "Hibch"; level 1; havana_gene "OTTMUSG00000030558.1";	ENSMUSG00000041426.12	protein_coding	Hibch
ENSMUSG00000026098	Pms1	0.801278	0.444326	-0.0519855	0.236999	0.339562	0.0150019	2.84274	2.76387	2.57711	2.68038	2.69357	2.70285	0.596323	0.320622	-0.0298167	-0.0307508	0.221014	-0.343039	2.49519	2.50312	2.41865	2.47276	2.66872	2.4249	chr1	53189187	53297018	-	gene_id "ENSMUSG00000026098.13"; gene_type "protein_coding"; gene_name "Pms1"; level 2; havana_gene "OTTMUSG00000021891.1";	ENSMUSG00000026098.13	protein_coding	Pms1
ENSMUSG00000026097	Ormdl1	2.7557	2.57582	2.43339	2.60578	2.58125	2.71458	3.71547	3.81574	3.64254	3.7134	3.87328	3.3311	2.37103	2.54116	2.61694	2.27957	2.6183	2.64117	3.81098	3.59917	3.85308	3.68898	3.51912	3.65868	chr1	53297095	53310309	+	gene_id "ENSMUSG00000026097.9"; gene_type "protein_coding"; gene_name "Ormdl1"; level 2; tag "overlapping_locus"; havana_gene "OTTMUSG00000021828.1";	ENSMUSG00000026097.9	protein_coding	Ormdl1
ENSMUSG00000026096	Osgepl1	-1.06449	-0.091523	-0.230603	-2.03768	0.289335	-0.395375	1.85397	1.69711	1.76178	1.63887	1.97655	2.00586	-0.22649	0.461578	0.362641	-0.903094	-0.297246	-1.3252	1.74443	1.85361	2.03244	1.75113	1.7808	1.63383	chr1	53313624	53326343	+	gene_id "ENSMUSG00000026096.14"; gene_type "protein_coding"; gene_name "Osgepl1"; level 2; tag "overlapping_locus"; havana_gene "OTTMUSG00000021889.1";	ENSMUSG00000026096.14	protein_coding	Osgepl1
ENSMUSG00000026095	Asnsd1	2.21609	1.97665	2.17088	1.99403	1.96583	2.12519	3.19555	3.30252	3.10839	3.10347	3.0348	3.14637	2.0167	2.09843	2.32527	2.26752	2.14789	2.14036	3.26918	3.18327	3.09101	3.07596	3.11711	3.12243	chr1	53344617	53352752	-	gene_id "ENSMUSG00000026095.15"; gene_type "protein_coding"; gene_name "Asnsd1"; level 2; tag "overlapping_locus"; havana_gene "OTTMUSG00000046895.1";	ENSMUSG00000026095.15	protein_coding	Asnsd1
ENSMUSG00000026094	Stk17b	6.32953	5.99731	6.64036	6.58528	5.99414	6.55797	5.94642	5.78295	6.22112	6.22244	5.7555	6.19048	6.96642	6.14495	6.07972	7.03742	6.04961	6.82539	6.16938	5.59169	5.84623	6.447	5.75646	6.08109	chr1	53755506	53785224	-	gene_id "ENSMUSG00000026094.14"; gene_type "protein_coding"; gene_name "Stk17b"; level 2; havana_gene "OTTMUSG00000021434.1";	ENSMUSG00000026094.14	protein_coding	Stk17b
ENSMUSG00000041303	Gtf3c3	4.89022	4.90807	4.84065	4.9369	5.00801	4.88405	4.28647	4.24023	4.25477	4.2465	4.44138	4.32497	4.95371	5.07191	4.95612	4.95518	4.90005	4.87779	4.29745	4.37063	4.37846	4.42054	4.29973	4.23859	chr1	54396004	54438971	-	gene_id "ENSMUSG00000041303.7"; gene_type "protein_coding"; gene_name "Gtf3c3"; level 2; havana_gene "OTTMUSG00000046944.1";	ENSMUSG00000041303.7	protein_coding	Gtf3c3
ENSMUSG00000073678	Pgap1	3.06918	3.05031	3.28189	3.0945	3.11584	3.05574	6.00573	6.19543	5.83721	5.65888	6.2588	5.47808	2.79842	2.95294	3.16874	2.94902	3.27169	2.99822	5.76223	5.85704	6.15458	5.45915	5.69043	5.52403	chr1	54472994	54557684	-	gene_id "ENSMUSG00000073678.4"; gene_type "protein_coding"; gene_name "Pgap1"; level 2; tag "overlapping_locus"; havana_gene "OTTMUSG00000046957.1";	ENSMUSG00000073678.4	protein_coding	Pgap1
ENSMUSG00000052331	Ankrd44	3.27165	3.40101	3.38632	3.42004	3.59565	3.13183	6.1156	6.16517	6.03084	5.97418	6.15552	5.98544	3.77284	3.6667	3.76406	3.4532	3.35907	3.40046	6.00061	6.01067	6.07917	6.0595	6.02928	6.02452	chr1	54645340	54926387	-	gene_id "ENSMUSG00000052331.14"; gene_type "protein_coding"; gene_name "Ankrd44"; level 2; tag "overlapping_locus"; havana_gene "OTTMUSG00000042322.1";	ENSMUSG00000052331.14	protein_coding	Ankrd44
ENSMUSG00000025982	Sf3b1	8.49455	8.52883	8.53781	8.54239	8.5064	8.43518	8.24593	8.2162	8.18771	8.1101	8.18701	8.16833	8.52618	8.56667	8.56128	8.58533	8.5388	8.49256	8.2016	8.16342	8.18293	8.14591	8.13411	8.18648	chr1	54985169	55027481	-	gene_id "ENSMUSG00000025982.13"; gene_type "protein_coding"; gene_name "Sf3b1"; level 2; havana_gene "OTTMUSG00000046964.1";	ENSMUSG00000025982.13	protein_coding	Sf3b1
ENSMUSG00000025981	Coq10b	4.74911	4.64391	4.52941	4.49236	4.57686	4.58948	3.53741	3.57225	3.4273	3.49049	3.62571	3.45063	4.46409	4.67341	4.60918	4.29529	4.72471	4.44948	3.31789	3.53373	3.56919	3.52405	3.54426	3.14758	chr1	55052770	55072702	+	gene_id "ENSMUSG00000025981.13"; gene_type "protein_coding"; gene_name "Coq10b"; level 2; tag "overlapping_locus"; havana_gene "OTTMUSG00000046967.1";	ENSMUSG00000025981.13	protein_coding	Coq10b
ENSMUSG00000101122	Gm17971	-1.06449	-1.21105	-1.31129	-1.72742	-1.67634	-1.68965	-1.23181	-1.76098	-1.14368	-1.6601	-1.42759	-1.51465	-0.926486	-1.19406	-0.942873	-1.1393	-1.11386	-2.29017	-2.18121	-1.14422	-2.74338	-2.11118	-1.67976	-1.40599	chr1	55066264	55067069	+	gene_id "ENSMUSG00000101122.1"; gene_type "processed_pseudogene"; gene_name "Gm17971"; level 1; tag "pseudo_consens"; tag "overlapping_locus"; havana_gene "OTTMUSG00000046968.1";	ENSMUSG00000101122.1	processed_pseudogene	Gm17971
ENSMUSG00000025980	Hspd1	4.73142	4.75859	4.43518	4.50726	4.65331	4.44783	5.64441	5.57712	5.59319	5.59626	5.58858	5.61009	4.40778	4.79163	4.82198	4.15845	4.87062	4.48502	5.63782	5.65008	5.59873	5.40088	5.60837	5.58698	chr1	55077835	55088243	-	gene_id "ENSMUSG00000025980.14"; gene_type "protein_coding"; gene_name "Hspd1"; level 2; havana_gene "OTTMUSG00000021770.1";	ENSMUSG00000025980.14	protein_coding	Hspd1
ENSMUSG00000073676	Hspe1	2.77557	3.00551	2.62946	2.87073	2.76706	3.0644	3.06618	3.35262	3.3209	3.43533	3.35834	3.14637	3.03161	2.92886	2.9384	2.71177	3.03571	2.87349	3.43092	3.36248	3.25812	3.29656	3.27063	3.14258	chr1	55088132	55091307	+	gene_id "ENSMUSG00000073676.4"; gene_type "protein_coding"; gene_name "Hspe1"; level 2; havana_gene "OTTMUSG00000021821.1";	ENSMUSG00000073676.4	protein_coding	Hspe1
ENSMUSG00000025979	Mob4	5.1425	5.07455	5.14083	5.14421	5.03874	5.24733	4.84126	4.72993	4.76241	4.81657	4.80401	4.55578	5.07117	5.1081	5.04356	5.22032	5.08869	5.10854	4.74073	4.75373	4.79756	4.8508	4.68223	4.56784	chr1	55131231	55154899	+	gene_id "ENSMUSG00000025979.13"; gene_type "protein_coding"; gene_name "Mob4"; level 2; havana_gene "OTTMUSG00000034749.1";	ENSMUSG00000025979.13	protein_coding	Mob4
ENSMUSG00000025978	Rftn2	-0.311191	0.147164	-1.12304	-0.174042	-0.0554336	-0.216994	1.6776	1.29289	1.34813	1.1588	1.46788	1.32447	-0.0761437	-1.34247	-1.91592	-0.700175	-0.297246	-0.954895	1.06111	1.34432	1.43066	1.56295	1.21887	1.22505	chr1	55170159	55226782	-	gene_id "ENSMUSG00000025978.14"; gene_type "protein_coding"; gene_name "Rftn2"; level 2; havana_gene "OTTMUSG00000021806.1";	ENSMUSG00000025978.14	protein_coding	Rftn2
ENSMUSG00000046994	Mars2	-0.152575	0.0910911	-0.230603	-0.174042	-0.341676	-0.712658	3.11318	3.10942	3.08805	3.10347	3.22723	2.94159	-0.584338	-0.140732	0.62384	-2.54519	0.340337	-0.143749	3.09211	3.29901	3.17141	2.91569	3.17191	3.1723	chr1	55237177	55248470	+	gene_id "ENSMUSG00000046994.9"; gene_type "protein_coding"; gene_name "Mars2"; level 2; havana_gene "OTTMUSG00000046972.1";	ENSMUSG00000046994.9	protein_coding	Mars2
ENSMUSG00000038349	Plcl1	-0.229704	-0.22752	-1.52784	-1.72742	-0.264618	-2.25197	0.276813	0.120851	-0.0351794	0.0629679	0.271433	0.0950747	-1.77872	1.01288	0.52496	-1.98802	0.0909254	-2.03872	-0.282016	0.580884	-0.181397	-0.107693	-0.235139	0.624121	chr1	55405921	55754285	+	gene_id "ENSMUSG00000038349.10"; gene_type "protein_coding"; gene_name "Plcl1"; level 2; tag "overlapping_locus"; havana_gene "OTTMUSG00000046977.1";	ENSMUSG00000038349.10	protein_coding	Plcl1
ENSMUSG00000038331	Satb2	0.0567821	0.0327509	-1.52784	-0.751044	0.127225	-0.836082	2.21156	2.51465	2.20126	2.18024	2.22874	2.25466	-0.149359	0.218367	0.52496	0.239773	-0.129254	-0.143749	2.0367	2.51912	2.21694	2.37046	2.34544	2.25016	chr1	56793981	56978650	-	gene_id "ENSMUSG00000038331.15"; gene_type "protein_coding"; gene_name "Satb2"; level 2; tag "overlapping_locus"; havana_gene "OTTMUSG00000023028.1";	ENSMUSG00000038331.15	protein_coding	Satb2
ENSMUSG00000097519	4930558J18Rik	-4.14199	-6.67176	-6.67176	-6.67176	-4.23504	-2.64471	-0.24852	-0.208354	-0.61291	-1.6601	-0.560618	-0.793953	-3.2697	-4.25059	-6.67176	-4.31652	-6.67176	-6.67176	-1.02512	-0.503563	-1.11008	-1.24659	-0.417294	-0.684101	chr1	57359222	57377544	-	gene_id "ENSMUSG00000097519.2"; gene_type "lincRNA"; gene_name "4930558J18Rik"; level 2; havana_gene "OTTMUSG00000047046.1";	ENSMUSG00000097519.2	lincRNA	4930558J18Rik
ENSMUSG00000038323	1700066M21Rik	1.58839	1.4614	1.43601	1.5517	1.66465	1.14485	3.00935	2.7229	2.68038	2.44682	2.78964	2.29966	1.37376	1.47872	1.29846	1.04904	1.44535	1.45144	2.75524	2.63379	2.79727	2.70066	2.59844	2.58075	chr1	57377620	57385423	+	gene_id "ENSMUSG00000038323.3"; gene_type "protein_coding"; gene_name "1700066M21Rik"; level 2; havana_gene "OTTMUSG00000047047.1";	ENSMUSG00000038323.3	protein_coding	1700066M21Rik
ENSMUSG00000048495	Tyw5	2.9254	2.8282	2.82508	2.68657	2.8033	3.01167	2.0758	1.94286	1.72712	1.99846	2.10348	1.87818	2.5319	2.84555	2.82867	2.64814	2.79582	3.00523	1.82017	2.0315	2.15049	2.22171	1.91536	2.05129	chr1	57388237	57407101	-	gene_id "ENSMUSG00000048495.16"; gene_type "protein_coding"; gene_name "Tyw5"; level 2; havana_gene "OTTMUSG00000029759.1";	ENSMUSG00000048495.16	protein_coding	Tyw5
ENSMUSG00000025971	Maip1	3.75965	3.93067	4.05611	3.98073	3.82008	4.11445	3.06618	3.28855	3.42189	3.52932	3.39698	3.38429	4.13463	3.78321	3.85337	4.18752	4.00807	4.03208	3.50163	3.26145	3.22621	3.54377	2.97642	3.23934	chr1	57406328	57417953	+	gene_id "ENSMUSG00000025971.6"; gene_type "protein_coding"; gene_name "Maip1"; level 2; havana_gene "OTTMUSG00000029760.1";	ENSMUSG00000025971.6	protein_coding	Maip1
ENSMUSG00000038305	Spats2l	0.295696	-0.840114	1.17402	1.23098	0.00805728	1.04343	-6.67176	-4.59069	-6.67176	-6.67176	-6.67176	-6.67176	1.02019	0.108309	-1.44583	2.04562	-1.27996	0.879273	-4.64725	-4.59337	-6.67176	-4.5917	-6.67176	-3.81468	chr1	57774162	57948394	+	gene_id "ENSMUSG00000038305.14"; gene_type "protein_coding"; gene_name "Spats2l"; level 2; havana_gene "OTTMUSG00000035161.1";	ENSMUSG00000038305.14	protein_coding	Spats2l
ENSMUSG00000054770	Kctd18	3.44296	3.61495	3.6798	3.74956	3.57483	3.58105	4.06135	3.75268	3.68831	3.74261	3.8484	3.7512	3.64876	3.79214	3.76406	3.71956	3.59332	3.44239	3.78287	3.56874	3.79625	3.74797	3.679	3.90274	chr1	57955101	58018956	-	gene_id "ENSMUSG00000054770.16"; gene_type "protein_coding"; gene_name "Kctd18"; level 2; havana_gene "OTTMUSG00000035129.1";	ENSMUSG00000054770.16	protein_coding	Kctd18
ENSMUSG00000026039	Sgo2a	1.14468	1.54726	0.940661	0.612737	1.25764	0.334126	5.1292	5.00802	4.29378	4.47998	5.10177	4.40178	0.455272	1.41079	1.4135	1.04904	1.01421	0.879273	4.61702	4.97725	5.00611	4.48927	4.89589	4.67897	chr1	57995971	58025899	+	gene_id "ENSMUSG00000026039.9"; gene_type "protein_coding"; gene_name "Sgo2a"; level 2; havana_gene "OTTMUSG00000021832.1";	ENSMUSG00000026039.9	protein_coding	Sgo2a
ENSMUSG00000063558	Aox1	-4.14199	-2.17865	-6.67176	-6.67176	-2.45017	-6.67176	0.162308	0.241786	-0.704578	-0.0469801	-0.150808	-0.24924	-1.37587	-1.19406	-2.22456	-2.93295	-2.63884	-4.35884	-0.230163	-0.321548	-0.499319	0.119545	-0.0734258	-0.83358	chr1	58029931	58106413	+	gene_id "ENSMUSG00000063558.4"; gene_type "protein_coding"; gene_name "Aox1"; level 2; havana_gene "OTTMUSG00000029784.1";	ENSMUSG00000063558.4	protein_coding	Aox1
ENSMUSG00000079554	Aox2	-3.27264	-4.2647	-3.03342	-2.43348	-4.23504	-2.64471	-0.606295	-1.35799	-4.32012	-1.84637	-1.42759	-1.23252	-3.2697	-2.16204	-3.1599	-3.46487	-4.0575	-3.51185	-2.94122	-1.61719	-1.62708	-4.5917	-1.05861	-3.29766	chr1	58278326	58380259	+	gene_id "ENSMUSG00000079554.2"; gene_type "protein_coding"; gene_name "Aox2"; level 2; havana_gene "OTTMUSG00000047205.1";	ENSMUSG00000079554.2	protein_coding	Aox2
ENSMUSG00000103839	Gm37607	-6.67176	-2.48465	-3.03342	-2.43348	-1.48936	-4.06273	-0.711554	-1.04333	-1.27806	-1.34714	-0.750285	-2.07954	-2.3396	-1.19406	-1.91592	-2.23987	-1.93756	-2.5949	-1.31805	-2.11328	-1.97721	-1.35927	-0.417294	-0.424861	chr1	58383512	58386134	-	gene_id "ENSMUSG00000103839.1"; gene_type "TEC"; gene_name "Gm37607"; level 2; havana_gene "OTTMUSG00000047206.1";	ENSMUSG00000103839.1	TEC	Gm37607
ENSMUSG00000051223	Bzw1	7.4725	7.39723	7.41812	7.46867	7.3607	7.53434	7.31335	7.2207	7.20183	7.30753	7.33656	7.14526	7.37165	7.40881	7.35528	7.37862	7.47283	7.38751	7.15717	7.34893	7.29537	7.21692	7.2827	7.17419	chr1	58392898	58407353	+	gene_id "ENSMUSG00000051223.14"; gene_type "protein_coding"; gene_name "Bzw1"; level 2; havana_gene "OTTMUSG00000047207.1";	ENSMUSG00000051223.14	protein_coding	Bzw1
ENSMUSG00000026034	Clk1	5.71066	5.7617	6.0059	6.15588	5.8979	6.08754	6.10885	6.0567	5.97838	5.98731	6.16171	6.04941	5.95458	6.00895	5.8779	6.2564	5.88026	6.06033	6.04338	5.95514	5.94429	5.99936	6.08317	6.18435	chr1	58410189	58424066	-	gene_id "ENSMUSG00000026034.17"; gene_type "protein_coding"; gene_name "Clk1"; level 2; havana_gene "OTTMUSG00000021803.1";	ENSMUSG00000026034.17	protein_coding	Clk1
ENSMUSG00000026035	Ppil3	3.35325	3.46859	3.15118	3.10433	3.33594	3.36687	3.6102	3.51341	3.59046	3.74261	3.41216	3.6331	3.12771	3.18075	3.40951	3.05796	3.46133	3.22538	3.668	3.62528	3.35966	3.60136	3.51064	3.47615	chr1	58430994	58445486	-	gene_id "ENSMUSG00000026035.15"; gene_type "protein_coding"; gene_name "Ppil3"; level 2; havana_gene "OTTMUSG00000021988.1";	ENSMUSG00000026035.15	protein_coding	Ppil3
ENSMUSG00000026036	Nif3l1	3.62922	3.70644	3.85241	3.84064	3.69545	3.88941	3.70016	3.59513	3.71509	3.75495	3.70792	3.91198	3.74281	3.56099	3.65723	3.5409	3.5691	3.7856	3.65427	4.0428	3.74838	3.86859	3.9349	3.79862	chr1	58445151	58481816	+	gene_id "ENSMUSG00000026036.17"; gene_type "protein_coding"; gene_name "Nif3l1"; level 1; havana_gene "OTTMUSG00000021967.1";	ENSMUSG00000026036.17	protein_coding	Nif3l1
ENSMUSG00000026037	Orc2	3.1777	3.14973	2.71832	2.81192	3.14438	2.3542	4.87801	4.66833	4.77307	4.81657	4.67944	4.93309	2.66598	3.24067	3.5034	1.92807	3.42129	3.0802	4.8228	4.82787	4.83153	4.69197	4.819	4.83883	chr1	58462771	58505109	-	gene_id "ENSMUSG00000026037.14"; gene_type "protein_coding"; gene_name "Orc2"; level 2; tag "ncRNA_host"; havana_gene "OTTMUSG00000021969.1";	ENSMUSG00000026037.14	protein_coding	Orc2
ENSMUSG00000085054	Gm15834	-3.27264	-2.17865	-3.92198	-2.98072	-3.37484	-4.06273	-0.508196	-1.35799	-1.27806	-1.34714	-1.5399	-0.793953	-3.2697	-1.9096	-3.1599	-4.31652	-2.63884	-2.5949	-1.43059	-1.36141	-1.11008	-1.14207	-0.961043	-0.756905	chr1	58505148	58523230	+	gene_id "ENSMUSG00000085054.2"; gene_type "lincRNA"; gene_name "Gm15834"; level 2; havana_gene "OTTMUSG00000026620.1";	ENSMUSG00000085054.2	lincRNA	Gm15834
ENSMUSG00000038174	Fam126b	2.76567	2.71217	2.49218	2.59186	2.76706	2.2212	3.8371	3.69736	3.41646	3.50517	3.9058	3.39987	2.66598	2.94496	3.00412	2.60091	2.85714	2.6942	3.49008	3.59917	3.77803	3.78821	3.72004	3.64814	chr1	58522806	58586323	-	gene_id "ENSMUSG00000038174.14"; gene_type "protein_coding"; gene_name "Fam126b"; level 2; havana_gene "OTTMUSG00000026622.1";	ENSMUSG00000038174.14	protein_coding	Fam126b
ENSMUSG00000026032	Ndufb3	3.55067	3.49584	3.25668	3.44347	3.32974	3.48762	3.53741	3.51341	3.52134	3.58106	3.67999	3.7512	3.34322	3.33531	3.08445	3.47432	3.41451	3.43202	3.60159	3.69033	3.65958	3.55548	3.60127	3.5307	chr1	58586384	58595964	+	gene_id "ENSMUSG00000026032.8"; gene_type "protein_coding"; gene_name "Ndufb3"; level 2; havana_gene "OTTMUSG00000026621.1";	ENSMUSG00000026032.8	protein_coding	Ndufb3
ENSMUSG00000102059	Gm20257	-0.311191	-1.52481	-0.956542	-0.615707	-1.32385	-1.68965	-0.0285313	0.0342013	-0.61291	-0.59651	-0.34121	-0.385063	-0.584338	-1.9096	-1.09186	-0.091523	-1.93756	-0.849941	-0.335802	-1.36141	-0.363635	-0.31938	-0.417294	-0.366727	chr1	58652641	58655831	+	gene_id "ENSMUSG00000102059.1"; gene_type "transcribed_unprocessed_pseudogene"; gene_name "Gm20257"; level 2; havana_gene "OTTMUSG00000047213.1";	ENSMUSG00000102059.1	transcribed_unprocessed_pseudogene	Gm20257
ENSMUSG00000026031	Cflar	10.7651	10.7713	10.8491	10.9703	10.7758	10.7911	6.65886	6.58175	6.77957	6.80635	6.67274	6.72524	10.9613	10.785	10.7709	11.0107	10.6845	10.8495	6.7597	6.45887	6.6187	6.84686	6.53433	6.6725	chr1	58711508	58758884	+	gene_id "ENSMUSG00000026031.15"; gene_type "protein_coding"; gene_name "Cflar"; level 1; havana_gene "OTTMUSG00000019581.1";	ENSMUSG00000026031.15	protein_coding	Cflar
ENSMUSG00000026029	Casp8	7.78618	7.60889	8.05257	8.12314	7.75409	8.13618	6.04464	5.91688	6.02193	6.00032	5.98654	6.11224	7.9137	7.64023	7.62219	8.21471	7.70977	7.98258	5.96143	5.93515	5.89102	6.10534	5.9531	6.04675	chr1	58795374	58847503	+	gene_id "ENSMUSG00000026029.14"; gene_type "protein_coding"; gene_name "Casp8"; level 2; tag "overlapping_locus"; havana_gene "OTTMUSG00000047216.1";	ENSMUSG00000026029.14	protein_coding	Casp8
ENSMUSG00000026028	Trak2	5.85422	5.89356	5.63073	5.65316	5.83692	5.50427	6.22572	6.16899	6.09935	6.14564	6.18508	6.10909	5.77331	5.91809	5.91621	5.49807	5.82122	5.70741	6.10649	6.18191	6.16934	6.13814	6.18992	6.17031	chr1	58900449	58973430	-	gene_id "ENSMUSG00000026028.12"; gene_type "protein_coding"; gene_name "Trak2"; level 1; havana_gene "OTTMUSG00000037699.1";	ENSMUSG00000026028.12	protein_coding	Trak2
ENSMUSG00000026027	Stradb	2.61941	2.71217	2.60303	2.59186	2.57077	2.58825	3.98339	3.89778	4.01721	3.99926	4.04614	4.00661	2.47213	2.37286	2.55564	2.61999	2.57029	2.6047	3.98011	4.12614	3.95718	4.10993	4.05347	4.06993	chr1	58973522	58995715	+	gene_id "ENSMUSG00000026027.13"; gene_type "protein_coding"; gene_name "Stradb"; level 2; havana_gene "OTTMUSG00000021303.1";	ENSMUSG00000026027.13	protein_coding	Stradb
ENSMUSG00000038079	Tmem237	3.71404	3.49584	3.31484	3.61841	3.63137	3.58105	4.03718	4.02961	3.97352	3.90275	4.02409	3.95128	3.50704	3.49144	3.56691	3.25389	3.64059	3.468	3.95793	4.23672	4.08129	3.98568	4.22136	3.96631	chr1	59100590	59120408	-	gene_id "ENSMUSG00000038079.14"; gene_type "protein_coding"; gene_name "Tmem237"; level 2; havana_gene "OTTMUSG00000047221.1";	ENSMUSG00000038079.14	protein_coding	Tmem237
ENSMUSG00000026024	Als2	5.52357	5.71261	5.59261	5.68956	5.71736	5.48183	5.31822	5.3826	5.25592	5.36762	5.43085	5.30957	5.48509	5.70302	5.64907	5.49161	5.56973	5.59803	5.28154	5.28979	5.37448	5.26135	5.34539	5.27406	chr1	59162926	59237231	-	gene_id "ENSMUSG00000026024.14"; gene_type "protein_coding"; gene_name "Als2"; level 1; tag "overlapping_locus"; havana_gene "OTTMUSG00000021752.1";	ENSMUSG00000026024.14	protein_coding	Als2
ENSMUSG00000026023	Cdk15	-1.78186	-2.48465	-1.52784	-1.47222	-1.67634	-0.971061	2.04381	1.23579	1.54008	1.5282	1.37801	1.50821	-1.0613	-2.85739	-2.22456	-0.522311	-1.46771	-1.19092	1.53564	1.30793	1.29368	1.39941	1.29984	1.4193	chr1	59256906	59352993	+	gene_id "ENSMUSG00000026023.16"; gene_type "protein_coding"; gene_name "Cdk15"; level 2; havana_gene "OTTMUSG00000029822.1";	ENSMUSG00000026023.16	protein_coding	Cdk15
ENSMUSG00000041075	Fzd7	7.25399	7.36508	7.44673	7.44322	7.39414	7.19381	5.30478	5.50142	5.48843	5.22854	5.39693	5.06925	7.33856	7.40118	7.36826	7.44532	7.31151	7.33595	5.33416	5.50495	5.6265	4.74574	5.33942	5.15757	chr1	59482424	59486955	+	gene_id "ENSMUSG00000041075.8"; gene_type "protein_coding"; gene_name "Fzd7"; level 2; havana_gene "OTTMUSG00000020777.1";	ENSMUSG00000041075.8	protein_coding	Fzd7
ENSMUSG00000026021	Sumo1	4.93287	4.87524	5.07745	5.2499	4.92409	5.46559	3.79448	3.49325	3.46985	3.59942	3.70792	3.56101	5.05293	4.84193	4.86051	5.26494	4.85066	5.14868	3.65082	3.54549	3.45911	3.73087	3.45427	3.47615	chr1	59586558	59670834	-	gene_id "ENSMUSG00000026021.15"; gene_type "protein_coding"; gene_name "Sumo1"; level 2; tag "overlapping_locus"; havana_gene "OTTMUSG00000022159.1";	ENSMUSG00000026021.15	protein_coding	Sumo1
ENSMUSG00000103821	D430013B06Rik	-1.78186	-1.92634	-1.31129	-0.900403	-1.1754	-2.25197	-2.05346	-1.92493	-1.27806	-1.49515	-2.10443	-1.51465	-1.77872	-1.9096	-0.942873	-1.27369	-0.964923	-1.82466	-1.11631	-2.57442	-2.19035	-2.11118	-2.49194	-1.97232	chr1	59646200	59648071	-	gene_id "ENSMUSG00000103821.1"; gene_type "TEC"; gene_name "D430013B06Rik"; level 2; tag "overlapping_locus"; havana_gene "OTTMUSG00000047255.1";	ENSMUSG00000103821.1	TEC	D430013B06Rik
ENSMUSG00000026020	Nop58	3.15513	3.35414	3.16931	3.19918	3.14438	3.10691	5.40733	5.25909	5.41546	5.41504	5.37193	5.3395	3.3631	3.43557	3.61578	2.81471	3.37313	3.05339	5.43396	5.27926	5.2934	5.24096	5.4015	5.35402	chr1	59684971	59719044	+	gene_id "ENSMUSG00000026020.9"; gene_type "protein_coding"; gene_name "Nop58"; level 2; tag "ncRNA_host"; havana_gene "OTTMUSG00000047257.1";	ENSMUSG00000026020.9	protein_coding	Nop58
ENSMUSG00000067336	Bmpr2	6.57535	6.54778	6.48892	6.68041	6.62532	6.21835	6.11848	6.1414	5.97838	6.05623	6.09217	5.91399	6.42078	6.72169	6.63121	6.46597	6.54417	6.58741	5.97184	5.99144	6.10426	6.12772	6.05502	6.06138	chr1	59763400	59879014	+	gene_id "ENSMUSG00000067336.6"; gene_type "protein_coding"; gene_name "Bmpr2"; level 2; tag "overlapping_locus"; havana_gene "OTTMUSG00000047258.1";	ENSMUSG00000067336.6	protein_coding	Bmpr2
ENSMUSG00000041040	Fam117b	3.90204	3.80123	3.23962	3.07462	3.64641	3.12357	5.10422	5.09085	4.91265	5.00916	4.95409	4.79259	3.53067	3.69553	3.77486	3.60454	3.78957	3.41633	4.93209	5.08734	5.11031	4.99815	5.05305	4.88143	chr1	59913006	59985346	+	gene_id "ENSMUSG00000041040.12"; gene_type "protein_coding"; gene_name "Fam117b"; level 2; tag "overlapping_locus"; havana_gene "OTTMUSG00000020914.1";	ENSMUSG00000041040.12	protein_coding	Fam117b
ENSMUSG00000026019	Wdr12	1.04996	1.3222	0.940661	0.666842	1.45281	0.934352	3.90988	4.04908	3.90151	4.02666	4.05825	4.18808	0.951819	1.58527	1.49413	0.288283	1.59684	0.848413	3.90093	4.14689	3.85656	4.02268	4.20305	3.98875	chr1	60069785	60098645	-	gene_id "ENSMUSG00000026019.15"; gene_type "protein_coding"; gene_name "Wdr12"; level 2; havana_gene "OTTMUSG00000021598.1";	ENSMUSG00000026019.15	protein_coding	Wdr12
ENSMUSG00000026017	Carf	0.500609	-0.377683	-0.434502	-0.900403	-0.121848	-0.836082	2.26803	2.69493	1.92361	2.18024	2.58395	2.4569	0.123543	0.049962	0.84492	-0.79807	0.281909	-0.49305	2.27962	1.96295	2.48307	2.42252	2.30679	2.43311	chr1	60098247	60153953	+	gene_id "ENSMUSG00000026017.13"; gene_type "protein_coding"; gene_name "Carf"; level 2; tag "overlapping_locus"; havana_gene "OTTMUSG00000022350.1";	ENSMUSG00000026017.13	protein_coding	Carf
ENSMUSG00000073664	Nbeal1	4.51208	4.53779	4.32225	4.52202	4.62068	4.18361	5.20527	5.1227	5.05571	5.12301	5.26213	5.10771	4.30875	4.66614	4.46327	4.39557	4.58067	4.50988	5.0742	4.83268	5.12624	5.38893	5.16129	5.27292	chr1	60180599	60338328	+	gene_id "ENSMUSG00000073664.11"; gene_type "protein_coding"; gene_name "Nbeal1"; level 2; havana_gene "OTTMUSG00000034193.1";	ENSMUSG00000073664.11	protein_coding	Nbeal1
ENSMUSG00000049439	Cyp20a1	3.32656	3.41821	3.34704	3.26204	3.46033	3.27292	4.59314	4.54252	4.46921	4.5642	4.5551	4.58106	3.33653	3.27927	3.41642	3.17223	3.26416	3.29569	4.55372	4.71431	4.6104	4.54708	4.61658	4.60826	chr1	60343323	60388060	+	gene_id "ENSMUSG00000049439.13"; gene_type "protein_coding"; gene_name "Cyp20a1"; level 2; tag "overlapping_locus"; havana_gene "OTTMUSG00000021516.1";	ENSMUSG00000049439.13	protein_coding	Cyp20a1
ENSMUSG00000026782	Abi2	3.37295	3.13594	3.27354	3.21742	3.11584	2.96622	4.68932	4.78901	4.57777	4.40627	4.65414	4.24094	2.94632	3.17393	2.88956	3.19785	3.2025	3.02607	4.53324	4.74865	4.66498	4.30973	4.54157	4.41051	chr1	60409619	60481158	+	gene_id "ENSMUSG00000026782.15"; gene_type "protein_coding"; gene_name "Abi2"; level 1; havana_gene "OTTMUSG00000047318.1";	ENSMUSG00000026782.15	protein_coding	Abi2
ENSMUSG00000026014	Raph1	4.82497	4.55602	5.27871	5.52171	4.73533	5.18916	6.32803	6.40742	6.21253	6.11804	6.50554	6.17321	5.35712	4.65395	4.53172	5.71099	4.51243	5.26717	6.22675	6.10778	6.32871	6.13424	6.19852	6.28412	chr1	60482292	60567104	-	gene_id "ENSMUSG00000026014.15"; gene_type "protein_coding"; gene_name "Raph1"; level 2; tag "overlapping_locus"; havana_gene "OTTMUSG00000002211.1";	ENSMUSG00000026014.15	protein_coding	Raph1
ENSMUSG00000101188	Eif4a-ps4	1.01696	1.19497	1.02271	1.1573	1.54131	1.46549	1.24306	1.60992	1.61783	1.40834	1.26556	1.65395	1.47468	1.04311	1.17346	0.80415	0.902304	1.34492	1.63685	1.41444	1.53853	1.00335	1.43144	1.45197	chr1	60703932	60705149	+	gene_id "ENSMUSG00000101188.1"; gene_type "processed_pseudogene"; gene_name "Eif4a-ps4"; level 2; havana_gene "OTTMUSG00000002253.1";	ENSMUSG00000101188.1	processed_pseudogene	Eif4a-ps4
ENSMUSG00000026012	Cd28	2.3008	1.91338	2.89211	3.16198	2.52809	3.24274	6.45279	6.39607	6.3513	6.18569	6.6845	6.13957	2.17503	1.75923	1.49413	2.95654	1.97427	2.55778	6.39562	6.27083	6.47618	6.15105	6.0076	6.26356	chr1	60716800	60773359	+	gene_id "ENSMUSG00000026012.2"; gene_type "protein_coding"; gene_name "Cd28"; level 2; havana_gene "OTTMUSG00000002254.1";	ENSMUSG00000026012.2	protein_coding	Cd28
ENSMUSG00000104069	Gm37198	-6.67176	-6.67176	-6.67176	-6.67176	-6.67176	-6.67176	-1.23181	-1.35799	-2.24414	-2.31159	-1.32339	-1.51465	-6.67176	-6.67176	-6.67176	-6.67176	-6.67176	-6.67176	-2.94122	-4.59337	-2.44053	-1.35927	-1.5323	-1.97232	chr1	60779352	60781461	+	gene_id "ENSMUSG00000104069.1"; gene_type "TEC"; gene_name "Gm37198"; level 2; tag "overlapping_locus"; havana_gene "OTTMUSG00000047379.1";	ENSMUSG00000104069.1	TEC	Gm37198
ENSMUSG00000081382	Rpl18-ps1	-1.37904	-0.637045	-0.434502	-0.751044	0.0688714	-0.395375	-0.329994	-0.376237	0.079182	-0.4383	-0.291202	0.193727	-0.307979	-0.210341	0.0434614	-0.363987	-1.27996	-0.207169	-0.391671	0.313636	0.0789607	-0.377538	0.0251169	-0.548665	chr1	60900898	60901422	+	gene_id "ENSMUSG00000081382.1"; gene_type "processed_pseudogene"; gene_name "Rpl18-ps1"; level 1; tag "pseudo_consens"; tag "overlapping_locus"; havana_gene "OTTMUSG00000002279.1";	ENSMUSG00000081382.1	processed_pseudogene	Rpl18-ps1
ENSMUSG00000026009	Icos	-4.14199	-6.67176	-3.03342	-2.98072	-4.23504	-6.67176	-1.80025	-3.25308	-2.93709	-3.53181	-1.42759	-2.33066	-3.2697	-4.25059	-6.67176	-4.31652	-2.63884	-4.35884	-2.18121	-1.04677	-2.19035	-4.5917	-2.7941	-2.15706	chr1	60977927	61000320	+	gene_id "ENSMUSG00000026009.14"; gene_type "protein_coding"; gene_name "Icos"; level 2; tag "overlapping_locus"; havana_gene "OTTMUSG00000002307.1";	ENSMUSG00000026009.14	protein_coding	Icos
ENSMUSG00000052062	Pard3b	-2.734	-2.87353	-3.03342	-3.87313	-1.89121	-6.67176	-2.75179	-2.32216	-4.32012	-3.00246	-1.66169	-1.86572	-2.73096	-1.50792	-2.61772	-1.98802	-1.46771	-2.03872	-3.83643	-1.48364	-2.74338	-2.11118	-1.84403	-1.09158	chr1	61638824	62642284	+	gene_id "ENSMUSG00000052062.14"; gene_type "protein_coding"; gene_name "Pard3b"; level 1; tag "overlapping_locus"; havana_gene "OTTMUSG00000002383.1";	ENSMUSG00000052062.14	protein_coding	Pard3b
ENSMUSG00000025969	Nrp2	10.8843	10.89	10.8371	10.8404	10.8532	10.6636	9.22322	9.25553	9.23625	9.20963	9.26753	9.22872	10.9745	10.9254	10.9129	10.8486	10.7977	10.8339	9.22709	9.28142	9.27498	9.13244	9.24694	9.18289	chr1	62703285	62818695	+	gene_id "ENSMUSG00000025969.15"; gene_type "protein_coding"; gene_name "Nrp2"; level 2; tag "overlapping_locus"; havana_gene "OTTMUSG00000002566.1";	ENSMUSG00000025969.15	protein_coding	Nrp2
ENSMUSG00000103032	Gm37121	1.73768	1.05542	1.60535	1.76516	1.51969	0.595289	0.481705	0.729316	0.864929	1.2075	1.01036	0.709356	1.72052	2.32446	1.88151	1.50404	1.73391	1.55063	0.907547	-0.639062	0.125834	0.700159	0.994018	1.12729	chr1	62809302	62811857	+	gene_id "ENSMUSG00000103032.1"; gene_type "TEC"; gene_name "Gm37121"; level 2; tag "overlapping_locus"; havana_gene "OTTMUSG00000047507.1";	ENSMUSG00000103032.1	TEC	Gm37121
ENSMUSG00000040865	Ino80d	6.2214	6.24866	6.33483	6.5068	6.26577	6.05967	5.88456	5.96379	5.75356	5.83485	5.89095	5.74432	6.34533	6.30085	6.27492	6.52978	6.08955	6.43478	5.77577	5.66634	5.94348	5.95144	5.84259	5.90572	chr1	62958418	63114667	-	gene_id "ENSMUSG00000040865.15"; gene_type "protein_coding"; gene_name "Ino80d"; level 2; havana_gene "OTTMUSG00000002593.1";	ENSMUSG00000040865.15	protein_coding	Ino80d
ENSMUSG00000084799	Ino80dos	-2.03519	-2.87353	-2.4876	-1.25545	-2.83965	-3.18609	-0.329994	-0.318078	-0.225755	-0.59651	-0.819484	-0.61627	-2.03207	-2.16204	-2.22456	-2.54519	-1.68359	-2.98172	0.167892	-0.569722	-1.22301	-0.43814	-0.0734258	-0.756905	chr1	63113078	63158290	+	gene_id "ENSMUSG00000084799.7"; gene_type "lincRNA"; gene_name "Ino80dos"; level 2; tag "overlapping_locus"; havana_gene "OTTMUSG00000002611.1";	ENSMUSG00000084799.7	lincRNA	Ino80dos
ENSMUSG00000101599	Gm20342	-0.489424	-2.87353	-0.956542	-0.491984	-0.699132	-1.94359	1.6776	1.85712	1.43661	1.62101	1.95599	1.48891	-0.22649	-0.0108444	-0.275038	-0.79807	-0.829932	-0.49305	1.74443	1.28939	1.4492	1.3465	1.31939	1.90557	chr1	63117118	63126837	+	gene_id "ENSMUSG00000101599.1"; gene_type "lincRNA"; gene_name "Gm20342"; level 2; tag "overlapping_locus"; havana_gene "OTTMUSG00000047511.1";	ENSMUSG00000101599.1	lincRNA	Gm20342
ENSMUSG00000025968	Ndufs1	6.01226	5.89663	5.92686	5.8251	6.00585	5.96925	6.18323	6.04012	6.0335	6.11804	6.12016	6.15802	5.86214	5.97897	6.00258	5.77303	6.06051	5.93834	6.10144	6.13595	6.15528	6.02764	6.15566	6.05939	chr1	63143596	63176833	-	gene_id "ENSMUSG00000025968.16"; gene_type "protein_coding"; gene_name "Ndufs1"; level 1; havana_gene "OTTMUSG00000002613.1";	ENSMUSG00000025968.16	protein_coding	Ndufs1
ENSMUSG00000025967	Eef1b2	7.36349	7.42797	7.23607	7.2329	7.41075	7.49206	7.34527	7.3597	7.30201	7.38235	7.3482	7.37417	7.4068	7.31631	7.26816	7.15449	7.38622	7.38079	7.38856	7.43948	7.41225	7.25928	7.40125	7.37309	chr1	63176825	63180486	+	gene_id "ENSMUSG00000025967.16"; gene_type "protein_coding"; gene_name "Eef1b2"; level 2; tag "ncRNA_host"; havana_gene "OTTMUSG00000002614.1";	ENSMUSG00000025967.16	protein_coding	Eef1b2
ENSMUSG00000025962	Fastkd2	3.0117	3.33616	2.79037	3.26204	3.12303	3.08155	4.04124	3.96959	4.12432	4.01644	4.02409	4.09222	3.0233	3.05288	3.16874	2.63882	3.43476	3.03979	4.07333	3.93361	3.97009	4.0615	4.05347	4.22684	chr1	63730614	63754655	+	gene_id "ENSMUSG00000025962.15"; gene_type "protein_coding"; gene_name "Fastkd2"; level 2; havana_gene "OTTMUSG00000013921.1";	ENSMUSG00000025962.15	protein_coding	Fastkd2
ENSMUSG00000025959	Klf7	5.78606	5.9887	5.85728	5.78591	5.94124	5.59816	4.06931	4.28314	4.32599	4.0962	4.21137	4.23516	6.17021	6.30942	6.28818	5.98193	6.04742	6.07374	4.34095	4.21969	4.32171	4.15165	4.0622	4.15672	chr1	64029447	64122282	-	gene_id "ENSMUSG00000025959.13"; gene_type "protein_coding"; gene_name "Klf7"; level 2; tag "ncRNA_host"; havana_gene "OTTMUSG00000013919.1";	ENSMUSG00000025959.13	protein_coding	Klf7
ENSMUSG00000025958	Creb1	5.63925	5.70095	5.73024	5.78285	5.59477	5.63348	5.75966	5.67164	5.51153	5.5639	5.7951	5.4951	5.70225	5.78468	5.7928	5.65081	5.761	5.67919	5.55434	5.59264	5.71155	5.5882	5.62221	5.65082	chr1	64532645	64604548	+	gene_id "ENSMUSG00000025958.14"; gene_type "protein_coding"; gene_name "Creb1"; level 2; havana_gene "OTTMUSG00000047617.1";	ENSMUSG00000025958.14	protein_coding	Creb1
ENSMUSG00000025956	Mettl21a	2.88937	2.73979	2.50651	2.60578	2.8299	2.69242	3.3474	3.43102	3.37787	3.48556	3.44572	3.32022	2.55513	2.53053	2.88956	2.51179	2.89661	2.47938	3.40245	3.58404	3.55213	3.40835	3.50638	3.39447	chr1	64606473	64617242	-	gene_id "ENSMUSG00000025956.10"; gene_type "protein_coding"; gene_name "Mettl21a"; level 1; havana_gene "OTTMUSG00000026623.1";	ENSMUSG00000025956.10	protein_coding	Mettl21a
ENSMUSG00000087213	2810408I11Rik	-0.00968437	0.201138	-0.328953	0.236999	0.726857	-0.598965	0.964234	0.279945	0.584208	0.392752	0.863562	0.330105	0.184402	0.461578	-0.0298167	-0.700175	-0.0520666	-0.0247056	0.540512	0.806278	0.299438	0.201283	0.636943	0.440948	chr1	64679871	64690659	-	gene_id "ENSMUSG00000087213.2"; gene_type "processed_transcript"; gene_name "2810408I11Rik"; level 2; havana_gene "OTTMUSG00000021537.1";	ENSMUSG00000087213.2	processed_transcript	2810408I11Rik
ENSMUSG00000070871	Ccnyl1	2.86175	3.0722	2.66821	2.93828	3.04193	2.48888	1.8904	1.81875	2.16286	1.82204	2.00685	1.86327	2.84629	3.12531	3.24062	2.79806	3.09631	2.86581	1.85659	1.72154	2.12764	2.0112	1.99046	2.02981	chr1	64690455	64725644	+	gene_id "ENSMUSG00000070871.10"; gene_type "protein_coding"; gene_name "Ccnyl1"; level 2; havana_gene "OTTMUSG00000021538.1";	ENSMUSG00000070871.10	protein_coding	Ccnyl1
ENSMUSG00000045005	Fzd5	3.16269	3.44641	3.71725	3.85819	3.53766	3.75151	3.42395	3.4728	3.44873	3.35655	3.46767	3.54708	3.63247	3.62234	3.52914	4.04657	3.37313	3.6219	3.53197	3.17824	3.25285	3.41264	3.46748	3.54213	chr1	64730558	64737751	-	gene_id "ENSMUSG00000045005.9"; gene_type "protein_coding"; gene_name "Fzd5"; level 2; havana_gene "OTTMUSG00000047622.1";	ENSMUSG00000045005.9	protein_coding	Fzd5
ENSMUSG00000051344	Plekhm3	6.40003	6.31747	6.41583	6.38094	6.29946	6.31036	6.98208	6.97934	7.0984	7.05488	7.00562	7.15026	6.19446	6.17256	6.25963	6.58786	6.24099	6.36358	6.99609	7.00808	7.00303	7.17201	6.97935	7.04998	chr1	64785983	64956824	-	gene_id "ENSMUSG00000051344.13"; gene_type "protein_coding"; gene_name "Plekhm3"; level 2; havana_gene "OTTMUSG00000021993.1";	ENSMUSG00000051344.13	protein_coding	Plekhm3
ENSMUSG00000084416	Rpl10a-ps1	-0.152575	-0.0280484	-0.230603	-0.751044	-0.601129	-0.395375	-0.606295	0.423225	0.420292	-0.365258	0.203292	-0.0668352	-0.0761437	-0.44192	0.113197	-0.522311	0.0212002	-0.0829996	0.206035	-0.639062	0.594279	0.119545	0.245521	-0.155121	chr1	64993951	64994604	-	gene_id "ENSMUSG00000084416.3"; gene_type "processed_pseudogene"; gene_name "Rpl10a-ps1"; level 2; havana_gene "OTTMUSG00000022086.1";	ENSMUSG00000084416.3	processed_pseudogene	Rpl10a-ps1
ENSMUSG00000025950	Idh1	4.31571	4.49791	4.42012	4.32998	4.47942	4.50935	7.4059	7.54371	7.282	7.21455	7.60928	7.13016	4.31896	4.14207	4.493	4.48413	4.55314	4.43916	7.19973	7.61143	7.6766	6.84607	7.46929	7.13826	chr1	65158616	65186500	-	gene_id "ENSMUSG00000025950.16"; gene_type "protein_coding"; gene_name "Idh1"; level 2; havana_gene "OTTMUSG00000021898.1";	ENSMUSG00000025950.16	protein_coding	Idh1
ENSMUSG00000025949	Pikfyve	6.33205	6.3304	6.84311	7.05604	6.34705	6.89405	6.46643	6.37198	6.42412	6.45639	6.49533	6.45386	6.67652	6.27482	6.37147	7.15286	6.48632	6.77602	6.39045	6.1495	6.39659	6.40664	6.39329	6.46657	chr1	65186683	65278695	+	gene_id "ENSMUSG00000025949.16"; gene_type "protein_coding"; gene_name "Pikfyve"; level 2; havana_gene "OTTMUSG00000047694.1";	ENSMUSG00000025949.16	protein_coding	Pikfyve
ENSMUSG00000015222	Map2	0.593093	0.398858	1.43601	1.58018	1.17707	1.11183	2.25412	1.85712	2.77674	2.67173	2.26261	2.19636	2.18995	1.52229	0.716375	1.78327	0.648512	2.2741	2.60632	2.43727	2.09267	2.81543	2.4467	3.28085	chr1	66175273	66442583	+	gene_id "ENSMUSG00000015222.17"; gene_type "protein_coding"; gene_name "Map2"; level 2; tag "ncRNA_host"; havana_gene "OTTMUSG00000016448.1";	ENSMUSG00000015222.17	protein_coding	Map2
ENSMUSG00000055567	Unc80	0.801278	0.572717	1.97868	2.19152	1.23128	1.38487	-6.67176	-6.67176	-6.67176	-6.67176	-6.67176	-6.67176	2.2338	0.707882	0.885343	2.14115	0.281909	2.21484	-4.64725	-6.67176	-6.67176	-6.67176	-6.67176	-3.29766	chr1	66468367	66699148	+	gene_id "ENSMUSG00000055567.18"; gene_type "protein_coding"; gene_name "Unc80"; level 2; havana_gene "OTTMUSG00000026091.1";	ENSMUSG00000055567.18	protein_coding	Unc80
ENSMUSG00000026005	Rpe	6.16131	6.18479	6.27644	6.34509	6.09353	6.48973	4.91163	4.75216	4.96751	4.9744	4.92398	4.81019	6.16172	6.11592	5.98525	6.43129	6.12529	6.28798	4.92496	4.83748	4.95348	4.87123	4.76833	4.76437	chr1	66700831	66719805	+	gene_id "ENSMUSG00000026005.15"; gene_type "protein_coding"; gene_name "Rpe"; level 2; havana_gene "OTTMUSG00000021851.1";	ENSMUSG00000026005.15	protein_coding	Rpe
ENSMUSG00000026004	Kansl1l	4.369	4.1212	4.70433	4.74903	4.17158	4.61622	3.69502	3.57225	3.49582	3.56245	3.68625	3.56101	4.80419	4.1245	3.86353	5.16294	4.06981	4.89676	3.47844	3.45272	3.63548	3.71704	3.52754	3.84855	chr1	66719248	66817562	-	gene_id "ENSMUSG00000026004.15"; gene_type "protein_coding"; gene_name "Kansl1l"; level 2; tag "overlapping_locus"; havana_gene "OTTMUSG00000025009.1";	ENSMUSG00000026004.15	protein_coding	Kansl1l
ENSMUSG00000102559	Gm37570	-0.929677	-2.17865	-0.328953	-0.751044	-2.14379	-1.28607	-1.58491	-1.14078	-1.02075	-1.6601	-1.32339	-0.702378	-1.37587	-0.619932	-1.09186	-0.440978	-1.46771	-0.416096	-1.99661	-1.92831	-1.11008	-1.76226	-2.49194	-1.40599	chr1	66765626	66768731	-	gene_id "ENSMUSG00000102559.1"; gene_type "TEC"; gene_name "Gm37570"; level 2; tag "overlapping_locus"; havana_gene "OTTMUSG00000047108.1";	ENSMUSG00000102559.1	TEC	Gm37570
ENSMUSG00000102374	Gm38387	-1.56643	-1.92634	-0.434502	-2.43348	-2.14379	-0.712658	-0.825102	-2.32216	-1.42625	-2.06031	-1.04955	-1.67953	-1.37587	-1.9096	-1.25802	-1.27369	-1.11386	-1.19092	-2.18121	-3.25626	-2.19035	-2.11118	-1.84403	-1.52811	chr1	66769290	66771866	-	gene_id "ENSMUSG00000102374.1"; gene_type "TEC"; gene_name "Gm38387"; level 2; tag "overlapping_locus"; havana_gene "OTTMUSG00000047109.1";	ENSMUSG00000102374.1	TEC	Gm38387
ENSMUSG00000102776	Gm38162	-1.06449	-2.17865	-0.548386	0.0863293	-2.45017	-1.68965	-3.28986	-2.87217	-1.99232	-4.37678	-3.93254	-3.02094	-0.689622	-1.19406	-0.684379	-0.363987	-0.964923	-1.63829	-2.94122	-3.77516	-2.74338	-3.77326	-2.02944	-2.36897	chr1	66775511	66780107	+	gene_id "ENSMUSG00000102776.1"; gene_type "TEC"; gene_name "Gm38162"; level 2; havana_gene "OTTMUSG00000047110.1";	ENSMUSG00000102776.1	TEC	Gm38162
ENSMUSG00000103756	Gm37285	-0.397557	-0.73501	-1.12304	-0.0819306	-2.14379	-0.395375	-2.36078	-1.76098	-1.99232	-2.31159	-1.13518	-2.33066	-0.584338	-1.50792	-1.25802	0.0275645	-0.964923	-0.0829996	-1.68602	-1.92831	-1.62708	-1.61506	-2.02944	-1.40599	chr1	66799659	66800797	-	gene_id "ENSMUSG00000103756.1"; gene_type "TEC"; gene_name "Gm37285"; level 2; tag "overlapping_locus"; havana_gene "OTTMUSG00000047112.1";	ENSMUSG00000103756.1	TEC	Gm37285
ENSMUSG00000026003	Acadl	7.13164	7.0597	7.1261	7.15578	7.04032	7.19134	6.1942	6.25771	6.14192	6.09153	6.26508	6.01525	7.03412	7.0217	6.93004	7.11385	6.99825	7.14084	6.10712	6.12749	6.24692	5.93287	6.04331	6.03399	chr1	66830839	66863277	-	gene_id "ENSMUSG00000026003.5"; gene_type "protein_coding"; gene_name "Acadl"; level 2; tag "overlapping_locus"; havana_gene "OTTMUSG00000026221.1";	ENSMUSG00000026003.5	protein_coding	Acadl
ENSMUSG00000026000	Lancl1	3.44296	3.32405	3.42455	3.59767	3.4142	3.51313	4.25887	4.43036	4.29674	4.36125	4.2583	4.45248	3.6049	3.48044	3.43015	3.43177	3.12982	3.49315	4.32153	4.46039	4.49909	4.37943	4.45363	4.45954	chr1	67000517	67038872	-	gene_id "ENSMUSG00000026000.16"; gene_type "protein_coding"; gene_name "Lancl1"; level 2; havana_gene "OTTMUSG00000021584.1";	ENSMUSG00000026000.16	protein_coding	Lancl1
ENSMUSG00000025997	Ikzf2	1.83558	2.16497	2.25816	2.52019	2.07363	2.10855	-0.711554	-0.262173	0.133134	-0.295737	-0.291202	-0.24924	1.8762	2.11275	2.23431	2.05966	2.16415	1.82875	-0.335802	-0.379705	0.299438	-0.636901	-0.293339	-0.310845	chr1	69531214	69687245	-	gene_id "ENSMUSG00000025997.13"; gene_type "protein_coding"; gene_name "Ikzf2"; level 1; tag "overlapping_locus"; havana_gene "OTTMUSG00000047132.1";	ENSMUSG00000025997.13	protein_coding	Ikzf2
ENSMUSG00000026196	Bard1	0.547592	0.799593	1.27792	0.817954	1.06211	0.971637	4.34997	4.10329	3.81337	3.91379	4.18069	3.74307	0.765208	1.18542	1.20574	0.770396	0.340337	0.78464	3.8686	4.24396	4.03599	3.83377	4.2724	4.09342	chr1	71027498	71103146	-	gene_id "ENSMUSG00000026196.7"; gene_type "protein_coding"; gene_name "Bard1"; level 2; tag "overlapping_locus"; havana_gene "OTTMUSG00000030938.1";	ENSMUSG00000026196.7	protein_coding	Bard1
ENSMUSG00000026192	Atic	4.74911	4.7382	4.39337	4.41543	4.65579	4.41437	5.98483	6.01347	6.10105	6.01237	5.96805	6.02114	4.53591	4.72326	4.64788	4.2316	4.63128	4.36751	5.99109	6.22584	6.03534	5.84976	6.12544	5.9853	chr1	71557150	71579631	+	gene_id "ENSMUSG00000026192.13"; gene_type "protein_coding"; gene_name "Atic"; level 2; havana_gene "OTTMUSG00000033605.1";	ENSMUSG00000026192.13	protein_coding	Atic
ENSMUSG00000026193	Fn1	3.24339	3.93067	2.94568	2.54929	2.8299	2.20563	3.45468	3.66168	3.58563	2.76416	2.92801	2.63424	2.82733	3.99518	4.1137	1.04904	3.61123	2.23884	3.09211	4.02049	3.69109	0.671764	3.57305	2.51269	chr1	71585520	71653200	-	gene_id "ENSMUSG00000026193.15"; gene_type "protein_coding"; gene_name "Fn1"; level 2; havana_gene "OTTMUSG00000048807.1";	ENSMUSG00000026193.15	protein_coding	Fn1
ENSMUSG00000097131	D230017M19Rik	-3.27264	-6.67176	-6.67176	-6.67176	-4.23504	-4.06273	-1.39758	-1.92493	-1.14368	-1.09012	-0.892171	-1.10976	-6.67176	-2.85739	-4.03867	-6.67176	-6.67176	-6.67176	-0.781749	-1.92831	-2.19035	-1.48151	-1.39852	-1.97232	chr1	72236465	72274869	+	gene_id "ENSMUSG00000097131.1"; gene_type "lincRNA"; gene_name "D230017M19Rik"; level 3; tag "ncRNA_host";	ENSMUSG00000097131.1	lincRNA	D230017M19Rik
ENSMUSG00000026189	Pecr	0.983175	1.14076	1.02271	1.0392	0.688614	1.61437	1.94337	2.15278	2.05519	2.16799	1.85967	2.01937	0.683235	0.982009	1.32809	1.25833	0.281909	1.22991	1.9828	1.80223	2.11607	2.0448	2.01465	1.98586	chr1	72259167	72284314	-	gene_id "ENSMUSG00000026189.13"; gene_type "protein_coding"; gene_name "Pecr"; level 2; havana_gene "OTTMUSG00000026657.1";	ENSMUSG00000026189.13	protein_coding	Pecr
ENSMUSG00000026187	Xrcc5	-0.806394	-0.953482	-0.807288	-0.900403	-0.121848	-0.598965	1.8904	1.79259	1.49958	1.30023	1.55247	1.67118	-0.486217	-0.210341	-1.25802	-0.608504	-0.592799	-0.49305	1.67814	1.82815	1.67086	1.46707	1.91536	1.59047	chr1	72307421	72394952	+	gene_id "ENSMUSG00000026187.8"; gene_type "protein_coding"; gene_name "Xrcc5"; level 3;	ENSMUSG00000026187.8	protein_coding	Xrcc5
ENSMUSG00000039354	Smarcal1	4.61493	4.64877	4.67291	4.62127	4.69972	4.72393	4.66587	4.69329	4.78365	4.79283	4.68101	4.75875	4.73721	4.70211	4.75538	4.65109	4.72745	4.67727	4.68274	4.81335	4.63896	4.78106	4.73049	4.70292	chr1	72583251	72633134	+	gene_id "ENSMUSG00000039354.16"; gene_type "protein_coding"; gene_name "Smarcal1"; level 2; havana_gene "OTTMUSG00000021499.1";	ENSMUSG00000039354.16	protein_coding	Smarcal1
ENSMUSG00000046330	Rpl37a	4.72887	4.904	4.64079	4.6144	4.87172	5.06959	4.53967	4.71608	4.71455	4.93518	4.72268	4.87852	4.80419	4.81371	4.72229	4.66494	4.78906	4.9099	4.84413	4.95684	4.82622	4.63059	4.85963	4.79174	chr1	72711290	72713813	+	gene_id "ENSMUSG00000046330.10"; gene_type "protein_coding"; gene_name "Rpl37a"; level 2; havana_gene "OTTMUSG00000061689.1";	ENSMUSG00000046330.10	protein_coding	Rpl37a
ENSMUSG00000055322	Tns1	-0.587541	0.147164	-0.138532	-0.615707	-0.509361	-0.135446	6.14699	6.37253	5.78866	5.61894	6.26037	5.9176	0.184402	-0.28348	-1.25802	0.0275645	-2.246	-0.343039	5.88046	5.98281	6.21815	5.40412	5.68479	5.82305	chr1	73910231	74124449	-	gene_id "ENSMUSG00000055322.15"; gene_type "protein_coding"; gene_name "Tns1"; level 1; havana_gene "OTTMUSG00000047279.1";	ENSMUSG00000055322.15	protein_coding	Tns1
ENSMUSG00000026180	Cxcr2	-6.67176	-6.67176	-6.67176	-6.67176	-6.67176	-4.06273	-1.08313	-1.35799	-2.93709	-1.84637	-2.10443	-2.07954	-6.67176	-6.67176	-6.67176	-3.46487	-6.67176	-6.67176	-2.39294	-0.869643	-1.11008	-6.67176	-1.39852	-1.97232	chr1	74153989	74161246	+	gene_id "ENSMUSG00000026180.8"; gene_type "protein_coding"; gene_name "Cxcr2"; level 2; havana_gene "OTTMUSG00000047665.1";	ENSMUSG00000026180.8	protein_coding	Cxcr2
ENSMUSG00000006304	Arpc2	9.98824	9.93437	10.0328	9.97809	9.89735	10.1332	9.25095	9.21794	9.35239	9.36679	9.20234	9.34145	10.0592	9.91869	9.87533	10.0591	9.87379	10.0095	9.28941	9.3108	9.21595	9.39318	9.28977	9.29631	chr1	74236084	74268209	+	gene_id "ENSMUSG00000006304.14"; gene_type "protein_coding"; gene_name "Arpc2"; level 1; havana_gene "OTTMUSG00000016449.1";	ENSMUSG00000006304.14	protein_coding	Arpc2
ENSMUSG00000006299	Aamp	7.14125	7.17545	7.15765	7.06928	7.12285	7.15331	6.86226	6.92695	6.99339	7.0457	6.91466	6.9443	7.20404	7.03446	7.03708	7.05549	7.17119	7.202	7.0022	6.92606	7.00029	7.01629	6.94475	6.96375	chr1	74279840	74284738	-	gene_id "ENSMUSG00000006299.13"; gene_type "protein_coding"; gene_name "Aamp"; level 2; havana_gene "OTTMUSG00000047667.1";	ENSMUSG00000006299.13	protein_coding	Aamp
ENSMUSG00000026179	Pnkd	2.41922	2.12364	2.09705	2.17294	2.36792	2.29659	3.03398	2.94696	3.14168	3.03766	2.85217	2.95572	2.21933	2.37286	1.75633	1.98804	2.42936	2.39648	3.06123	3.23747	2.87479	3.14988	3.05432	3.18693	chr1	74284930	74353694	+	gene_id "ENSMUSG00000026179.14"; gene_type "protein_coding"; gene_name "Pnkd"; level 2; tag "overlapping_locus"; havana_gene "OTTMUSG00000021729.1";	ENSMUSG00000026179.14	protein_coding	Pnkd
ENSMUSG00000006301	Tmbim1	6.34041	6.45364	6.10222	6.14877	6.50531	6.22801	6.63155	6.69332	6.54969	6.65546	6.60915	6.63814	6.50371	6.40853	6.45525	6.15377	6.49759	6.31785	6.53231	6.83111	6.6571	6.63982	6.83739	6.5813	chr1	74288247	74305622	-	gene_id "ENSMUSG00000006301.17"; gene_type "protein_coding"; gene_name "Tmbim1"; level 2; havana_gene "OTTMUSG00000021738.1";	ENSMUSG00000006301.17	protein_coding	Tmbim1
ENSMUSG00000073650	Catip	-1.21321	-3.40755	-3.92198	-2.03768	-3.37484	-4.06273	-0.606295	-2.32216	-1.99232	-1.6601	-1.94128	-1.67953	-2.03207	-6.67176	-3.1599	-1.98802	-2.246	-2.5949	-1.55266	-2.3255	-1.97721	-2.11118	-2.02944	-1.97232	chr1	74362108	74369321	+	gene_id "ENSMUSG00000073650.8"; gene_type "protein_coding"; gene_name "Catip"; level 2; havana_gene "OTTMUSG00000026692.1";	ENSMUSG00000073650.8	protein_coding	Catip
ENSMUSG00000026177	Slc11a1	8.28655	8.17877	8.20231	8.06609	8.36199	8.1779	8.42033	8.52988	8.586	8.5776	8.44077	8.49845	8.36259	8.26829	8.25492	8.1485	8.14243	8.1943	8.3902	8.61861	8.42617	8.48141	8.60214	8.4805	chr1	74375195	74386062	+	gene_id "ENSMUSG00000026177.11"; gene_type "protein_coding"; gene_name "Slc11a1"; level 1; havana_gene "OTTMUSG00000016632.1";	ENSMUSG00000026177.11	protein_coding	Slc11a1
ENSMUSG00000026176	Ctdsp1	4.82735	4.76533	4.89068	4.66844	4.89079	4.72666	5.69291	5.70971	5.66934	5.71785	5.67916	5.64429	4.84717	4.84408	4.77165	4.79863	4.85567	4.8911	5.64304	5.78027	5.67656	5.75904	5.65143	5.65521	chr1	74391509	74397285	+	gene_id "ENSMUSG00000026176.13"; gene_type "protein_coding"; gene_name "Ctdsp1"; level 2; tag "ncRNA_host"; havana_gene "OTTMUSG00000021740.1";	ENSMUSG00000026176.13	protein_coding	Ctdsp1
ENSMUSG00000033364	Usp37	3.93775	3.8485	3.90745	3.96462	4.07852	3.78332	4.5959	4.65024	4.66505	4.6282	4.68726	4.76277	3.99721	4.04084	4.18425	3.98536	4.06115	3.81782	4.66573	4.621	4.66101	4.66881	4.72867	4.71978	chr1	74435511	74544284	-	gene_id "ENSMUSG00000033364.13"; gene_type "protein_coding"; gene_name "Usp37"; level 2; tag "overlapping_locus"; havana_gene "OTTMUSG00000047946.1";	ENSMUSG00000033364.13	protein_coding	Usp37
ENSMUSG00000026174	Cnot9	5.74634	5.6277	5.63725	5.51435	5.58439	5.6218	6.11752	6.08527	6.0883	6.12914	6.06603	6.16259	5.7152	5.59111	5.59677	5.60487	5.61036	5.62104	6.11529	6.20187	6.07321	6.10268	6.13305	6.16169	chr1	74506058	74530842	+	gene_id "ENSMUSG00000026174.9"; gene_type "protein_coding"; gene_name "Cnot9"; level 2; havana_gene "OTTMUSG00000021742.1";	ENSMUSG00000026174.9	protein_coding	Cnot9
ENSMUSG00000026135	Zfp142	4.22107	4.01972	3.95001	4.0383	4.26551	3.74615	4.7351	4.87411	4.61379	4.5642	4.76908	4.62813	3.91879	4.32234	4.25922	3.96312	4.19778	4.17574	4.59563	4.621	4.7252	4.44171	4.68976	4.60099	chr1	74565127	74588246	-	gene_id "ENSMUSG00000026135.17"; gene_type "protein_coding"; gene_name "Zfp142"; level 2; tag "ncRNA_host"; havana_gene "OTTMUSG00000021744.1";	ENSMUSG00000026135.17	protein_coding	Zfp142
ENSMUSG00000026172	Bcs1l	1.96236	1.70502	1.80406	1.5517	2.07363	1.5906	3.12086	3.14086	3.06741	3.38858	3.1158	3.29266	1.91262	1.66519	2.06867	1.54454	1.79786	1.78053	3.08189	3.19328	3.03685	3.19047	3.21951	3.12243	chr1	74588289	74592443	+	gene_id "ENSMUSG00000026172.12"; gene_type "protein_coding"; gene_name "Bcs1l"; level 2; havana_gene "OTTMUSG00000021745.1";	ENSMUSG00000026172.12	protein_coding	Bcs1l
ENSMUSG00000026171	Rnf25	5.10176	4.9735	5.17038	5.10064	4.9282	5.46396	4.39187	4.38074	4.77519	4.67657	4.44875	4.74661	5.04063	4.78717	4.81937	5.24665	4.91214	5.24808	4.70788	4.36843	4.36631	4.84127	4.3505	4.62268	chr1	74593748	74601397	-	gene_id "ENSMUSG00000026171.12"; gene_type "protein_coding"; gene_name "Rnf25"; level 2; havana_gene "OTTMUSG00000021746.1";	ENSMUSG00000026171.12	protein_coding	Rnf25
ENSMUSG00000033276	Stk36	1.71727	1.3222	1.93697	1.78976	1.68422	1.61437	1.4279	1.48481	0.659673	0.974117	1.24875	1.06256	1.59164	1.50067	1.52003	2.30337	1.52308	1.73063	0.930511	0.954859	0.838969	1.19512	1.39505	1.36886	chr1	74601445	74636894	+	gene_id "ENSMUSG00000033276.18"; gene_type "protein_coding"; gene_name "Stk36"; level 2; havana_gene "OTTMUSG00000021747.1";	ENSMUSG00000033276.18	protein_coding	Stk36
ENSMUSG00000033257	Ttll4	2.9075	3.00551	2.80203	2.91612	3.17236	2.75791	4.65267	4.59833	4.69226	4.59883	4.73931	4.68223	2.88347	3.26652	3.44375	2.54211	3.12152	2.99822	4.60636	4.52125	4.55582	4.43539	4.60667	4.58635	chr1	74661745	74703730	+	gene_id "ENSMUSG00000033257.14"; gene_type "protein_coding"; gene_name "Ttll4"; level 1; havana_gene "OTTMUSG00000021753.1";	ENSMUSG00000033257.14	protein_coding	Ttll4
ENSMUSG00000026170	Cyp27a1	1.99662	2.13755	2.77861	2.93828	1.56262	2.76854	4.27274	4.52277	4.54082	4.40366	4.53791	4.42735	2.43504	1.81285	1.92093	2.82297	1.93689	2.65014	4.57937	4.483	4.60214	4.27712	4.0388	4.56784	chr1	74713574	74737892	+	gene_id "ENSMUSG00000026170.6"; gene_type "protein_coding"; gene_name "Cyp27a1"; level 2; havana_gene "OTTMUSG00000048252.1";	ENSMUSG00000026170.6	protein_coding	Cyp27a1
ENSMUSG00000033227	Wnt6	-0.311191	-0.300648	0.250072	-0.491984	-0.264618	-1.4738	-0.416345	-0.566261	-0.907485	-1.21292	-0.621111	-0.996635	-0.307979	-0.44192	-0.942873	-0.091523	0.0212002	-0.207169	-0.939355	-0.955491	-0.429882	-0.377538	-1.16326	-0.485435	chr1	74771892	74785322	+	gene_id "ENSMUSG00000033227.7"; gene_type "protein_coding"; gene_name "Wnt6"; level 2; havana_gene "OTTMUSG00000048253.1";	ENSMUSG00000033227.7	protein_coding	Wnt6
ENSMUSG00000026162	Nhej1	1.08223	1.34636	1.37484	1.40024	1.54131	1.54185	1.47663	1.96646	1.76178	2.09221	1.83736	1.89294	1.4501	0.982009	1.17346	0.869378	1.59684	1.36686	1.63685	1.89099	2.23843	1.90542	2.01465	2.07245	chr1	74967139	75125200	-	gene_id "ENSMUSG00000026162.7"; gene_type "protein_coding"; gene_name "Nhej1"; level 2; tag "fragmented_locus"; havana_gene "OTTMUSG00000021757.1";	ENSMUSG00000026162.7	protein_coding	Nhej1
ENSMUSG00000033159	Cnppd1	8.12168	8.0083	8.25392	8.15927	7.98414	8.32785	6.61396	6.6489	6.75343	6.67182	6.68684	6.70917	8.31064	7.83773	7.91328	8.3519	7.95853	8.30889	6.7597	6.69157	6.66059	6.82648	6.54994	6.70548	chr1	75134554	75142711	-	gene_id "ENSMUSG00000033159.14"; gene_type "protein_coding"; gene_name "Cnppd1"; level 2; havana_gene "OTTMUSG00000048448.1";	ENSMUSG00000033159.14	protein_coding	Cnppd1
ENSMUSG00000049339	Retreg2	7.50857	7.56807	7.60369	7.43983	7.5884	7.56363	6.98366	7.13123	7.06018	6.99024	7.10175	6.99605	7.61974	7.46362	7.46854	7.56336	7.57977	7.61854	7.02671	7.12576	7.09056	6.95538	7.07841	6.96517	chr1	75142778	75147913	+	gene_id "ENSMUSG00000049339.16"; gene_type "protein_coding"; gene_name "Retreg2"; level 2; havana_gene "OTTMUSG00000048449.1";	ENSMUSG00000049339.16	protein_coding	Retreg2
ENSMUSG00000026197	Zfand2b	5.35056	5.2766	5.56549	5.57397	5.33489	5.64795	4.02495	4.13746	4.10082	4.0368	4.12653	4.18508	5.65733	5.2924	5.22184	5.69646	5.33307	5.61647	4.10648	4.23188	4.05125	4.05877	4.10226	3.98875	chr1	75168646	75171629	+	gene_id "ENSMUSG00000026197.12"; gene_type "protein_coding"; gene_name "Zfand2b"; level 2; havana_gene "OTTMUSG00000034818.1";	ENSMUSG00000026197.12	protein_coding	Zfand2b
ENSMUSG00000026198	Abcb6	0.239573	0.531177	-0.230603	-0.491984	0.339562	0.546702	0.929645	0.835622	0.927334	0.856893	0.675176	0.982032	0.550821	0.218367	0.62384	0.335215	0.694034	0.496958	0.786903	1.06796	0.627233	0.980384	1.06523	1.18674	chr1	75171717	75180392	-	gene_id "ENSMUSG00000026198.15"; gene_type "protein_coding"; gene_name "Abcb6"; level 2; tag "overlapping_locus"; havana_gene "OTTMUSG00000034720.1";	ENSMUSG00000026198.15	protein_coding	Abcb6
ENSMUSG00000033124	Atg9a	6.05354	5.95964	5.92819	5.90043	6.1243	5.80982	4.99554	4.98077	5.09702	5.12143	4.88916	4.97703	6.06085	6.03644	6.09273	6.03086	6.13461	6.07624	5.02037	5.08062	4.98878	5.10554	5.18413	5.10461	chr1	75180860	75192196	-	gene_id "ENSMUSG00000033124.15"; gene_type "protein_coding"; gene_name "Atg9a"; level 2; tag "overlapping_locus"; havana_gene "OTTMUSG00000048480.1";	ENSMUSG00000033124.15	protein_coding	Atg9a
ENSMUSG00000026199	Ankzf1	3.87467	4.05313	3.92356	3.88125	3.9948	3.7135	4.25189	4.23052	4.29969	4.22301	4.22432	4.20591	3.87791	4.17997	4.31578	3.56571	4.20959	3.84933	4.17779	4.2702	4.25475	4.31891	4.32413	4.44541	chr1	75192151	75199387	+	gene_id "ENSMUSG00000026199.17"; gene_type "protein_coding"; gene_name "Ankzf1"; level 2; havana_gene "OTTMUSG00000021565.1";	ENSMUSG00000026199.17	protein_coding	Ankzf1
ENSMUSG00000026200	Glb1l	3.88842	3.84427	3.88568	3.80489	3.87646	3.94202	4.51363	4.39168	4.60666	4.5215	4.44323	4.62813	3.95853	3.91164	3.87361	3.95187	3.92936	3.89535	4.4817	4.43952	4.42839	4.51547	4.49934	4.54152	chr1	75198236	75210813	-	gene_id "ENSMUSG00000026200.13"; gene_type "protein_coding"; gene_name "Glb1l"; level 2; tag "ncRNA_host"; havana_gene "OTTMUSG00000021564.1";	ENSMUSG00000026200.13	protein_coding	Glb1l
ENSMUSG00000026201	Stk16	4.74156	4.69418	4.55031	4.52934	4.73767	4.78018	4.68154	4.75893	4.8108	4.75443	4.7242	4.86361	4.75988	4.6515	4.6212	4.64877	4.82787	4.69038	4.75688	4.93165	4.68272	4.81392	4.78951	4.80761	chr1	75210838	75215606	+	gene_id "ENSMUSG00000026201.12"; gene_type "protein_coding"; gene_name "Stk16"; level 2; havana_gene "OTTMUSG00000029626.1";	ENSMUSG00000026201.12	protein_coding	Stk16
ENSMUSG00000026202	Tuba4a	5.39298	5.3336	5.00612	4.80137	5.46361	5.18916	5.92463	5.8986	5.67731	5.80944	5.87256	5.9167	5.25796	5.27181	5.41197	5.00138	5.46694	5.32855	5.72331	6.13465	5.90788	5.73523	6.26494	5.75513	chr1	75214228	75219865	-	gene_id "ENSMUSG00000026202.13"; gene_type "protein_coding"; gene_name "Tuba4a"; level 1; havana_gene "OTTMUSG00000048543.1";	ENSMUSG00000026202.13	protein_coding	Tuba4a
ENSMUSG00000026203	Dnajb2	3.91105	4.14893	4.12739	4.028	4.14711	3.99277	3.18092	3.27444	3.4273	3.47565	3.32265	3.41529	4.25656	4.08146	3.93748	4.15845	4.12486	4.28636	3.36501	3.1006	3.22621	3.49599	3.41846	3.34314	chr1	75236406	75245692	+	gene_id "ENSMUSG00000026203.16"; gene_type "protein_coding"; gene_name "Dnajb2"; level 2; havana_gene "OTTMUSG00000048595.1";	ENSMUSG00000026203.16	protein_coding	Dnajb2
ENSMUSG00000026204	Ptprn	3.90204	3.80559	3.6798	3.85819	4.19223	3.73535	2.78587	2.8037	2.98912	3.28461	2.68734	3.28149	4.59034	4.48257	4.28211	3.26605	4.00807	4.03208	3.40655	3.2423	2.99958	2.39673	3.03672	3.26255	chr1	75247027	75264502	-	gene_id "ENSMUSG00000026204.15"; gene_type "protein_coding"; gene_name "Ptprn"; level 2; havana_gene "OTTMUSG00000048596.1";	ENSMUSG00000026204.15	protein_coding	Ptprn
ENSMUSG00000026209	Dnpep	4.77402	5.01176	4.92309	4.74589	5.00413	4.94859	5.12729	5.05003	5.18106	5.16984	5.06144	5.17868	4.92279	4.90089	4.6683	4.90745	4.85567	5.00566	5.19884	5.21563	5.12047	5.23005	5.18546	5.14513	chr1	75307896	75317990	-	gene_id "ENSMUSG00000026209.15"; gene_type "protein_coding"; gene_name "Dnpep"; level 2; havana_gene "OTTMUSG00000048821.1";	ENSMUSG00000026209.15	protein_coding	Dnpep
ENSMUSG00000026207	Speg	4.85096	4.8029	4.72898	4.47351	4.7632	4.52197	6.6436	6.71698	6.83861	6.75455	6.75425	6.86746	4.64278	4.54727	4.67696	4.54279	4.61953	4.67947	6.80816	6.52624	6.7066	6.84805	6.56895	6.76763	chr1	75375297	75432320	+	gene_id "ENSMUSG00000026207.16"; gene_type "protein_coding"; gene_name "Speg"; level 1; havana_gene "OTTMUSG00000019414.1";	ENSMUSG00000026207.16	protein_coding	Speg
ENSMUSG00000033021	Gmppa	5.17279	5.28131	5.24706	5.15844	5.25045	5.30141	5.34307	5.46358	5.60279	5.56506	5.39883	5.55432	5.16476	5.2924	5.24727	5.15152	5.30584	5.15657	5.46771	5.56689	5.35248	5.46226	5.47961	5.42156	chr1	75435930	75443179	+	gene_id "ENSMUSG00000033021.16"; gene_type "protein_coding"; gene_name "Gmppa"; level 2; havana_gene "OTTMUSG00000019424.1";	ENSMUSG00000033021.16	protein_coding	Gmppa
ENSMUSG00000032997	Chpf	1.20454	1.6283	1.24411	1.07965	1.58361	0.73194	0.618287	-0.0111566	0.46305	0.00904106	-0.150808	-0.535014	1.0532	1.68449	1.77796	0.664118	1.41848	1.32264	0.00435913	0.954859	0.417174	0.0328958	0.727534	-0.106737	chr1	75474569	75479307	-	gene_id "ENSMUSG00000032997.16"; gene_type "protein_coding"; gene_name "Chpf"; level 2; havana_gene "OTTMUSG00000019412.1";	ENSMUSG00000032997.16	protein_coding	Chpf
ENSMUSG00000051703	Tmem198	-2.03519	-0.953482	-2.4876	-2.98072	-0.804281	-3.18609	-2.75179	-4.59069	-3.46886	-3.53181	-4.7312	-4.39273	-2.73096	-1.69483	-0.684379	-2.93295	-1.11386	-2.98172	-3.83643	-2.57442	-4.4839	-2.87339	-2.7941	-3.29766	chr1	75479532	75485705	+	gene_id "ENSMUSG00000051703.14"; gene_type "protein_coding"; gene_name "Tmem198"; level 2; havana_gene "OTTMUSG00000019413.1";	ENSMUSG00000051703.14	protein_coding	Tmem198
ENSMUSG00000026213	Stk11ip	4.91283	4.79853	4.93638	4.7584	5.01189	4.7828	5.93447	6.00993	5.95048	5.81828	6.0564	5.94795	5.00733	4.89261	4.88812	4.80698	4.82531	4.78305	5.99926	5.97558	6.00197	5.92462	5.97253	5.90719	chr1	75521529	75537335	+	gene_id "ENSMUSG00000026213.15"; gene_type "protein_coding"; gene_name "Stk11ip"; level 2; havana_gene "OTTMUSG00000019423.1";	ENSMUSG00000026213.15	protein_coding	Stk11ip
ENSMUSG00000006576	Slc4a3	0.120321	-0.091523	0.0296615	-0.0819306	-0.601129	-0.598965	0.74305	0.783448	1.01615	0.974117	0.597665	0.532157	0.683235	0.108309	0.113197	0.424733	-0.210806	-0.0247056	0.860493	0.753144	0.690965	1.13398	0.727534	1.10692	chr1	75546266	75562172	+	gene_id "ENSMUSG00000006576.16"; gene_type "protein_coding"; gene_name "Slc4a3"; level 2; havana_gene "OTTMUSG00000019426.1";	ENSMUSG00000006576.16	protein_coding	Slc4a3
ENSMUSG00000026235	Epha4	0.0567821	0.0910911	-0.956542	-0.491984	0.289335	-1.94359	-2.75179	-3.25308	-3.46886	-4.37678	-1.79473	-3.02094	-0.689622	0.320622	-0.275038	-0.903094	0.822567	-0.954895	-2.18121	-2.57442	-2.44053	-3.25427	-6.67176	-2.61746	chr1	77367185	77515088	-	gene_id "ENSMUSG00000026235.14"; gene_type "protein_coding"; gene_name "Epha4"; level 2; tag "ncRNA_host"; havana_gene "OTTMUSG00000047778.1";	ENSMUSG00000026235.14	protein_coding	Epha4
ENSMUSG00000026245	Farsb	4.40772	4.36531	4.24316	4.21666	4.3445	4.19153	5.58036	5.74595	5.61706	5.59283	5.69087	5.57162	4.28115	4.48807	4.47325	3.9927	4.42738	4.09916	5.57999	5.95293	5.65874	5.42978	5.69605	5.5336	chr1	78417975	78488897	-	gene_id "ENSMUSG00000026245.16"; gene_type "protein_coding"; gene_name "Farsb"; level 2; tag "overlapping_locus"; havana_gene "OTTMUSG00000047790.1";	ENSMUSG00000026245.16	protein_coding	Farsb
ENSMUSG00000104018	4833412K13Rik	-6.67176	-6.67176	-6.67176	-2.43348	-6.67176	-6.67176	-2.05346	-2.10992	-0.907485	-1.84637	-1.22622	-3.02094	-4.1393	-2.85739	-2.61772	-4.31652	-6.67176	-4.35884	-1.55266	-3.25626	-2.44053	-1.35927	-2.24223	-2.61746	chr1	78465448	78466926	-	gene_id "ENSMUSG00000104018.1"; gene_type "TEC"; gene_name "4833412K13Rik"; level 2; tag "overlapping_locus"; havana_gene "OTTMUSG00000047792.1";	ENSMUSG00000104018.1	TEC	4833412K13Rik
ENSMUSG00000032883	Acsl3	1.01696	1.29764	0.761071	0.997581	1.06211	0.73194	5.10422	5.25191	5.15847	5.03805	5.36804	4.93487	0.916378	1.07272	1.14043	0.837133	1.47173	1.32264	5.15442	5.10997	5.2675	4.62134	4.65748	5.04429	chr1	78657825	78707743	+	gene_id "ENSMUSG00000032883.15"; gene_type "protein_coding"; gene_name "Acsl3"; level 2; tag "overlapping_locus"; havana_gene "OTTMUSG00000033118.1";	ENSMUSG00000032883.15	protein_coding	Acsl3
ENSMUSG00000079470	Utp14b	0.181179	0.253166	0.441229	0.612737	-0.264618	0.390278	4.51071	4.43671	4.13758	4.35586	4.76908	4.32224	0.455272	0.461578	0.62384	-0.154968	0.340337	0.848413	4.35799	4.19748	4.57495	4.00856	4.28985	4.40843	chr1	78658038	78671512	+	gene_id "ENSMUSG00000079470.8"; gene_type "protein_coding"; gene_name "Utp14b"; level 2; tag "overlapping_locus"; havana_gene "OTTMUSG00000033117.1";	ENSMUSG00000079470.8	protein_coding	Utp14b
ENSMUSG00000054702	Ap1s3	2.3008	1.58835	2.41831	2.60578	1.58361	2.52695	3.19555	2.97049	2.63435	2.68038	3.19688	2.61657	2.66598	2.38471	1.88151	2.74691	2.21188	2.47938	2.81816	3.17319	3.24756	2.52131	3.14477	2.97848	chr1	79606876	79671972	-	gene_id "ENSMUSG00000054702.14"; gene_type "protein_coding"; gene_name "Ap1s3"; level 2; tag "overlapping_locus"; havana_gene "OTTMUSG00000034766.1";	ENSMUSG00000054702.14	protein_coding	Ap1s3
ENSMUSG00000073643	Wdfy1	6.61035	6.54908	6.79576	6.75255	6.4684	6.77057	5.27582	5.35605	5.48195	5.47221	5.40643	5.31369	6.56508	6.48278	6.55886	6.94825	6.44448	6.71798	5.4259	5.26035	5.42456	5.51016	5.18279	5.31903	chr1	79702262	79776143	-	gene_id "ENSMUSG00000073643.11"; gene_type "protein_coding"; gene_name "Wdfy1"; level 2; havana_gene "OTTMUSG00000021445.1";	ENSMUSG00000073643.11	protein_coding	Wdfy1
ENSMUSG00000026248	Mrpl44	4.40772	4.51399	4.34236	4.32157	4.43101	4.59248	4.20204	4.26184	4.34897	4.46504	4.32596	4.43745	4.53883	4.4406	4.41231	4.33912	4.52508	4.45204	4.38941	4.47071	4.23885	4.40768	4.2824	4.29596	chr1	79776018	79781445	+	gene_id "ENSMUSG00000026248.9"; gene_type "protein_coding"; gene_name "Mrpl44"; level 2; havana_gene "OTTMUSG00000047890.1";	ENSMUSG00000026248.9	protein_coding	Mrpl44
ENSMUSG00000026249	Serpine2	-0.929677	-0.953482	-0.956542	-1.06703	-1.48936	-0.493582	-1.23181	-1.14078	0.0231341	-0.105265	-0.621111	-0.702378	-0.394347	-0.936433	-0.807844	-0.221332	-1.27996	-1.19092	-0.510352	-0.639062	-1.34554	-0.209658	-0.552909	-0.684101	chr1	79794197	79861180	-	gene_id "ENSMUSG00000026249.10"; gene_type "protein_coding"; gene_name "Serpine2"; level 2; havana_gene "OTTMUSG00000021751.1";	ENSMUSG00000026249.10	protein_coding	Serpine2
ENSMUSG00000102518	Gm38339	-1.21321	-1.92634	-0.328953	-0.615707	-1.89121	-0.303429	-6.67176	-6.67176	-6.67176	-6.67176	-6.67176	-6.67176	-0.689622	-1.34247	-1.44583	-0.363987	-0.829932	-0.574341	-6.67176	-6.67176	-6.67176	-6.67176	-6.67176	-6.67176	chr1	80146973	80148801	-	gene_id "ENSMUSG00000102518.1"; gene_type "TEC"; gene_name "Gm38339"; level 2; havana_gene "OTTMUSG00000047895.1";	ENSMUSG00000102518.1	TEC	Gm38339
ENSMUSG00000004364	Cul3	7.06508	7.0067	7.2204	7.31249	6.89201	7.1462	6.51024	6.45563	6.39888	6.49369	6.52529	6.31008	6.93079	6.93217	6.83327	7.20748	6.90636	7.04627	6.46558	6.34285	6.49639	6.45066	6.43085	6.42037	chr1	80264923	80340480	-	gene_id "ENSMUSG00000004364.14"; gene_type "protein_coding"; gene_name "Cul3"; level 1; tag "overlapping_locus"; havana_gene "OTTMUSG00000035349.1";	ENSMUSG00000004364.14	protein_coding	Cul3
ENSMUSG00000103076	Gm37902	-0.929677	-1.52481	-0.434502	-0.174042	-0.341676	-0.712658	-2.36078	-1.61378	-1.59143	-1.49515	-1.5399	-2.33066	-0.803198	-1.34247	-0.942873	-0.290897	-1.68359	-0.954895	-1.55266	-1.24873	-1.47945	-2.57235	-2.02944	-1.97232	chr1	80274731	80276413	-	gene_id "ENSMUSG00000103076.1"; gene_type "TEC"; gene_name "Gm37902"; level 2; tag "overlapping_locus"; havana_gene "OTTMUSG00000047899.1";	ENSMUSG00000103076.1	TEC	Gm37902
ENSMUSG00000038608	Dock10	8.48232	8.1836	8.8127	8.95714	8.29794	8.79391	7.89786	7.79042	7.78135	7.81589	7.74785	7.86459	9.01493	8.34878	8.25323	9.05377	8.11315	8.86811	7.76902	7.75791	7.77408	7.85392	7.87332	7.90222	chr1	80501073	80758527	-	gene_id "ENSMUSG00000038608.15"; gene_type "protein_coding"; gene_name "Dock10"; level 1; tag "overlapping_locus"; havana_gene "OTTMUSG00000047903.1";	ENSMUSG00000038608.15	protein_coding	Dock10
ENSMUSG00000054976	Nyap2	2.12609	2.20514	3.06667	2.36519	1.91705	2.97542	-2.36078	-1.92493	-1.42625	-2.61606	-3.04483	-1.67953	2.30405	2.11275	2.01502	2.32678	1.44535	2.12757	-1.55266	-6.67176	-3.12717	-6.67176	-3.69915	-3.81468	chr1	81076950	81341764	+	gene_id "ENSMUSG00000054976.14"; gene_type "protein_coding"; gene_name "Nyap2"; level 2; havana_gene "OTTMUSG00000026706.1";	ENSMUSG00000054976.14	protein_coding	Nyap2
ENSMUSG00000026142	Rhbdd1	4.96568	5.10672	4.99346	4.92585	4.96466	4.97177	5.21249	5.27571	5.31984	5.42021	5.29216	5.2492	5.00733	5.08649	5.06571	4.94387	4.8805	4.85856	5.27931	5.31637	5.33763	5.42447	5.34777	5.24522	chr1	82316452	82445366	+	gene_id "ENSMUSG00000026142.15"; gene_type "protein_coding"; gene_name "Rhbdd1"; level 2; tag "overlapping_locus"; havana_gene "OTTMUSG00000021465.1";	ENSMUSG00000026142.15	protein_coding	Rhbdd1
ENSMUSG00000079465	Col4a3	0.721572	-0.300648	1.43601	1.88413	0.80043	1.51684	-2.05346	-3.77212	-3.46886	-3.53181	-2.74645	-4.39273	1.17816	-0.619932	-0.807844	1.91268	0.221014	0.816879	-6.67176	-2.87543	-4.4839	-4.5917	-3.17679	-6.67176	chr1	82586921	82722059	+	gene_id "ENSMUSG00000079465.8"; gene_type "protein_coding"; gene_name "Col4a3"; level 2; tag "ncRNA_host"; havana_gene "OTTMUSG00000021696.1";	ENSMUSG00000079465.8	protein_coding	Col4a3
ENSMUSG00000026150	Mff	6.48093	6.45503	6.47441	6.50957	6.42253	6.62532	5.67606	5.74168	5.79076	5.68706	5.78275	5.74024	6.43494	6.3703	6.25771	6.5133	6.40653	6.45284	5.71755	5.69831	5.80272	5.74122	5.67533	5.74611	chr1	82724890	82752394	+	gene_id "ENSMUSG00000026150.14"; gene_type "protein_coding"; gene_name "Mff"; level 2; tag "overlapping_locus"; havana_gene "OTTMUSG00000034764.1";	ENSMUSG00000026150.14	protein_coding	Mff
ENSMUSG00000101450	Gm28941	-1.78186	-1.52481	-0.672037	-1.06703	-0.341676	-2.25197	-1.39758	-2.10992	-1.42625	-1.34714	-1.04955	-1.67953	-1.0613	-0.823041	0.0434614	-0.290897	-0.592799	-0.954895	-1.11631	-2.11328	-0.816255	-1.61506	-2.24223	-1.18896	chr1	82739691	82740707	+	gene_id "ENSMUSG00000101450.1"; gene_type "sense_intronic"; gene_name "Gm28941"; level 2; tag "overlapping_locus"; havana_gene "OTTMUSG00000047955.1";	ENSMUSG00000101450.1	sense_intronic	Gm28941
ENSMUSG00000026159	Agfg1	8.24127	8.21078	8.26713	8.22358	8.24519	8.27477	6.09331	6.04359	6.01566	6.12043	6.05217	5.96114	8.17897	8.1171	8.10305	8.25455	8.14269	8.11934	6.0094	5.97413	6.03994	6.10335	5.96479	5.90351	chr1	82839483	82901182	+	gene_id "ENSMUSG00000026159.13"; gene_type "protein_coding"; gene_name "Agfg1"; level 2; havana_gene "OTTMUSG00000047960.1";	ENSMUSG00000026159.13	protein_coding	Agfg1
ENSMUSG00000113880	A030005L19Rik	-1.56643	-0.953482	-1.12304	-0.378039	-1.32385	-2.25197	-4.15771	-3.77212	-3.46886	-4.37678	-3.04483	-4.39273	-1.77872	-0.360526	-0.942873	-1.27369	-0.706499	-0.954895	-3.32047	-4.59337	-3.12717	-3.77326	-4.52615	-6.67176	chr1	82913325	82914130	+	gene_id "ENSMUSG00000113880.1"; gene_type "protein_coding"; gene_name "A030005L19Rik"; level 2; havana_gene "OTTMUSG00000066724.1";	ENSMUSG00000113880.1	protein_coding	A030005L19Rik
ENSMUSG00000045658	Pid1	8.43801	8.32761	8.26713	8.33925	8.43347	8.37297	8.53083	8.38121	8.50135	8.61545	8.36616	8.54824	8.57885	8.44866	8.51372	8.51143	8.43349	8.3794	8.55154	8.5188	8.39467	8.64508	8.59952	8.54154	chr1	84036296	84364180	-	gene_id "ENSMUSG00000045658.16"; gene_type "protein_coding"; gene_name "Pid1"; level 2; tag "ncRNA_host"; tag "overlapping_locus"; havana_gene "OTTMUSG00000040068.1";	ENSMUSG00000045658.16	protein_coding	Pid1
ENSMUSG00000036766	Dner	0.87681	1.16812	0.808108	0.437066	0.9042	0.642292	2.0599	1.83165	0.957552	1.63887	2.0656	1.50821	1.4251	1.83029	1.07204	0.380668	1.3632	0.282846	1.55054	2.6041	2.02008	1.15465	2.47313	1.57572	chr1	84369839	84696221	-	gene_id "ENSMUSG00000036766.12"; gene_type "protein_coding"; gene_name "Dner"; level 2; tag "overlapping_locus"; havana_gene "OTTMUSG00000048002.1";	ENSMUSG00000036766.12	protein_coding	Dner
ENSMUSG00000026219	Trip12	9.63125	9.61047	9.81512	9.84948	9.63009	9.71905	8.43023	8.40582	8.39496	8.37033	8.43405	8.39938	9.7906	9.60618	9.61051	9.86219	9.58218	9.76807	8.31829	8.24266	8.43594	8.29691	8.38086	8.31637	chr1	84721189	84840516	-	gene_id "ENSMUSG00000026219.14"; gene_type "protein_coding"; gene_name "Trip12"; level 2; tag "overlapping_locus"; havana_gene "OTTMUSG00000048005.1";	ENSMUSG00000026219.14	protein_coding	Trip12
ENSMUSG00000073633	Fbxo36	0.913144	1.16812	0.609996	0.718991	0.524619	0.496422	1.15597	1.27411	0.799702	0.213616	0.597665	0.532157	0.765208	0.816873	0.52496	0.083614	0.694034	0.235928	0.930511	0.907013	0.721805	0.352055	1.25992	0.734472	chr1	84839841	84900487	+	gene_id "ENSMUSG00000073633.9"; gene_type "protein_coding"; gene_name "Fbxo36"; level 2; havana_gene "OTTMUSG00000021470.1";	ENSMUSG00000073633.9	protein_coding	Fbxo36
ENSMUSG00000026220	Slc16a14	-6.67176	-6.67176	-6.67176	-6.67176	-6.67176	-6.67176	-2.05346	-1.04333	-2.24414	-3.00246	-2.49933	-2.6349	-6.67176	-6.67176	-6.67176	-6.67176	-6.67176	-4.35884	-1.99661	-1.48364	-1.00534	-3.77326	-2.49194	-3.81468	chr1	84905898	84935134	-	gene_id "ENSMUSG00000026220.6"; gene_type "protein_coding"; gene_name "Slc16a14"; level 2; havana_gene "OTTMUSG00000048008.1";	ENSMUSG00000026220.6	protein_coding	Slc16a14
ENSMUSG00000052477	C130026I21Rik	4.18065	4.48165	4.69184	5.11044	4.39287	4.8444	0.702649	0.279945	0.765948	1.25461	0.203292	1.00938	4.24232	4.09234	4.23205	4.91905	3.98078	4.94496	0.349256	0.11737	-0.0196183	1.41663	-0.625818	0.339831	chr1	84992690	85270566	-	gene_id "ENSMUSG00000052477.15"; gene_type "protein_coding"; gene_name "C130026I21Rik"; level 2; tag "overlapping_locus"; havana_gene "OTTMUSG00000029174.1";	ENSMUSG00000052477.15	protein_coding	C130026I21Rik
ENSMUSG00000101279	Gm18342	-0.587541	-0.22752	-0.328953	0.498031	-0.264618	-0.0582619	-6.67176	-4.59069	-6.67176	-6.67176	-4.7312	-6.67176	-0.584338	-1.0595	-0.465239	0.239773	-1.11386	0.085259	-4.64725	-6.67176	-6.67176	-6.67176	-6.67176	-4.62815	chr1	85067394	85080236	-	gene_id "ENSMUSG00000101279.1"; gene_type "unprocessed_pseudogene"; gene_name "Gm18342"; level 2; tag "overlapping_locus"; havana_gene "OTTMUSG00000048024.1";	ENSMUSG00000101279.1	unprocessed_pseudogene	Gm18342
ENSMUSG00000089844	A530032D15Rik	3.85145	3.74328	4.37787	4.42723	3.39057	4.41776	-1.80025	-2.87217	-1.14368	-0.87204	-2.74645	-1.3667	3.65952	3.22756	2.98565	4.29232	3.22593	4.54399	-1.55266	-2.57442	-1.34554	-1.48151	-3.17679	-1.80858	chr1	85083069	85109853	-	gene_id "ENSMUSG00000089844.7"; gene_type "protein_coding"; gene_name "A530032D15Rik"; level 2; tag "overlapping_locus"; havana_gene "OTTMUSG00000029176.1";	ENSMUSG00000089844.7	protein_coding	A530032D15Rik
ENSMUSG00000072109	A530040E14Rik	3.17022	3.29951	3.77758	3.82882	3.04193	4.05054	-2.75179	-2.57111	-2.24414	-1.21292	-3.42146	-2.33066	3.29573	2.60334	2.6986	3.63299	2.67616	3.59891	-2.94122	-4.59337	-3.12717	-1.48151	-4.52615	-2.91784	chr1	85105946	85114035	+	gene_id "ENSMUSG00000072109.11"; gene_type "antisense_RNA"; gene_name "A530040E14Rik"; level 2; havana_gene "OTTMUSG00000029171.1";	ENSMUSG00000072109.11	antisense_RNA	A530040E14Rik
ENSMUSG00000079457	Gm7609	-1.56643	-1.71165	0.380282	-0.174042	-0.264618	0.214808	-6.67176	-4.59069	-6.67176	-4.37678	-6.67176	-6.67176	-1.77872	-2.16204	-1.91592	-0.79807	-1.93756	-0.143749	-6.67176	-4.59337	-6.67176	-4.5917	-4.52615	-6.67176	chr1	85199613	85213786	+	gene_id "ENSMUSG00000079457.9"; gene_type "transcribed_unprocessed_pseudogene"; gene_name "Gm7609"; level 2; havana_gene "OTTMUSG00000029172.1";	ENSMUSG00000079457.9	transcribed_unprocessed_pseudogene	Gm7609
ENSMUSG00000079455	Gm16026	-1.78186	-0.840114	-2.4876	-0.751044	-0.804281	-0.836082	-6.67176	-4.59069	-6.67176	-6.67176	-4.7312	-6.67176	-1.21003	-1.19406	-0.465239	-1.01637	-1.27996	-0.752106	-6.67176	-6.67176	-6.67176	-4.5917	-6.67176	-4.62815	chr1	85266698	85285491	+	gene_id "ENSMUSG00000079455.9"; gene_type "transcribed_unprocessed_pseudogene"; gene_name "Gm16026"; level 2; havana_gene "OTTMUSG00000029178.1";	ENSMUSG00000079455.9	transcribed_unprocessed_pseudogene	Gm16026
ENSMUSG00000089937	Gm7281	-1.56643	-0.637045	-0.807288	-0.491984	-1.89121	-0.395375	-6.67176	-6.67176	-4.32012	-3.00246	-6.67176	-4.39273	-1.21003	-0.210341	-0.807844	-0.440978	-1.68359	-0.273505	-4.64725	-4.59337	-6.67176	-3.25427	-3.69915	-4.62815	chr1	85332716	85342086	-	gene_id "ENSMUSG00000089937.1"; gene_type "unprocessed_pseudogene"; gene_name "Gm7281"; level 2; havana_gene "OTTMUSG00000029199.1";	ENSMUSG00000089937.1	unprocessed_pseudogene	Gm7281
ENSMUSG00000070034	Sp110	8.42391	8.38922	8.63538	8.7108	8.35781	8.71864	4.77948	4.71608	5.1289	5.15905	4.70276	5.19366	8.55239	8.33166	8.28804	8.72087	8.35839	8.54928	5.19054	4.58154	4.62067	5.70402	4.77011	4.96727	chr1	85576899	85598817	-	gene_id "ENSMUSG00000070034.13"; gene_type "protein_coding"; gene_name "Sp110"; level 1; havana_gene "OTTMUSG00000024589.1";	ENSMUSG00000070034.13	protein_coding	Sp110
ENSMUSG00000090103	Gm16094	0.181179	-0.157919	0.761071	1.0392	0.870433	1.17713	-4.15771	-6.67176	-4.32012	-3.53181	-4.7312	-3.54958	0.298921	0.548436	0.52496	0.991602	-0.0520666	0.496958	-3.83643	-6.67176	-4.4839	-3.77326	-3.69915	-3.29766	chr1	85599286	85599839	+	gene_id "ENSMUSG00000090103.1"; gene_type "antisense_RNA"; gene_name "Gm16094"; level 2; havana_gene "OTTMUSG00000030221.1";	ENSMUSG00000090103.1	antisense_RNA	Gm16094
ENSMUSG00000070031	Sp140	7.66424	7.69252	8.01923	8.15809	7.63439	8.20872	3.85564	3.7829	3.96981	4.08972	3.80308	4.04676	7.94619	7.57869	7.55487	8.30294	7.60531	8.01877	3.94952	3.57258	3.68327	4.29817	3.58521	3.85162	chr1	85600378	85645037	+	gene_id "ENSMUSG00000070031.11"; gene_type "protein_coding"; gene_name "Sp140"; level 2; havana_gene "OTTMUSG00000030222.1";	ENSMUSG00000070031.11	protein_coding	Sp140
ENSMUSG00000026222	Sp100	9.91685	9.90888	10.0264	10.0931	9.86067	10.1251	6.74033	6.55282	7.22297	7.33895	6.53875	7.35198	9.98936	9.83465	9.84794	10.1713	9.88663	10.0271	7.18548	6.5532	6.51961	7.75568	6.61763	7.1155	chr1	85649988	85709998	+	gene_id "ENSMUSG00000026222.16"; gene_type "protein_coding"; gene_name "Sp100"; level 1; tag "ncRNA_host"; havana_gene "OTTMUSG00000030061.1";	ENSMUSG00000026222.16	protein_coding	Sp100
ENSMUSG00000052760	A630001G21Rik	6.2607	6.1948	6.47987	6.50215	6.25517	6.516	4.76238	4.84099	4.88736	4.88741	4.77936	4.83333	6.44119	6.43798	6.41354	6.5921	6.19027	6.50014	4.87848	4.46039	4.75346	4.80741	4.69726	4.92426	chr1	85717083	85778643	-	gene_id "ENSMUSG00000052760.15"; gene_type "protein_coding"; gene_name "A630001G21Rik"; level 2; havana_gene "OTTMUSG00000034229.1";	ENSMUSG00000052760.15	protein_coding	A630001G21Rik
ENSMUSG00000036707	Cab39	6.92142	6.93385	6.87935	6.81453	6.9077	6.73102	7.6422	7.57114	7.62392	7.64907	7.68248	7.54157	6.88225	6.93368	6.902	6.80816	6.90091	6.8664	7.59557	7.42336	7.65129	7.67549	7.53086	7.55209	chr1	85793441	85851576	+	gene_id "ENSMUSG00000036707.16"; gene_type "protein_coding"; gene_name "Cab39"; level 2; havana_gene "OTTMUSG00000021589.1";	ENSMUSG00000036707.16	protein_coding	Cab39
ENSMUSG00000026223	Itm2c	7.73445	7.72771	7.87619	7.89282	7.76561	8.0399	6.94468	7.08348	7.27452	7.29526	7.03716	7.22287	7.82241	7.58705	7.55134	8.01772	7.66868	7.95184	7.25592	7.15005	7.15659	7.26494	7.05601	7.225	chr1	85894281	85908675	+	gene_id "ENSMUSG00000026223.15"; gene_type "protein_coding"; gene_name "Itm2c"; level 1; havana_gene "OTTMUSG00000029979.1";	ENSMUSG00000026223.15	protein_coding	Itm2c
ENSMUSG00000049608	Gpr55	-0.489424	-0.157919	0.380282	-0.378039	0.237297	-0.598965	-2.75179	-3.77212	-2.54941	-6.67176	-3.42146	-6.67176	-0.149359	-0.0108444	0.113197	0.288283	-0.389197	-0.0247056	-2.18121	-4.59337	-3.12717	-2.11118	-6.67176	-3.29766	chr1	85938318	85961007	-	gene_id "ENSMUSG00000049608.8"; gene_type "protein_coding"; gene_name "Gpr55"; level 2; havana_gene "OTTMUSG00000048041.1";	ENSMUSG00000049608.8	protein_coding	Gpr55
ENSMUSG00000026229	Psmd1	7.23528	7.29507	6.91806	6.81902	7.21276	6.89829	7.31041	7.24863	7.31556	7.3985	7.29061	7.35298	6.91236	7.19072	7.30308	6.78299	7.28014	6.99612	7.31329	7.22848	7.28991	7.31141	7.38743	7.27436	chr1	86064387	86139151	+	gene_id "ENSMUSG00000026229.17"; gene_type "protein_coding"; gene_name "Psmd1"; level 2; tag "ncRNA_host"; tag "overlapping_locus"; havana_gene "OTTMUSG00000033949.1";	ENSMUSG00000026229.17	protein_coding	Psmd1
ENSMUSG00000026228	Htr2b	1.1138	0.995592	1.78067	1.5517	0.870433	1.96802	2.98429	2.70898	3.01808	3.12898	2.63657	3.19482	1.26526	0.505661	0.304205	1.81672	0.738163	0.78464	3.019	3.05193	2.80449	3.34682	3.04261	2.58812	chr1	86099026	86111970	-	gene_id "ENSMUSG00000026228.6"; gene_type "protein_coding"; gene_name "Htr2b"; level 2; havana_gene "OTTMUSG00000033955.1";	ENSMUSG00000026228.6	protein_coding	Htr2b
ENSMUSG00000103272	Gm37914	-1.78186	-4.2647	-2.4876	-1.25545	-1.89121	-2.25197	-0.948355	-1.76098	-2.54941	-1.6601	-1.66169	-1.51465	-2.3396	-1.9096	-1.44583	-1.01637	-0.592799	-2.98172	-2.18121	-2.57442	-1.79155	-2.32342	-1.84403	-2.61746	chr1	86120883	86123561	+	gene_id "ENSMUSG00000103272.1"; gene_type "TEC"; gene_name "Gm37914"; level 2; tag "overlapping_locus"; havana_gene "OTTMUSG00000048044.1";	ENSMUSG00000103272.1	TEC	Gm37914
ENSMUSG00000062590	Armc9	1.56575	1.48335	0.98227	1.1573	1.40644	1.63775	3.08202	2.99937	3.07432	3.03766	2.85772	2.91292	1.67882	2.05459	1.6664	1.04904	1.33474	1.49194	2.52568	3.13735	3.01834	2.90963	3.2143	2.78047	chr1	86154780	86278284	+	gene_id "ENSMUSG00000062590.13"; gene_type "protein_coding"; gene_name "Armc9"; level 1; tag "overlapping_locus"; havana_gene "OTTMUSG00000033936.1";	ENSMUSG00000062590.13	protein_coding	Armc9
ENSMUSG00000079445	B3gnt7	1.56575	1.56795	1.24411	1.40024	1.06211	0.971637	-1.80025	-0.566261	-0.704578	-0.87204	-1.04955	-0.458091	1.76104	1.04311	0.760508	0.869378	1.57267	1.36686	-0.335802	-0.869643	-1.47945	-0.31938	-1.05861	-0.614794	chr1	86302832	86307305	+	gene_id "ENSMUSG00000079445.3"; gene_type "protein_coding"; gene_name "B3gnt7"; level 2; havana_gene "OTTMUSG00000048090.1";	ENSMUSG00000079445.3	protein_coding	B3gnt7
ENSMUSG00000026234	Ncl	8.03314	8.00261	7.84446	7.92579	7.99054	7.78955	8.60343	8.50304	8.50071	8.52708	8.52583	8.56576	7.93572	8.07725	7.98479	7.69288	7.95911	7.91135	8.60046	8.37509	8.48985	8.39503	8.54762	8.50126	chr1	86344719	86359400	-	gene_id "ENSMUSG00000026234.12"; gene_type "protein_coding"; gene_name "Ncl"; level 2; tag "ncRNA_host"; havana_gene "OTTMUSG00000048094.1";	ENSMUSG00000026234.12	protein_coding	Ncl
ENSMUSG00000073627	C130036L24Rik	-2.734	-6.67176	-6.67176	-3.87313	-2.14379	-2.64471	-0.711554	-0.952045	-0.907485	-1.21292	-0.393014	-0.702378	-3.2697	-6.67176	-2.22456	-4.31652	-2.246	-3.51185	-0.708966	-0.869643	-1.34554	-0.786461	-0.483509	-1.00036	chr1	86359574	86373791	+	gene_id "ENSMUSG00000073627.7"; gene_type "processed_transcript"; gene_name "C130036L24Rik"; level 2; havana_gene "OTTMUSG00000033678.1";	ENSMUSG00000073627.7	processed_transcript	C130036L24Rik
ENSMUSG00000026238	Ptma	5.31705	5.286	5.10125	5.03015	5.4791	5.36409	5.37073	5.58476	5.35857	5.52119	5.5402	5.34354	5.23656	5.42744	5.3805	5.18713	5.25169	5.32715	5.51025	5.61421	5.54585	5.57004	5.70165	5.5047	chr1	86526726	86530712	+	gene_id "ENSMUSG00000026238.14"; gene_type "protein_coding"; gene_name "Ptma"; level 1; havana_gene "OTTMUSG00000048097.1";	ENSMUSG00000026238.14	protein_coding	Ptma
ENSMUSG00000026239	Pde6d	4.00242	3.97395	4.04142	3.97001	4.19564	4.10189	4.23428	4.16576	4.19261	4.27819	4.04127	4.2975	4.1269	4.08509	3.99403	3.93293	4.04367	4.23061	4.18974	4.33039	4.34913	4.1231	4.14123	4.21499	chr1	86542994	86582629	-	gene_id "ENSMUSG00000026239.14"; gene_type "protein_coding"; gene_name "Pde6d"; level 1; havana_gene "OTTMUSG00000021876.1";	ENSMUSG00000026239.14	protein_coding	Pde6d
ENSMUSG00000026240	Cops7b	4.4392	4.48165	4.28116	4.34665	4.46535	4.39392	3.90544	4.02961	4.0838	4.05021	4.14934	4.05334	4.39174	4.42634	4.29717	4.24702	4.52822	4.49502	4.06557	4.16734	4.02984	3.91778	4.1302	4.08823	chr1	86582904	86609375	+	gene_id "ENSMUSG00000026240.12"; gene_type "protein_coding"; gene_name "Cops7b"; level 1; havana_gene "OTTMUSG00000027307.1";	ENSMUSG00000026240.12	protein_coding	Cops7b
ENSMUSG00000053333	Dis3l2	4.19179	4.09293	4.0993	4.08872	4.03727	4.06786	4.38231	4.42186	4.39938	4.43978	4.3713	4.44749	4.19504	4.12803	4.04399	3.98536	4.1819	4.26315	4.37692	4.46865	4.41194	4.22677	4.36703	4.28919	chr1	86703808	87050095	+	gene_id "ENSMUSG00000053333.15"; gene_type "protein_coding"; gene_name "Dis3l2"; level 2; tag "overlapping_locus"; havana_gene "OTTMUSG00000048134.1";	ENSMUSG00000053333.15	protein_coding	Dis3l2
ENSMUSG00000084106	Gm6136	-1.37904	-1.35941	-0.230603	-0.900403	-0.804281	-0.712658	-1.39758	-0.952045	-1.27806	-1.34714	-1.66169	-1.23252	-0.803198	-1.9096	-1.91592	-1.77367	-1.11386	-0.207169	-1.55266	-0.639062	-1.47945	-0.953338	-1.05861	-1.2934	chr1	86908793	86909683	-	gene_id "ENSMUSG00000084106.4"; gene_type "processed_pseudogene"; gene_name "Gm6136"; level 2; havana_gene "OTTMUSG00000022084.1";	ENSMUSG00000084106.4	processed_pseudogene	Gm6136
ENSMUSG00000026254	Eif4e2	6.72975	6.74804	6.73544	6.74156	6.70411	6.86586	6.22126	6.20848	6.33772	6.3614	6.24668	6.32444	6.69429	6.60813	6.59434	6.69632	6.67621	6.72703	6.33721	6.19442	6.22287	6.36347	6.27686	6.29091	chr1	87213914	87240488	+	gene_id "ENSMUSG00000026254.17"; gene_type "protein_coding"; gene_name "Eif4e2"; level 2; havana_gene "OTTMUSG00000021766.1";	ENSMUSG00000026254.17	protein_coding	Eif4e2
ENSMUSG00000048000	Gigyf2	5.72733	5.86563	5.59597	5.60548	5.93615	5.45081	6.20056	6.11129	6.15339	6.1796	6.19553	6.18375	5.58017	5.91707	5.88788	5.55865	5.81865	5.64705	6.14382	6.10778	6.19909	6.17717	6.20379	6.2162	chr1	87326998	87450796	+	gene_id "ENSMUSG00000048000.15"; gene_type "protein_coding"; gene_name "Gigyf2"; level 1; havana_gene "OTTMUSG00000037064.1";	ENSMUSG00000048000.15	protein_coding	Gigyf2
ENSMUSG00000026288	Inpp5d	6.41674	6.35143	6.03585	5.97336	6.43052	5.89962	8.39995	8.34243	8.46401	8.53753	8.28761	8.56533	6.45283	6.50263	6.51122	5.70095	6.25625	6.01589	8.46485	8.47487	8.34786	8.60576	8.45799	8.52568	chr1	87620312	87720507	+	gene_id "ENSMUSG00000026288.14"; gene_type "protein_coding"; gene_name "Inpp5d"; level 2; havana_gene "OTTMUSG00000035865.1";	ENSMUSG00000026288.14	protein_coding	Inpp5d
ENSMUSG00000026289	Atg16l1	6.08473	6.22524	6.34981	6.31364	6.18222	6.23665	5.09254	5.18561	5.2033	5.27212	5.0912	5.34085	6.24622	6.19797	6.31524	6.21308	6.26947	6.27208	5.16898	5.11129	5.02941	5.25538	5.12425	5.29447	chr1	87755870	87792428	+	gene_id "ENSMUSG00000026289.15"; gene_type "protein_coding"; gene_name "Atg16l1"; level 2; tag "ncRNA_host"; havana_gene "OTTMUSG00000016467.1";	ENSMUSG00000026289.15	protein_coding	Atg16l1
ENSMUSG00000056055	Sag	-0.587541	-0.157919	-0.230603	-0.378039	-0.191467	-1.4738	-1.08313	-1.61378	-1.02075	-1.21292	-1.94128	-1.3667	-0.307979	0.049962	0.362641	-0.091523	0.221014	-0.273505	-1.21366	-2.57442	-1.34554	-1.35927	-1.39852	-0.614794	chr1	87803680	87845158	+	gene_id "ENSMUSG00000056055.13"; gene_type "protein_coding"; gene_name "Sag"; level 2; havana_gene "OTTMUSG00000021826.1";	ENSMUSG00000056055.13	protein_coding	Sag
ENSMUSG00000070738	Dgkd	5.55983	5.52033	5.53086	5.53994	5.51779	5.47211	8.07596	8.06664	8.2474	8.26444	8.01289	8.35377	5.45916	5.65734	5.67236	5.5734	5.66996	5.35349	8.23513	8.0098	8.01781	8.40625	8.01495	8.26744	chr1	87853287	87945180	+	gene_id "ENSMUSG00000070738.10"; gene_type "protein_coding"; gene_name "Dgkd"; level 2; tag "overlapping_locus"; havana_gene "OTTMUSG00000048195.1";	ENSMUSG00000070738.10	protein_coding	Dgkd
ENSMUSG00000005501	Usp40	5.76261	5.7895	5.86147	5.95581	5.84889	5.72639	4.58204	4.53859	4.66505	4.66572	4.58386	4.48206	5.7671	5.81675	5.93076	5.75696	5.80056	5.72451	4.57756	4.50124	4.6104	4.50746	4.73232	4.63873	chr1	87945119	88008551	-	gene_id "ENSMUSG00000005501.14"; gene_type "protein_coding"; gene_name "Usp40"; level 2; havana_gene "OTTMUSG00000048199.1";	ENSMUSG00000005501.14	protein_coding	Usp40
ENSMUSG00000090124	Ugt1a7c	5.70937	5.62893	5.57912	5.55795	5.64681	5.69608	6.36733	6.28024	6.07716	6.22761	6.22644	6.15878	5.6357	5.67313	5.652	5.645	5.65277	5.50216	6.18618	6.57633	6.33496	6.18473	6.4935	6.24969	chr1	88095062	88220002	+	gene_id "ENSMUSG00000090124.7"; gene_type "protein_coding"; gene_name "Ugt1a7c"; level 2; tag "overlapping_locus"; havana_gene "OTTMUSG00000020819.1";	ENSMUSG00000090124.7	protein_coding	Ugt1a7c
ENSMUSG00000090145	Ugt1a6b	-6.67176	-2.48465	-3.03342	-3.87313	-2.45017	-3.18609	-2.05346	-2.87217	-3.46886	-3.53181	-2.49933	-3.54958	-3.2697	-3.39197	-2.61772	-4.31652	-4.0575	-3.51185	-2.94122	-1.92831	-1.62708	-3.25427	-1.05861	-2.15706	chr1	88103252	88219003	+	gene_id "ENSMUSG00000090145.7"; gene_type "protein_coding"; gene_name "Ugt1a6b"; level 2; tag "overlapping_locus"; havana_gene "OTTMUSG00000020822.1";	ENSMUSG00000090145.7	protein_coding	Ugt1a6b
ENSMUSG00000054545	Ugt1a6a	-2.34269	-4.2647	-3.03342	-2.43348	-1.89121	-3.18609	1.06329	0.910507	0.376229	0.762269	0.795767	0.414351	-2.73096	-1.0595	-3.1599	-3.46487	-1.93756	-2.03872	0.479534	0.550063	1.16494	0.552242	0.86692	0.836979	chr1	88134809	88218997	+	gene_id "ENSMUSG00000054545.17"; gene_type "protein_coding"; gene_name "Ugt1a6a"; level 2; tag "overlapping_locus"; havana_gene "OTTMUSG00000020818.1";	ENSMUSG00000054545.17	protein_coding	Ugt1a6a
ENSMUSG00000079429	Mroh2a	-0.806394	-0.377683	-1.52784	-1.47222	-0.804281	-1.11999	0.382893	0.353363	-0.526721	0.0629679	0.570875	0.641065	-2.03207	-1.50792	-0.807844	-1.98802	-1.27996	-1.19092	-0.180109	0.349878	0.560555	-0.107693	0.944514	0.707666	chr1	88226986	88262289	+	gene_id "ENSMUSG00000079429.9"; gene_type "protein_coding"; gene_name "Mroh2a"; level 2; havana_gene "OTTMUSG00000020804.1";	ENSMUSG00000079429.9	protein_coding	Mroh2a
ENSMUSG00000044783	Hjurp	6.11039	6.02282	6.22321	6.02735	6.23541	5.96116	7.66077	7.57546	7.29019	7.25963	7.51449	7.52981	6.16172	6.15969	6.21869	5.95589	6.16927	6.04596	7.30563	7.41135	7.4693	7.24007	7.51849	7.48116	chr1	88262471	88277633	-	gene_id "ENSMUSG00000044783.16"; gene_type "protein_coding"; gene_name "Hjurp"; level 2; havana_gene "OTTMUSG00000020807.1";	ENSMUSG00000044783.16	protein_coding	Hjurp
ENSMUSG00000062310	Glrp1	-0.311191	-1.07652	-0.434502	0.0863293	-0.341676	-0.493582	0.528684	0.0781766	0.544942	-0.105265	0.487382	0.454698	0.123543	-0.28348	-0.275038	0.288283	-1.93756	-0.0247056	-0.180109	0.453439	-0.0715546	0.352055	0.285832	-0.106737	chr1	88499871	88510066	-	gene_id "ENSMUSG00000062310.7"; gene_type "protein_coding"; gene_name "Glrp1"; level 2; havana_gene "OTTMUSG00000048259.1";	ENSMUSG00000062310.7	protein_coding	Glrp1
ENSMUSG00000100798	Gm19589	-4.14199	-4.2647	-3.03342	-6.67176	-6.67176	-6.67176	-2.05346	-1.92493	-2.93709	-1.34714	-2.28841	-1.51465	-6.67176	-4.25059	-6.67176	-6.67176	-4.0575	-4.35884	-2.64119	-1.14422	-1.62708	-2.11118	-1.67976	-2.36897	chr1	88551517	88562167	+	gene_id "ENSMUSG00000100798.1"; gene_type "lincRNA"; gene_name "Gm19589"; level 2; havana_gene "OTTMUSG00000048260.1";	ENSMUSG00000100798.1	lincRNA	Gm19589
ENSMUSG00000049866	Arl4c	5.41215	5.63139	5.65344	5.82064	5.86077	5.60262	7.51163	7.43323	7.37625	7.4341	7.54234	7.4516	5.62614	5.73809	5.67812	5.7847	5.54043	5.7435	7.49155	7.43842	7.54131	7.51368	7.40326	7.51513	chr1	88673125	88702221	-	gene_id "ENSMUSG00000049866.12"; gene_type "protein_coding"; gene_name "Arl4c"; level 2; havana_gene "OTTMUSG00000028785.1";	ENSMUSG00000049866.12	protein_coding	Arl4c
ENSMUSG00000036206	Sh3bp4	6.51383	6.55298	6.68751	6.69757	6.55332	6.57093	3.00935	3.08268	3.07432	3.12898	3.17481	3.18885	6.81347	6.58904	6.54945	6.64428	6.48065	6.68888	3.19526	3.25191	3.04297	2.96333	3.07747	2.96722	chr1	89070415	89155068	+	gene_id "ENSMUSG00000036206.12"; gene_type "protein_coding"; gene_name "Sh3bp4"; level 2; tag "overlapping_locus"; havana_gene "OTTMUSG00000029359.1";	ENSMUSG00000036206.12	protein_coding	Sh3bp4
ENSMUSG00000055013	Agap1	2.44426	1.92946	2.38767	2.50542	2.18771	2.34001	6.48516	6.56398	6.39405	6.41617	6.50022	6.42623	2.44751	2.15489	2.08611	2.47035	2.41583	2.37498	6.40999	6.44846	6.61511	6.39312	6.50795	6.50015	chr1	89454806	89897617	+	gene_id "ENSMUSG00000055013.15"; gene_type "protein_coding"; gene_name "Agap1"; level 2; tag "ncRNA_host"; tag "overlapping_locus"; havana_gene "OTTMUSG00000048341.1";	ENSMUSG00000055013.15	protein_coding	Agap1
ENSMUSG00000092627	D130058E05Rik	-6.67176	-6.67176	-6.67176	-6.67176	-6.67176	-6.67176	-1.39758	-0.708447	-0.907485	-0.59651	-1.32339	-0.61627	-6.67176	-4.25059	-6.67176	-6.67176	-6.67176	-6.67176	-0.335802	-1.14422	-1.47945	-0.867488	-1.67976	-1.00036	chr1	89930234	89933290	+	gene_id "ENSMUSG00000092627.2"; gene_type "processed_transcript"; gene_name "D130058E05Rik"; level 2; havana_gene "OTTMUSG00000037279.1";	ENSMUSG00000092627.2	processed_transcript	D130058E05Rik
ENSMUSG00000034432	Cops8	6.00175	6.06346	6.0197	6.01437	5.93002	6.09072	5.43995	5.47082	5.54051	5.47594	5.48117	5.49268	6.04555	6.01373	6.03663	6.05822	5.98011	6.08371	5.46673	5.58695	5.46385	5.56619	5.50651	5.49101	chr1	90602981	90613341	+	gene_id "ENSMUSG00000034432.11"; gene_type "protein_coding"; gene_name "Cops8"; level 2; havana_gene "OTTMUSG00000048401.1";	ENSMUSG00000034432.11	protein_coding	Cops8
ENSMUSG00000026303	Mlph	-6.67176	-6.67176	-6.67176	-6.67176	-6.67176	-6.67176	-0.711554	-0.500099	-1.27806	-1.09012	-1.42759	-1.3667	-6.67176	-6.67176	-6.67176	-6.67176	-6.67176	-6.67176	-0.449792	-0.440305	-1.97721	-2.11118	-0.625818	-1.80858	chr1	90915085	90951142	+	gene_id "ENSMUSG00000026303.6"; gene_type "protein_coding"; gene_name "Mlph"; level 2; havana_gene "OTTMUSG00000022397.1";	ENSMUSG00000026303.6	protein_coding	Mlph
ENSMUSG00000026305	Lrrfip1	5.91707	5.97424	6.02842	6.12601	5.97936	5.8328	7.25561	7.22742	7.26247	7.27113	7.20663	7.37319	6.0332	6.04953	6.00373	5.93128	6.01975	5.88136	7.29875	7.14296	7.14063	7.33282	7.3629	7.33446	chr1	90998737	91128944	+	gene_id "ENSMUSG00000026305.15"; gene_type "protein_coding"; gene_name "Lrrfip1"; level 2; havana_gene "OTTMUSG00000048410.1";	ENSMUSG00000026305.15	protein_coding	Lrrfip1
ENSMUSG00000070732	Rbm44	-6.67176	-4.2647	-6.67176	-6.67176	-3.37484	-6.67176	0.894207	0.456927	0.864929	0.434264	0.700114	1.46935	-6.67176	-6.67176	-6.67176	-6.67176	-6.67176	-6.67176	-0.0395942	1.11083	1.07225	0.315813	1.35771	0.680351	chr1	91145089	91170795	+	gene_id "ENSMUSG00000070732.2"; gene_type "protein_coding"; gene_name "Rbm44"; level 2; havana_gene "OTTMUSG00000048485.1";	ENSMUSG00000070732.2	protein_coding	Rbm44
ENSMUSG00000100018	Gm7776	-0.311191	-1.21105	-0.548386	-0.272438	-0.264618	-0.135446	-2.36078	-2.87217	-2.93709	-2.61606	-2.49933	-2.33066	-0.307979	0.218367	-1.09186	-0.0307508	-0.964923	-0.343039	-1.99661	-1.48364	-2.44053	-2.57235	-2.49194	-1.80858	chr1	91171429	91172148	-	gene_id "ENSMUSG00000100018.1"; gene_type "processed_pseudogene"; gene_name "Gm7776"; level 1; tag "pseudo_consens"; havana_gene "OTTMUSG00000048486.1";	ENSMUSG00000100018.1	processed_pseudogene	Gm7776
ENSMUSG00000034353	Ramp1	1.04996	1.43912	0.808108	1.19461	1.45281	0.934352	2.29545	2.96464	2.0691	2.10512	2.51535	1.92201	1.0532	1.18542	0.962942	0.137567	0.648512	0.909487	2.72272	3.04089	3.24756	1.43364	2.54131	2.44127	chr1	91179822	91225196	+	gene_id "ENSMUSG00000034353.14"; gene_type "protein_coding"; gene_name "Ramp1"; level 2; havana_gene "OTTMUSG00000048487.1";	ENSMUSG00000034353.14	protein_coding	Ramp1
ENSMUSG00000034343	Ube2f	6.70016	6.7378	6.82892	6.74785	6.67139	6.94004	4.99763	4.95446	5.15847	5.07132	4.98992	5.09181	6.81888	6.59032	6.60875	6.85521	6.72019	6.89829	5.09849	5.05752	4.97444	5.05422	5.02653	4.98692	chr1	91250304	91290337	+	gene_id "ENSMUSG00000034343.14"; gene_type "protein_coding"; gene_name "Ube2f"; level 2; havana_gene "OTTMUSG00000048490.1";	ENSMUSG00000034343.14	protein_coding	Ube2f
ENSMUSG00000026307	Scly	4.73396	4.78534	4.59123	4.69797	4.68765	4.72666	5.27582	5.23258	5.12225	5.19723	5.21316	5.04798	4.63463	4.78717	4.70263	4.61826	4.83296	4.81133	5.26808	5.43709	5.35985	5.15382	5.21054	5.12754	chr1	91298338	91321075	+	gene_id "ENSMUSG00000026307.12"; gene_type "protein_coding"; gene_name "Scly"; level 2; havana_gene "OTTMUSG00000022404.1";	ENSMUSG00000026307.12	protein_coding	Scly
ENSMUSG00000047443	Erfe	-3.27264	-6.67176	-6.67176	-6.67176	-6.67176	-4.06273	-0.825102	-0.635603	-1.99232	-1.6601	-1.42759	-2.33066	-3.2697	-3.39197	-6.67176	-6.67176	-6.67176	-4.35884	-1.55266	-0.955491	-0.0715546	-1.24659	-0.702607	-2.15706	chr1	91366430	91374217	+	gene_id "ENSMUSG00000047443.14"; gene_type "protein_coding"; gene_name "Erfe"; level 2; havana_gene "OTTMUSG00000048491.1";	ENSMUSG00000047443.14	protein_coding	Erfe
ENSMUSG00000026309	Ilkap	4.38202	4.32334	4.28532	4.43505	4.3445	4.14741	4.96598	4.99661	4.96379	4.81853	4.84372	4.90424	4.37225	4.47704	4.4192	4.28038	4.42401	4.38105	4.96861	4.75034	4.87162	4.83488	4.9502	4.97151	chr1	91373861	91398815	-	gene_id "ENSMUSG00000026309.14"; gene_type "protein_coding"; gene_name "Ilkap"; level 2; havana_gene "OTTMUSG00000048492.1";	ENSMUSG00000026309.14	protein_coding	Ilkap
ENSMUSG00000067071	Hes6	3.5391	3.62486	3.49092	3.37199	3.56431	3.63434	3.83243	3.96959	3.82571	3.71761	3.91914	3.78719	3.53067	3.60725	3.62178	3.41548	3.5873	3.49813	3.89218	3.9455	3.94743	3.79809	3.72737	3.7436	chr1	91411483	91414038	-	gene_id "ENSMUSG00000067071.8"; gene_type "protein_coding"; gene_name "Hes6"; level 2; havana_gene "OTTMUSG00000020919.1";	ENSMUSG00000067071.8	protein_coding	Hes6
ENSMUSG00000055866	Per2	1.04996	0.867928	0.441229	0.306816	0.835856	-0.216994	1.15597	1.53301	1.1789	0.762269	1.8147	1.25762	-0.00646493	0.918205	0.962942	-0.79807	0.977865	-0.143749	1.10214	1.81525	1.6389	0.455618	1.7808	1.18674	chr1	91415982	91459324	-	gene_id "ENSMUSG00000055866.9"; gene_type "protein_coding"; gene_name "Per2"; level 2; havana_gene "OTTMUSG00000048493.1";	ENSMUSG00000055866.9	protein_coding	Per2
ENSMUSG00000034292	Traf3ip1	2.85243	2.8196	2.98714	3.01329	2.74859	2.20563	2.81459	3.03885	2.98912	2.77228	2.91209	2.92732	3.00655	2.96088	2.81827	2.94902	2.81655	2.81084	3.00284	2.79363	2.84708	2.83476	2.93899	2.89777	chr1	91494647	91529307	+	gene_id "ENSMUSG00000034292.13"; gene_type "protein_coding"; gene_name "Traf3ip1"; level 1; havana_gene "OTTMUSG00000048497.1";	ENSMUSG00000034292.13	protein_coding	Traf3ip1
ENSMUSG00000026311	Asb1	3.80869	3.79685	3.73561	3.57663	3.88494	3.4352	3.59924	3.75607	3.48549	3.33479	3.62245	3.55174	3.82634	3.93197	3.98476	3.63768	3.72525	3.44755	3.38177	3.62897	3.61509	3.40835	3.52754	3.46419	chr1	91540544	91559589	+	gene_id "ENSMUSG00000026311.16"; gene_type "protein_coding"; gene_name "Asb1"; level 2; havana_gene "OTTMUSG00000048498.1";	ENSMUSG00000026311.16	protein_coding	Asb1
ENSMUSG00000026313	Hdac4	2.71512	2.8537	2.38767	2.05617	2.69171	1.93065	4.7401	4.77739	4.78154	5.02961	4.76318	4.94553	2.04979	3.03043	2.97632	1.84942	2.9632	2.15305	4.80583	4.72986	4.73279	4.85238	4.96424	4.89337	chr1	91928779	92195699	-	gene_id "ENSMUSG00000026313.16"; gene_type "protein_coding"; gene_name "Hdac4"; level 2; tag "overlapping_locus"; havana_gene "OTTMUSG00000048554.1";	ENSMUSG00000026313.16	protein_coding	Hdac4
ENSMUSG00000026260	Ndufa10	5.93596	5.85409	5.90809	5.81016	5.82706	5.89356	5.96575	5.85187	5.893	5.93766	5.85254	5.96986	5.91584	5.90477	5.91499	5.87383	5.87409	5.90592	5.93328	5.99216	5.8126	5.92612	5.90134	5.84244	chr1	92439010	92473860	-	gene_id "ENSMUSG00000026260.12"; gene_type "protein_coding"; gene_name "Ndufa10"; level 2; tag "ncRNA_host"; havana_gene "OTTMUSG00000021762.1";	ENSMUSG00000026260.12	protein_coding	Ndufa10
ENSMUSG00000073616	Cops9	5.15962	5.36201	5.30355	5.10555	5.25045	5.43588	4.62591	4.92165	4.86959	4.90781	4.73931	4.77875	5.38655	5.22148	5.20597	5.02662	5.28368	5.20458	4.90336	4.97	4.81911	4.83807	4.82414	4.82018	chr1	92637145	92641985	-	gene_id "ENSMUSG00000073616.10"; gene_type "protein_coding"; gene_name "Cops9"; level 2; havana_gene "OTTMUSG00000022121.1";	ENSMUSG00000073616.10	protein_coding	Cops9
ENSMUSG00000034220	Gpc1	7.65387	8.0109	7.35666	7.06991	7.83428	6.84842	5.24626	5.42046	5.07306	4.81461	5.13872	4.62813	7.39357	8.14066	8.18731	6.20994	8.10211	7.27271	4.97276	5.81876	5.59977	3.90868	5.81961	4.96303	chr1	92831645	92860779	+	gene_id "ENSMUSG00000034220.7"; gene_type "protein_coding"; gene_name "Gpc1"; level 2; tag "ncRNA_host"; havana_gene "OTTMUSG00000048573.1";	ENSMUSG00000034220.7	protein_coding	Gpc1
ENSMUSG00000034212	Ankmy1	-0.489424	-0.637045	-1.12304	0.00465095	-0.191467	-0.303429	-0.711554	-2.32216	-2.93709	-1.49515	-2.28841	-2.07954	-0.307979	-0.619932	-0.807844	-1.27369	-0.592799	-0.0829996	-1.68602	-2.11328	-2.74338	-2.57235	-1.84403	-1.66154	chr1	92859803	92902906	-	gene_id "ENSMUSG00000034212.14"; gene_type "protein_coding"; gene_name "Ankmy1"; level 2; havana_gene "OTTMUSG00000021772.1";	ENSMUSG00000034212.14	protein_coding	Ankmy1
ENSMUSG00000047067	Dusp28	3.66695	3.58988	3.6671	3.73063	3.66623	3.94671	1.73882	1.79259	1.92361	1.67395	1.5108	2.01937	3.50107	3.76519	3.30908	3.46907	3.63477	3.76922	1.34369	1.93936	1.57277	1.98835	1.63239	1.28067	chr1	92906981	92908435	+	gene_id "ENSMUSG00000047067.7"; gene_type "protein_coding"; gene_name "Dusp28"; level 2; havana_gene "OTTMUSG00000048631.1";	ENSMUSG00000047067.7	protein_coding	Dusp28
ENSMUSG00000026269	Rnpepl1	7.64377	7.65856	7.65805	7.56175	7.66764	7.48079	6.57812	6.68623	6.6092	6.60125	6.53702	6.65987	7.57463	7.72978	7.71868	7.65956	7.65795	7.62907	6.57848	6.62705	6.54624	6.5195	6.58418	6.57065	chr1	92910783	92924384	+	gene_id "ENSMUSG00000026269.14"; gene_type "protein_coding"; gene_name "Rnpepl1"; level 1; havana_gene "OTTMUSG00000042343.1";	ENSMUSG00000026269.14	protein_coding	Rnpepl1
ENSMUSG00000026270	Capn10	4.54718	4.42039	4.33836	4.2302	4.5181	4.36268	3.18825	3.31176	3.26158	3.25015	3.23578	3.31475	4.44867	4.62427	4.31208	4.1939	4.58672	4.43916	3.39834	3.31743	3.28419	3.32875	3.30045	3.3344	chr1	92934376	92947941	+	gene_id "ENSMUSG00000026270.11"; gene_type "protein_coding"; gene_name "Capn10"; level 2; havana_gene "OTTMUSG00000026368.1";	ENSMUSG00000026270.11	protein_coding	Capn10
ENSMUSG00000026271	Gpr35	5.1914	4.82456	4.99091	4.89784	4.95865	4.89864	0.857877	0.809771	1.61783	1.95633	1.24875	1.89294	5.28078	5.11167	4.87313	5.35737	4.90973	5.36852	1.55054	1.27061	1.11934	2.2793	1.44929	1.48392	chr1	92950865	92986391	+	gene_id "ENSMUSG00000026271.15"; gene_type "protein_coding"; gene_name "Gpr35"; level 1; havana_gene "OTTMUSG00000048633.1";	ENSMUSG00000026271.15	protein_coding	Gpr35
ENSMUSG00000014602	Kif1a	5.08394	5.10141	4.88794	4.9063	5.28129	4.55612	-3.28986	-2.32216	-2.54941	-2.06031	-2.49933	-3.02094	4.96025	5.32198	5.38579	4.73004	5.35094	4.9792	-1.83297	-2.87543	-4.4839	-2.57235	-6.67176	-3.29766	chr1	93015464	93101951	-	gene_id "ENSMUSG00000014602.15"; gene_type "protein_coding"; gene_name "Kif1a"; level 2; havana_gene "OTTMUSG00000048636.1";	ENSMUSG00000014602.15	protein_coding	Kif1a
ENSMUSG00000047793	Sned1	-1.37904	-1.21105	-1.78274	-1.72742	0.00805728	-1.68965	-1.58491	-2.32216	-2.24414	-2.06031	-1.94128	-2.07954	-0.926486	-1.50792	-1.09186	-1.1393	-1.46771	-2.5949	-1.68602	-1.92831	-1.97721	-1.76226	-1.67976	-2.91784	chr1	93235841	93301065	+	gene_id "ENSMUSG00000047793.13"; gene_type "protein_coding"; gene_name "Sned1"; level 2; tag "ncRNA_host"; havana_gene "OTTMUSG00000036435.1";	ENSMUSG00000047793.13	protein_coding	Sned1
ENSMUSG00000026273	Mterf4	3.24339	3.05031	3.20489	3.28817	3.11584	3.40144	2.90638	3.09344	3.19338	3.12264	3.16589	3.23592	3.32981	3.13236	3.38152	3.2841	3.35198	3.33518	3.22343	3.01855	3.14889	3.03753	3.0308	3.12749	chr1	93299211	93305915	-	gene_id "ENSMUSG00000026273.13"; gene_type "protein_coding"; gene_name "Mterf4"; level 2; havana_gene "OTTMUSG00000021521.1";	ENSMUSG00000026273.13	protein_coding	Mterf4
ENSMUSG00000026274	Pask	0.0567821	0.0910911	-0.807288	0.0863293	0.18331	-0.135446	4.43258	4.26184	4.04913	4.15945	4.18732	4.28636	0.184402	0.049962	-0.188583	-0.522311	-0.389197	-0.273505	4.19449	4.33266	4.29119	4.05327	4.33137	4.3337	chr1	93308770	93343482	-	gene_id "ENSMUSG00000026274.11"; gene_type "protein_coding"; gene_name "Pask"; level 2; havana_gene "OTTMUSG00000021792.1";	ENSMUSG00000026274.11	protein_coding	Pask
ENSMUSG00000026275	Ppp1r7	5.32719	5.1656	5.24706	5.07085	5.18327	5.09304	5.68386	5.53533	5.61587	5.58248	5.58021	5.57849	5.17229	5.15729	5.12388	5.16294	5.2092	5.11504	5.63607	5.45175	5.51317	5.57196	5.52136	5.4752	chr1	93342854	93373489	+	gene_id "ENSMUSG00000026275.13"; gene_type "protein_coding"; gene_name "Ppp1r7"; level 2; tag "ncRNA_host"; havana_gene "OTTMUSG00000021853.1";	ENSMUSG00000026275.13	protein_coding	Ppp1r7
ENSMUSG00000034107	Ano7	-6.67176	-6.67176	-3.03342	-3.87313	-6.67176	-4.06273	-0.948355	-1.48022	-1.778	-0.976965	-2.10443	-1.3667	-3.2697	-6.67176	-6.67176	-4.31652	-2.246	-6.67176	-1.21366	-1.48364	-1.11008	-1.35927	-2.49194	-0.83358	chr1	93373930	93404303	+	gene_id "ENSMUSG00000034107.10"; gene_type "protein_coding"; gene_name "Ano7"; level 1; havana_gene "OTTMUSG00000048653.1";	ENSMUSG00000034107.10	protein_coding	Ano7
ENSMUSG00000034088	Hdlbp	7.68802	7.80491	7.61489	7.60699	7.80049	7.55367	7.85069	7.84752	7.87041	7.84384	7.87306	7.93513	7.51294	7.72746	7.79128	7.51354	7.80199	7.63276	7.79075	7.8997	7.82356	7.76621	7.90299	7.88007	chr1	93405940	93478815	-	gene_id "ENSMUSG00000034088.15"; gene_type "protein_coding"; gene_name "Hdlbp"; level 2; havana_gene "OTTMUSG00000048654.1";	ENSMUSG00000034088.15	protein_coding	Hdlbp
ENSMUSG00000026276	Sept2	7.70301	7.64311	7.54372	7.66089	7.61572	7.62817	7.68106	7.58382	7.53904	7.52667	7.5848	7.44723	7.69356	7.70193	7.64297	7.55688	7.70353	7.66494	7.51596	7.51099	7.65304	7.54092	7.59618	7.50884	chr1	93478964	93510260	+	gene_id "ENSMUSG00000026276.19"; gene_type "protein_coding"; gene_name "Sept2"; level 2; havana_gene "OTTMUSG00000021857.1";	ENSMUSG00000026276.19	protein_coding	Sept2
ENSMUSG00000034066	Farp2	2.18671	1.99204	1.24411	2.01504	2.18771	1.26984	2.84274	2.6664	2.36803	2.68038	2.71207	2.76032	1.94816	2.39647	2.47846	1.37522	2.38841	1.79678	2.51812	2.78704	2.64469	2.41397	2.66108	2.93291	chr1	93512079	93621976	+	gene_id "ENSMUSG00000034066.13"; gene_type "protein_coding"; gene_name "Farp2"; level 2; tag "overlapping_locus"; havana_gene "OTTMUSG00000026441.1";	ENSMUSG00000034066.13	protein_coding	Farp2
ENSMUSG00000026277	Stk25	5.78116	5.86249	5.72872	5.69608	5.82375	5.64651	5.79852	5.88242	5.67731	5.78357	5.82588	5.77551	5.72547	5.88926	5.8628	5.65429	5.83779	5.82005	5.78682	5.79185	5.84448	5.68016	5.84006	5.7237	chr1	93619751	93658659	-	gene_id "ENSMUSG00000026277.13"; gene_type "protein_coding"; gene_name "Stk25"; level 2; havana_gene "OTTMUSG00000026452.1";	ENSMUSG00000026277.13	protein_coding	Stk25
ENSMUSG00000026278	Bok	-6.67176	-4.2647	-6.67176	-6.67176	-6.67176	-4.06273	-3.28986	-1.76098	-4.32012	-3.53181	-2.28841	-3.02094	-4.1393	-1.69483	-4.03867	-6.67176	-2.63884	-6.67176	-3.32047	-1.04677	-2.44053	-3.25427	-0.625818	-3.81468	chr1	93685660	93695764	+	gene_id "ENSMUSG00000026278.14"; gene_type "protein_coding"; gene_name "Bok"; level 2; havana_gene "OTTMUSG00000048660.1";	ENSMUSG00000026278.14	protein_coding	Bok
ENSMUSG00000026279	Thap4	4.13907	4.06409	3.94476	3.54808	3.96711	3.78332	3.94494	3.99562	4.07348	4.12183	4.10801	4.1609	3.6755	3.96393	4.15561	3.66549	4.04367	3.9141	4.08873	4.12614	4.04821	3.83377	3.99995	3.98597	chr1	93701935	93754864	-	gene_id "ENSMUSG00000026279.14"; gene_type "protein_coding"; gene_name "Thap4"; level 2; havana_gene "OTTMUSG00000048661.1";	ENSMUSG00000026279.14	protein_coding	Thap4
ENSMUSG00000026280	Atg4b	5.28968	5.31076	5.29738	5.2499	5.32246	5.28114	5.10615	5.20929	5.31692	5.2764	5.10177	5.32461	5.27555	5.24605	5.22775	5.14	5.24405	5.28023	5.28489	5.15547	5.16041	5.30707	5.11169	5.19182	chr1	93751500	93790610	+	gene_id "ENSMUSG00000026280.17"; gene_type "protein_coding"; gene_name "Atg4b"; level 2; havana_gene "OTTMUSG00000032629.1";	ENSMUSG00000026280.17	protein_coding	Atg4b
ENSMUSG00000026281	Dtymk	2.71512	2.76689	2.47771	2.42921	2.49523	2.82056	4.65002	4.48038	4.44008	4.4474	4.48508	4.5765	2.81776	2.88781	2.6986	2.01711	2.81655	2.55778	4.48558	4.53114	4.39051	4.37062	4.58664	4.55849	chr1	93792576	93801934	-	gene_id "ENSMUSG00000026281.15"; gene_type "protein_coding"; gene_name "Dtymk"; level 2; havana_gene "OTTMUSG00000022163.1";	ENSMUSG00000026281.15	protein_coding	Dtymk
ENSMUSG00000026283	Ing5	3.81351	4.05679	3.78347	3.58367	3.94295	3.5382	4.6606	4.58315	4.84354	4.73587	4.6235	4.72409	3.80711	3.85738	3.93748	3.43177	3.90537	3.547	4.81511	4.52719	4.58756	4.66341	4.66705	4.61188	chr1	93803965	93822101	+	gene_id "ENSMUSG00000026283.13"; gene_type "protein_coding"; gene_name "Ing5"; level 2; havana_gene "OTTMUSG00000048689.1";	ENSMUSG00000026283.13	protein_coding	Ing5
ENSMUSG00000073609	D2hgdh	1.28992	1.16812	1.10035	1.68877	1.40644	0.896078	3.34083	3.38362	3.40005	3.28461	3.33066	3.36854	1.54598	1.18542	1.44088	1.15748	1.39111	1.34492	3.39834	3.45272	3.18254	3.12914	3.391	3.28539	chr1	93824909	93852348	+	gene_id "ENSMUSG00000073609.9"; gene_type "protein_coding"; gene_name "D2hgdh"; level 2; havana_gene "OTTMUSG00000021837.1";	ENSMUSG00000073609.9	protein_coding	D2hgdh
ENSMUSG00000051185	Fam174a	5.23511	5.17237	5.06782	5.24324	5.0744	5.28484	5.31989	5.26742	5.2033	5.22854	5.21424	5.0854	5.11872	5.18636	4.99589	5.17911	5.13893	5.05886	5.26696	5.20825	5.35125	5.31168	5.1422	5.16866	chr1	95313623	95335284	+	gene_id "ENSMUSG00000051185.9"; gene_type "protein_coding"; gene_name "Fam174a"; level 2; tag "overlapping_locus"; havana_gene "OTTMUSG00000048750.1";	ENSMUSG00000051185.9	protein_coding	Fam174a
ENSMUSG00000103973	BC055308	-2.03519	-4.2647	-1.12304	-1.06703	-3.37484	-1.94359	-0.171403	-0.866194	-1.27806	-0.682636	-0.150808	-0.61627	-2.03207	-1.34247	-2.61772	-1.01637	-3.18039	-1.47327	-1.02512	-0.788618	-1.22301	-0.636901	-1.16326	-0.366727	chr1	95328681	95331218	+	gene_id "ENSMUSG00000103973.1"; gene_type "TEC"; gene_name "BC055308"; level 2; tag "overlapping_locus"; havana_gene "OTTMUSG00000048751.1";	ENSMUSG00000103973.1	TEC	BC055308
ENSMUSG00000081051	Gm15427	0.761975	1.41648	1.34325	0.666842	1.51969	1.26984	1.4029	1.17634	1.22931	1.2776	1.26556	1.36737	1.17816	0.982009	0.84492	1.30623	1.08427	1.15622	1.56529	1.34432	1.25203	1.09174	1.33868	1.0653	chr1	95498621	95499151	+	gene_id "ENSMUSG00000081051.4"; gene_type "processed_pseudogene"; gene_name "Gm15427"; level 1; tag "pseudo_consens"; havana_gene "OTTMUSG00000021609.1";	ENSMUSG00000081051.4	processed_pseudogene	Gm15427
ENSMUSG00000040710	St8sia4	4.84392	4.54041	5.16813	5.20031	4.47381	5.2378	6.44133	6.52032	6.18166	6.2023	6.51567	5.83976	4.6776	4.4292	4.35589	5.60007	4.69143	5.14392	6.22152	6.40283	6.67839	6.29239	6.25291	6.18678	chr1	95587682	95667571	-	gene_id "ENSMUSG00000040710.10"; gene_type "protein_coding"; gene_name "St8sia4"; level 2; tag "overlapping_locus"; havana_gene "OTTMUSG00000048753.1";	ENSMUSG00000040710.10	protein_coding	St8sia4
ENSMUSG00000044768	D1Ertd622e	6.46266	6.4099	6.77445	6.90946	6.28352	7.01562	6.02532	5.91613	6.00936	6.05872	5.94802	5.97247	6.63692	6.43656	6.40574	7.05022	6.50878	6.5798	5.97737	5.98713	5.99409	6.15105	6.01286	5.97409	chr1	97606318	97662074	-	gene_id "ENSMUSG00000044768.16"; gene_type "protein_coding"; gene_name "D1Ertd622e"; level 2; havana_gene "OTTMUSG00000021769.1";	ENSMUSG00000044768.16	protein_coding	D1Ertd622e
ENSMUSG00000040648	Ppip5k2	6.21868	6.34321	6.39383	6.3399	6.18651	6.16804	5.62292	5.53533	5.54674	5.59854	5.62647	5.53564	6.23368	6.3455	6.37856	6.23258	6.25625	6.24271	5.57453	5.586	5.60081	5.65771	5.63981	5.57312	chr1	97706048	97770411	-	gene_id "ENSMUSG00000040648.14"; gene_type "protein_coding"; gene_name "Ppip5k2"; level 2; havana_gene "OTTMUSG00000021900.1";	ENSMUSG00000040648.14	protein_coding	Ppip5k2
ENSMUSG00000026333	Gin1	1.37052	1.43912	1.37484	0.997581	1.47545	1.11183	2.12249	2.2132	2.23865	2.1306	2.22014	2.01937	0.951819	1.70354	1.73436	1.10428	1.68965	1.1308	2.05772	2.05364	2.16178	2.09912	2.17348	2.07245	chr1	97770172	97793709	+	gene_id "ENSMUSG00000026333.14"; gene_type "protein_coding"; gene_name "Gin1"; level 2; havana_gene "OTTMUSG00000021440.1";	ENSMUSG00000026333.14	protein_coding	Gin1
ENSMUSG00000026335	Pam	6.13078	6.07072	6.11631	6.11996	6.13944	6.15999	6.38739	6.32598	6.3298	6.39661	6.2925	6.4495	6.15794	6.1545	6.12685	6.00297	6.03641	6.06705	6.38631	6.51181	6.34552	6.38385	6.50742	6.36193	chr1	97795114	98095646	-	gene_id "ENSMUSG00000026335.16"; gene_type "protein_coding"; gene_name "Pam"; level 2; tag "overlapping_locus"; havana_gene "OTTMUSG00000034777.1";	ENSMUSG00000026335.16	protein_coding	Pam
ENSMUSG00000089782	Gm3531	1.26202	1.50497	0.98227	0.954727	0.80043	1.26984	0.433145	0.241786	0.283846	0.660999	0.203292	0.641065	1.08547	1.01288	1.14043	1.04904	0.902304	1.20576	0.382945	0.518568	0.721805	0.728006	0.727534	0.734472	chr1	97948901	97949389	-	gene_id "ENSMUSG00000089782.1"; gene_type "processed_pseudogene"; gene_name "Gm3531"; level 2; tag "overlapping_locus"; havana_gene "OTTMUSG00000034775.1";	ENSMUSG00000089782.1	processed_pseudogene	Gm3531
ENSMUSG00000089706	B230216N24Rik	-1.56643	-2.87353	-0.956542	-2.43348	-4.23504	-1.11999	-1.80025	-0.436839	-0.907485	-1.34714	-0.446747	-1.10976	-2.3396	-4.25059	-2.22456	-2.23987	-3.18039	-2.5949	-0.510352	-2.57442	-1.11008	-0.501399	-0.625818	-0.756905	chr1	98031116	98057680	-	gene_id "ENSMUSG00000089706.7"; gene_type "processed_transcript"; gene_name "B230216N24Rik"; level 2; tag "overlapping_locus"; havana_gene "OTTMUSG00000034776.1";	ENSMUSG00000089706.7	processed_transcript	B230216N24Rik
ENSMUSG00000099634	Gm29462	-1.56643	-1.71165	-0.807288	-1.25545	-1.67634	-1.28607	-1.80025	-1.76098	-2.54941	-0.87204	-0.968715	-1.67953	-0.689622	-0.823041	-1.44583	-1.27369	-1.93756	-0.954895	-1.68602	-1.24873	-1.47945	-1.14207	-0.783716	-0.756905	chr1	98267151	98267438	+	gene_id "ENSMUSG00000099634.1"; gene_type "processed_pseudogene"; gene_name "Gm29462"; level 1; tag "pseudo_consens"; havana_gene "OTTMUSG00000048833.1";	ENSMUSG00000099634.1	processed_pseudogene	Gm29462
ENSMUSG00000100009	Gm7967	-6.67176	-4.2647	-6.67176	-6.67176	-4.23504	-3.18609	-0.0285313	-0.0111566	-1.42625	-1.09012	0.0946373	-0.702378	-4.1393	-4.25059	-2.61772	-2.23987	-6.67176	-4.35884	-1.11631	-1.04677	-0.181397	-1.92619	-0.783716	-0.684101	chr1	98589517	98607384	+	gene_id "ENSMUSG00000100009.6"; gene_type "lincRNA"; gene_name "Gm7967"; level 2; havana_gene "OTTMUSG00000048834.1";	ENSMUSG00000100009.6	lincRNA	Gm7967
ENSMUSG00000099835	Gm29668	-0.929677	-0.377683	-1.31129	-1.06703	-0.0554336	-0.598965	-1.39758	-1.61378	-1.27806	-1.21292	-0.750285	-1.67953	-0.394347	-1.34247	-1.09186	-0.700175	-0.592799	-0.574341	-1.11631	-0.955491	-1.62708	-1.35927	-2.02944	-1.00036	chr1	100282329	100282643	-	gene_id "ENSMUSG00000099835.1"; gene_type "processed_pseudogene"; gene_name "Gm29668"; level 2; havana_gene "OTTMUSG00000048864.1";	ENSMUSG00000099835.1	processed_pseudogene	Gm29668
ENSMUSG00000099375	Gm28187	-3.27264	-6.67176	-1.52784	-2.03768	-6.67176	-3.18609	1.29833	0.981695	0.896469	0.887104	1.24875	1.18753	-3.2697	-2.46823	-1.91592	-2.93295	-2.63884	-3.51185	0.540512	0.349878	0.721805	0.642799	0.756509	1.29875	chr1	101892958	101895091	-	gene_id "ENSMUSG00000099375.1"; gene_type "lincRNA"; gene_name "Gm28187"; level 2; havana_gene "OTTMUSG00000048911.1";	ENSMUSG00000099375.1	lincRNA	Gm28187
ENSMUSG00000047496	Rnf152	-1.37904	-0.840114	-0.956542	-1.47222	-0.9177	-2.25197	-2.75179	-3.77212	-4.32012	-3.53181	-2.74645	-4.39273	-1.77872	0.108309	-0.107017	-0.79807	-1.93756	-2.03872	-3.32047	-1.92831	-3.12717	-3.25427	-2.7941	-2.15706	chr1	105276914	105356710	-	gene_id "ENSMUSG00000047496.6"; gene_type "protein_coding"; gene_name "Rnf152"; level 2; havana_gene "OTTMUSG00000048957.1";	ENSMUSG00000047496.6	protein_coding	Rnf152
ENSMUSG00000056536	Pign	6.3904	6.4585	6.36365	6.50029	6.42835	6.36392	5.65239	5.5819	5.52924	5.70307	5.64666	5.51074	6.46514	6.51616	6.37147	6.36003	6.4378	6.40261	5.52447	5.55529	5.64271	5.60987	5.65432	5.5934	chr1	105518422	105663677	-	gene_id "ENSMUSG00000056536.14"; gene_type "protein_coding"; gene_name "Pign"; level 1; tag "overlapping_locus"; havana_gene "OTTMUSG00000048961.1";	ENSMUSG00000056536.14	protein_coding	Pign
ENSMUSG00000026319	2310035C23Rik	5.62836	5.48949	5.74543	5.88482	5.48887	5.65656	4.92924	4.90648	4.90879	4.79283	4.87417	4.94906	5.88524	5.65367	5.61642	5.75588	5.51529	5.78789	4.82434	4.79045	4.9056	4.84921	4.80866	4.84499	chr1	105663861	105755191	+	gene_id "ENSMUSG00000026319.13"; gene_type "protein_coding"; gene_name "2310035C23Rik"; level 2; tag "overlapping_locus"; havana_gene "OTTMUSG00000048965.1";	ENSMUSG00000026319.13	protein_coding	2310035C23Rik
ENSMUSG00000026321	Tnfrsf11a	7.40514	7.03065	7.90589	7.83529	7.20516	7.74952	7.18862	7.10755	7.28461	7.53593	7.01869	7.41116	8.07281	7.10242	6.98223	8.04091	6.95859	7.92112	7.38414	7.02674	7.05807	7.53871	7.35819	7.46048	chr1	105780718	105847981	+	gene_id "ENSMUSG00000026321.7"; gene_type "protein_coding"; gene_name "Tnfrsf11a"; level 2; havana_gene "OTTMUSG00000048968.1";	ENSMUSG00000026321.7	protein_coding	Tnfrsf11a
ENSMUSG00000099843	Gm7160	1.89128	1.70502	2.05866	2.38147	1.72258	2.36824	0.220696	0.317121	0.46305	0.392752	0.237765	-0.0108218	1.99987	1.75923	1.94025	2.42767	1.91783	2.12757	0.382945	0.385231	0.030513	0.520748	0.204052	0.56561	chr1	105979350	105990282	-	gene_id "ENSMUSG00000099843.1"; gene_type "lincRNA"; gene_name "Gm7160"; level 2; havana_gene "OTTMUSG00000048971.1";	ENSMUSG00000099843.1	lincRNA	Gm7160
ENSMUSG00000038866	Zcchc2	7.39032	7.21657	7.70619	7.86163	7.2782	7.6481	5.43995	5.42153	5.7264	5.64459	5.36707	5.67983	7.42267	7.1983	7.22057	7.89607	7.10216	7.46648	5.65429	5.28161	5.34878	5.79322	5.35134	5.55538	chr1	105990406	106034074	+	gene_id "ENSMUSG00000038866.15"; gene_type "protein_coding"; gene_name "Zcchc2"; level 2; havana_gene "OTTMUSG00000026946.1";	ENSMUSG00000038866.15	protein_coding	Zcchc2
ENSMUSG00000044340	Phlpp1	6.90798	6.90161	7.13015	7.1034	6.7361	6.9622	5.21069	5.32217	5.41001	5.3994	5.11805	5.23479	6.93412	6.80288	6.8255	7.28087	6.65263	6.97886	5.47651	5.21071	5.29211	5.50916	5.23391	5.52499	chr1	106171752	106394250	+	gene_id "ENSMUSG00000044340.7"; gene_type "protein_coding"; gene_name "Phlpp1"; level 2; tag "overlapping_locus"; havana_gene "OTTMUSG00000021548.1";	ENSMUSG00000044340.7	protein_coding	Phlpp1
ENSMUSG00000057329	Bcl2	1.71727	1.48335	1.68311	1.76516	1.54131	1.87269	4.00016	4.20348	4.00641	3.9678	3.99919	4.03016	2.35788	1.97842	2.06867	2.19304	1.87894	1.96446	4.10143	3.92162	4.09018	3.96242	3.80917	3.86684	chr1	106538178	106714274	-	gene_id "ENSMUSG00000057329.7"; gene_type "protein_coding"; gene_name "Bcl2"; level 2; tag "ncRNA_host"; tag "overlapping_locus"; havana_gene "OTTMUSG00000022128.1";	ENSMUSG00000057329.7	protein_coding	Bcl2
ENSMUSG00000009905	Kdsr	0.87681	1.19497	0.761071	0.997581	0.969452	0.642292	3.68469	3.78621	3.72391	3.88039	3.68312	3.54241	0.880045	1.28995	1.00023	0.549385	1.01421	0.683362	3.84764	3.74578	3.77803	3.76823	3.94438	3.84548	chr1	106720459	106759727	-	gene_id "ENSMUSG00000009905.5"; gene_type "protein_coding"; gene_name "Kdsr"; level 2; havana_gene "OTTMUSG00000048603.1";	ENSMUSG00000009905.5	protein_coding	Kdsr
ENSMUSG00000009907	Vps4b	7.15837	7.1218	7.19131	7.22729	7.0135	7.17345	6.93817	6.89196	6.90456	6.91801	6.91865	6.84486	7.14737	7.07067	7.04268	7.26239	7.00391	7.18009	6.90156	6.83231	6.91069	6.95979	6.86468	6.8622	chr1	106764071	106796728	-	gene_id "ENSMUSG00000009907.17"; gene_type "protein_coding"; gene_name "Vps4b"; level 2; havana_gene "OTTMUSG00000021646.1";	ENSMUSG00000009907.17	protein_coding	Vps4b
ENSMUSG00000059956	Serpinb12	-0.587541	-0.157919	-0.548386	-1.25545	-0.191467	0.0847242	0.964234	0.456927	0.799702	0.660999	0.428909	0.145244	-0.486217	0.049962	-0.0298167	-1.98802	-0.964923	-0.849941	0.279422	1.27061	1.07225	-0.501399	0.893251	0.339831	chr1	106934449	106957080	+	gene_id "ENSMUSG00000059956.14"; gene_type "protein_coding"; gene_name "Serpinb12"; level 2; havana_gene "OTTMUSG00000021002.1";	ENSMUSG00000059956.14	protein_coding	Serpinb12
ENSMUSG00000062345	Serpinb2	5.59799	5.36349	6.00464	6.17	5.3036	6.36567	-2.36078	-1.48022	-1.42625	-1.84637	-2.74645	-2.33066	5.40105	5.03666	5.10475	6.07733	5.6059	5.81906	-2.94122	-2.11328	-1.47945	-2.87339	-1.67976	-2.61746	chr1	107511423	107535478	+	gene_id "ENSMUSG00000062345.10"; gene_type "protein_coding"; gene_name "Serpinb2"; level 2; tag "overlapping_locus"; havana_gene "OTTMUSG00000021001.1";	ENSMUSG00000062345.10	protein_coding	Serpinb2
ENSMUSG00000026315	Serpinb8	6.37175	6.3462	6.52192	6.6935	6.35622	6.58754	5.04485	5.03616	4.79416	4.99709	5	4.97357	6.28147	6.22294	6.37413	6.38046	6.42521	6.40791	4.9106	5.12965	5.18552	4.64892	5.21707	5.05097	chr1	107590006	107610484	+	gene_id "ENSMUSG00000026315.13"; gene_type "protein_coding"; gene_name "Serpinb8"; level 2; havana_gene "OTTMUSG00000020994.1";	ENSMUSG00000026315.13	protein_coding	Serpinb8
ENSMUSG00000038702	Dsel	2.91647	2.80224	2.80203	2.64674	3.07195	2.7472	3.0582	3.20176	2.95956	3.14156	3.14334	2.82331	2.67661	3.05288	3.02236	2.70285	3.00895	2.74535	3.2141	2.88291	3.14889	3.08137	2.87437	2.92129	chr1	111858702	111864918	-	gene_id "ENSMUSG00000038702.6"; gene_type "protein_coding"; gene_name "Dsel"; level 2; havana_gene "OTTMUSG00000048898.1";	ENSMUSG00000038702.6	protein_coding	Dsel
ENSMUSG00000026374	Tsn	6.15184	6.08156	6.05912	6.01697	6.08159	5.95535	6.65556	6.5068	6.44293	6.52764	6.56274	6.44763	6.04145	6.08083	6.11521	5.86785	6.05725	5.99403	6.48219	6.58633	6.55108	6.4959	6.59975	6.50891	chr1	118294778	118311739	-	gene_id "ENSMUSG00000026374.14"; gene_type "protein_coding"; gene_name "Tsn"; level 2; havana_gene "OTTMUSG00000049222.1";	ENSMUSG00000026374.14	protein_coding	Tsn
ENSMUSG00000026377	Nifk	3.45534	3.52787	3.15118	3.1141	3.39057	3.1644	4.82017	4.81523	4.96751	4.97967	4.91335	4.93487	3.09638	3.34141	3.64551	2.57181	3.62305	3.27263	4.99744	5.01442	4.87848	4.88521	5.05742	4.92135	chr1	118321839	118333822	+	gene_id "ENSMUSG00000026377.12"; gene_type "protein_coding"; gene_name "Nifk"; level 1; havana_gene "OTTMUSG00000034779.1";	ENSMUSG00000026377.12	protein_coding	Nifk
ENSMUSG00000064302	Clasp1	6.00807	6.04051	5.90674	6.02476	6.048	5.80596	5.85951	5.8255	5.78761	5.78658	5.82871	5.89944	6.02282	6.07901	6.11095	6.00841	5.95928	5.98164	5.77577	5.83483	5.71539	5.86316	5.95857	5.93346	chr1	118389058	118612678	+	gene_id "ENSMUSG00000064302.13"; gene_type "protein_coding"; gene_name "Clasp1"; level 2; havana_gene "OTTMUSG00000048576.1";	ENSMUSG00000064302.13	protein_coding	Clasp1
ENSMUSG00000026380	Tfcp2l1	-3.27264	-0.953482	-1.78274	-2.98072	-1.89121	-0.216994	-2.75179	-3.25308	-3.46886	-3.00246	-2.28841	-6.67176	-2.03207	-1.69483	-1.25802	-1.42189	-2.63884	-1.3252	-3.32047	-4.59337	-3.12717	-6.67176	-4.52615	-4.62815	chr1	118627945	118685168	+	gene_id "ENSMUSG00000026380.10"; gene_type "protein_coding"; gene_name "Tfcp2l1"; level 2; tag "ncRNA_host"; havana_gene "OTTMUSG00000049007.1";	ENSMUSG00000026380.10	protein_coding	Tfcp2l1
ENSMUSG00000004451	Ralb	7.13019	7.09844	7.06871	7.07242	7.12688	7.13392	6.28422	6.22385	6.38643	6.3874	6.26089	6.39741	7.09434	7.02028	7.01675	7.07506	7.11425	7.14163	6.37327	6.34621	6.20456	6.49083	6.3236	6.40011	chr1	119470305	119504794	-	gene_id "ENSMUSG00000004451.14"; gene_type "protein_coding"; gene_name "Ralb"; level 2; havana_gene "OTTMUSG00000021776.1";	ENSMUSG00000004451.14	protein_coding	Ralb
ENSMUSG00000098923	Tmem185b	4.22468	4.48709	4.20852	3.94832	4.24259	4.31271	4.57087	4.61894	4.69451	4.64376	4.70276	4.54881	4.11913	4.40613	4.43971	3.89818	4.33342	4.21255	4.63635	4.82948	4.67486	4.68133	4.5478	4.68413	chr1	119526160	119528983	+	gene_id "ENSMUSG00000098923.1"; gene_type "protein_coding"; gene_name "Tmem185b"; level 2; tag "retrogene"; havana_gene "OTTMUSG00000044568.1";	ENSMUSG00000098923.1	protein_coding	Tmem185b
ENSMUSG00000026383	Epb41l5	1.51936	1.52627	1.20949	0.910561	1.35853	1.26984	0.101458	0.553551	0.18514	0.0629679	0.131772	0.193727	1.47468	1.38742	1.32809	1.64109	1.667	1.27702	0.00435913	-0.379705	0.454377	-0.0592918	0.0719739	-0.0599226	chr1	119545037	119649000	-	gene_id "ENSMUSG00000026383.14"; gene_type "protein_coding"; gene_name "Epb41l5"; level 2; tag "overlapping_locus"; havana_gene "OTTMUSG00000049017.1";	ENSMUSG00000026383.14	protein_coding	Epb41l5
ENSMUSG00000026384	Ptpn4	2.98635	2.89522	3.15118	3.23543	2.67225	2.76854	4.04528	3.91	3.54143	3.74674	3.94806	3.57022	3.12771	2.78424	2.91906	3.19785	3.03571	3.36274	3.78602	3.70089	3.82495	3.8209	3.74555	3.81441	chr1	119652467	119837613	-	gene_id "ENSMUSG00000026384.13"; gene_type "protein_coding"; gene_name "Ptpn4"; level 1; tag "overlapping_locus"; havana_gene "OTTMUSG00000035374.1";	ENSMUSG00000026384.13	protein_coding	Ptpn4
ENSMUSG00000036975	Tmem177	2.04654	1.83019	1.91565	1.88413	2.11748	1.77062	2.64373	2.81024	2.63435	2.96162	2.82408	2.66035	2.03334	1.86455	2.18658	1.69606	1.97427	1.74746	2.7095	2.90743	2.71536	2.78923	2.83416	2.40835	chr1	119907890	119913208	-	gene_id "ENSMUSG00000036975.5"; gene_type "protein_coding"; gene_name "Tmem177"; level 2; havana_gene "OTTMUSG00000022105.1";	ENSMUSG00000036975.5	protein_coding	Tmem177
ENSMUSG00000050777	Tmem37	-0.397557	-0.953482	-1.31129	0.16363	-1.1754	0.0150019	3.73062	3.67963	3.57105	3.70918	3.58277	3.50448	-0.584338	-0.619932	-0.570652	-0.903094	-0.706499	-1.19092	3.61583	4.17998	3.86694	3.67474	4.18984	3.76975	chr1	120067377	120074074	-	gene_id "ENSMUSG00000050777.7"; gene_type "protein_coding"; gene_name "Tmem37"; level 2; havana_gene "OTTMUSG00000022101.1";	ENSMUSG00000050777.7	protein_coding	Tmem37
ENSMUSG00000026385	Dbi	6.30154	6.38316	6.23831	6.12842	6.35317	6.3356	6.519	6.5406	6.41326	6.35601	6.56868	6.43634	6.15509	6.34853	6.27302	6.00116	6.45112	6.18984	6.46558	6.8283	6.63954	6.0395	6.54579	6.41365	chr1	120113280	120121078	-	gene_id "ENSMUSG00000026385.16"; gene_type "protein_coding"; gene_name "Dbi"; level 2; havana_gene "OTTMUSG00000021601.1";	ENSMUSG00000026385.16	protein_coding	Dbi
ENSMUSG00000026388	3110009E18Rik	-1.78186	-2.48465	-2.4876	-1.47222	-1.32385	-2.64471	-1.08313	-0.106389	-0.61291	-1.09012	-0.446747	-0.891738	-1.77872	-2.46823	-1.44583	-2.23987	-1.46771	-2.5949	-0.391671	0.276461	-0.429882	-0.56756	-0.702607	-0.155121	chr1	120121187	120188189	+	gene_id "ENSMUSG00000026388.15"; gene_type "protein_coding"; gene_name "3110009E18Rik"; level 2; havana_gene "OTTMUSG00000030546.1";	ENSMUSG00000026388.15	protein_coding	3110009E18Rik
ENSMUSG00000026389	Steap3	2.76567	2.68402	3.0763	3.10433	2.83866	3.09005	6.44974	6.50731	6.47984	6.45702	6.55336	6.47731	2.88347	2.56219	2.55564	3.21049	2.48221	2.96983	6.50819	6.67827	6.57397	6.61347	6.51962	6.50162	chr1	120190757	120272705	-	gene_id "ENSMUSG00000026389.16"; gene_type "protein_coding"; gene_name "Steap3"; level 2; havana_gene "OTTMUSG00000021495.1";	ENSMUSG00000026389.16	protein_coding	Steap3
ENSMUSG00000026390	Marco	4.58709	6.18814	3.17829	2.72533	5.79366	2.99366	-0.416345	-0.0579871	-0.225755	-1.09012	-0.24287	0.493947	3.91879	6.13797	6.58823	2.62943	5.5451	2.82676	-1.02512	-0.0146342	0.030513	0.728006	-0.625818	-0.756905	chr1	120474538	120505024	-	gene_id "ENSMUSG00000026390.7"; gene_type "protein_coding"; gene_name "Marco"; level 2; havana_gene "OTTMUSG00000049075.1";	ENSMUSG00000026390.7	protein_coding	Marco
ENSMUSG00000003721	Insig2	5.29313	5.25603	5.41029	5.5775	5.25863	5.59218	4.72	4.70736	4.75167	4.71917	4.69348	4.60367	5.24373	5.07374	5.05468	5.60606	5.14304	5.32995	4.66402	4.59482	4.70797	4.69374	4.65364	4.59552	chr1	121304353	121332589	-	gene_id "ENSMUSG00000003721.14"; gene_type "protein_coding"; gene_name "Insig2"; level 2; havana_gene "OTTMUSG00000034839.1";	ENSMUSG00000003721.14	protein_coding	Insig2
ENSMUSG00000104253	Gm37174	-3.27264	-6.67176	-3.03342	-3.87313	-4.23504	-4.06273	-2.75179	-1.48022	-2.93709	-2.61606	-2.28841	-1.3667	-4.1393	-6.67176	-2.61772	-6.67176	-6.67176	-4.35884	-2.64119	-2.3255	-1.22301	-2.32342	-2.24223	-2.36897	chr1	121328092	121331149	+	gene_id "ENSMUSG00000104253.1"; gene_type "TEC"; gene_name "Gm37174"; level 2; havana_gene "OTTMUSG00000049163.1";	ENSMUSG00000104253.1	TEC	Gm37174
ENSMUSG00000026339	Ccdc93	4.71093	4.76084	4.71362	4.61095	4.75165	4.53136	5.90027	5.92142	5.87827	5.83485	5.96419	5.89853	4.52713	4.64905	4.6683	4.57737	4.68581	4.51481	5.82944	5.81391	5.87824	5.80552	5.76718	5.84012	chr1	121431049	121506460	+	gene_id "ENSMUSG00000026339.18"; gene_type "protein_coding"; gene_name "Ccdc93"; level 2; havana_gene "OTTMUSG00000021024.1";	ENSMUSG00000026339.18	protein_coding	Ccdc93
ENSMUSG00000001674	Ddx18	2.25907	2.65531	1.75689	2.11574	2.56022	2.36824	3.45468	3.25542	3.71951	3.57179	3.5106	3.61096	2.30405	2.26157	2.49161	1.69606	2.6533	1.99296	3.67482	3.55716	3.52616	3.46322	3.62896	3.49978	chr1	121553835	121567989	-	gene_id "ENSMUSG00000001674.11"; gene_type "protein_coding"; gene_name "Ddx18"; level 2; havana_gene "OTTMUSG00000019928.1";	ENSMUSG00000001674.11	protein_coding	Ddx18
ENSMUSG00000026341	Actr3	9.08828	9.0157	9.15075	9.15378	8.97793	9.29201	8.10773	8.02072	8.36339	8.3904	8.1617	8.30633	9.17063	8.98851	8.95436	9.23406	9.00581	9.11222	8.35297	8.05749	8.09217	8.4625	7.98178	8.20352	chr1	125392905	125435727	-	gene_id "ENSMUSG00000026341.16"; gene_type "protein_coding"; gene_name "Actr3"; level 2; havana_gene "OTTMUSG00000049251.1";	ENSMUSG00000026341.16	protein_coding	Actr3
ENSMUSG00000026342	Slc35f5	5.5882	5.57884	5.7149	5.52171	5.50409	5.70718	5.63773	5.68237	5.93062	5.90573	5.78056	5.7775	5.37518	5.51901	5.42403	5.37151	5.5743	5.39812	5.77577	5.51496	5.73536	5.99721	5.48719	5.71616	chr1	125560595	125595820	+	gene_id "ENSMUSG00000026342.10"; gene_type "protein_coding"; gene_name "Slc35f5"; level 2; havana_gene "OTTMUSG00000049262.1";	ENSMUSG00000026342.10	protein_coding	Slc35f5
ENSMUSG00000036155	Mgat5	4.6094	4.6069	4.53292	4.52934	4.49057	4.2647	6.79899	6.82618	6.8737	6.89264	6.72151	6.91251	4.58188	4.71859	4.56632	3.9927	4.35838	4.2777	6.72728	6.81621	6.8496	6.76228	6.74644	6.70463	chr1	127205015	127488336	+	gene_id "ENSMUSG00000036155.13"; gene_type "protein_coding"; gene_name "Mgat5"; level 2; tag "ncRNA_host"; tag "overlapping_locus"; havana_gene "OTTMUSG00000049295.1";	ENSMUSG00000036155.13	protein_coding	Mgat5
ENSMUSG00000026347	Tmem163	-1.06449	-2.48465	-2.4876	-2.43348	-1.32385	-1.94359	1.99447	1.77933	1.30177	1.36606	1.59298	1.28025	-1.77872	-1.69483	-1.91592	-3.46487	-2.63884	-1.47327	1.23721	2.39454	1.93051	1.27279	2.22622	1.29875	chr1	127486546	127679548	-	gene_id "ENSMUSG00000026347.13"; gene_type "protein_coding"; gene_name "Tmem163"; level 2; havana_gene "OTTMUSG00000030321.1";	ENSMUSG00000026347.13	protein_coding	Tmem163
ENSMUSG00000026349	Ccnt2	5.81155	5.81135	6.00085	6.12117	5.85862	5.72776	5.81992	5.76204	5.74276	5.66653	5.79799	5.81769	5.93368	6.07992	6.17044	5.97175	5.95695	6.00893	5.69844	5.51097	5.76897	5.74207	5.71831	5.82383	chr1	127774164	127808061	+	gene_id "ENSMUSG00000026349.14"; gene_type "protein_coding"; gene_name "Ccnt2"; level 2; havana_gene "OTTMUSG00000021611.1";	ENSMUSG00000026349.14	protein_coding	Ccnt2
ENSMUSG00000036104	Rab3gap1	5.70419	5.7617	5.73634	5.67972	5.83255	5.68069	5.63639	5.60557	5.61942	5.649	5.65066	5.77352	5.72419	5.72998	5.65784	5.67267	5.81737	5.7031	5.58723	5.60674	5.61217	5.6917	5.72931	5.59248	chr1	127868773	127943868	+	gene_id "ENSMUSG00000036104.12"; gene_type "protein_coding"; gene_name "Rab3gap1"; level 2; havana_gene "OTTMUSG00000025233.1";	ENSMUSG00000036104.12	protein_coding	Rab3gap1
ENSMUSG00000036086	Zranb3	6.48244	6.39623	6.86899	6.71131	6.23209	6.84591	6.41968	6.46083	6.83708	6.63613	6.3369	6.71645	6.30479	6.31098	6.23638	6.54733	6.10543	6.41385	6.6468	6.35738	6.45741	6.475	6.25291	6.41675	chr1	127954184	128103047	-	gene_id "ENSMUSG00000036086.16"; gene_type "protein_coding"; gene_name "Zranb3"; level 1; tag "overlapping_locus"; havana_gene "OTTMUSG00000017423.1";	ENSMUSG00000036086.16	protein_coding	Zranb3
ENSMUSG00000104164	Gm38248	0.0567821	0.303382	0.98227	0.954727	0.435056	-0.135446	2.55574	2.53845	2.42321	2.21638	2.27926	2.4369	0.951819	1.07272	1.4135	0.700421	1.21493	0.717917	2.19681	1.70764	1.98238	1.96514	2.0734	2.44938	chr1	127978905	127984687	-	gene_id "ENSMUSG00000104164.1"; gene_type "TEC"; gene_name "Gm38248"; level 2; tag "overlapping_locus"; havana_gene "OTTMUSG00000049350.1";	ENSMUSG00000104164.1	TEC	Gm38248
ENSMUSG00000058603	Rpl28-ps1	-2.34269	-0.545312	0.0296615	-0.751044	-0.804281	-0.598965	-1.23181	-0.436839	-1.42625	-0.0469801	-1.32339	-0.61627	-1.0613	-0.619932	-0.942873	-1.27369	-1.27996	-1.19092	-0.858401	-0.639062	-2.19035	-0.43814	-1.16326	-1.18896	chr1	128038569	128038982	+	gene_id "ENSMUSG00000058603.10"; gene_type "processed_pseudogene"; gene_name "Rpl28-ps1"; level 2; havana_gene "OTTMUSG00000021838.1";	ENSMUSG00000058603.10	processed_pseudogene	Rpl28-ps1
ENSMUSG00000056211	R3hdm1	5.89453	5.89867	5.82905	5.84137	5.9912	5.62327	6.79179	6.81729	6.85124	6.80931	6.70966	6.78925	5.82559	6.03644	6.05999	5.81192	5.84664	5.74978	6.72974	6.81783	6.72432	6.69377	6.70523	6.72858	chr1	128103301	128237736	+	gene_id "ENSMUSG00000056211.13"; gene_type "protein_coding"; gene_name "R3hdm1"; level 2; tag "ncRNA_host"; tag "overlapping_locus"; havana_gene "OTTMUSG00000049353.1";	ENSMUSG00000056211.13	protein_coding	R3hdm1
ENSMUSG00000026353	Ubxn4	6.3742	6.34994	6.27121	6.32736	6.32929	6.26227	6.20237	6.14528	6.20389	6.18493	6.17344	6.19048	6.3311	6.37328	6.29006	6.27382	6.36579	6.32977	6.20455	6.19691	6.14252	6.23472	6.24591	6.15799	chr1	128243964	128279378	+	gene_id "ENSMUSG00000026353.9"; gene_type "protein_coding"; gene_name "Ubxn4"; level 1; havana_gene "OTTMUSG00000049358.1";	ENSMUSG00000026353.9	protein_coding	Ubxn4
ENSMUSG00000026355	Mcm6	5.47578	5.02491	5.59764	5.74877	5.09648	5.7917	7.9975	7.79517	7.9423	8.03683	7.69378	8.13244	5.68129	5.10093	4.93461	5.67382	4.96648	5.42059	8.00991	7.82543	7.63467	7.99472	7.88095	8.05159	chr1	128331590	128359664	-	gene_id "ENSMUSG00000026355.11"; gene_type "protein_coding"; gene_name "Mcm6"; level 2; havana_gene "OTTMUSG00000049360.1";	ENSMUSG00000026355.11	protein_coding	Mcm6
ENSMUSG00000026356	Dars	5.16339	5.26081	5.3158	5.34838	5.19866	5.30141	6.42745	6.23422	6.51455	6.63112	6.34186	6.5709	5.30497	5.14689	5.19797	5.28002	5.27434	5.37395	6.58663	6.35849	6.28485	6.70695	6.48325	6.62986	chr1	128363707	128417368	-	gene_id "ENSMUSG00000026356.15"; gene_type "protein_coding"; gene_name "Dars"; level 2; havana_gene "OTTMUSG00000049561.1";	ENSMUSG00000026356.15	protein_coding	Dars
ENSMUSG00000100078	Gm6170	-1.37904	-1.35941	-1.52784	-2.98072	-2.45017	-1.68965	-0.948355	-1.92493	-0.802467	-1.6601	-2.10443	-1.10976	-1.37587	-1.34247	-1.44583	-1.27369	-1.46771	-1.47327	-0.858401	-1.48364	-1.47945	-2.11118	-1.39852	-1.40599	chr1	128520073	128521460	-	gene_id "ENSMUSG00000100078.1"; gene_type "processed_pseudogene"; gene_name "Gm6170"; level 1; tag "pseudo_consens"; havana_gene "OTTMUSG00000049564.1";	ENSMUSG00000100078.1	processed_pseudogene	Gm6170
ENSMUSG00000045382	Cxcr4	-0.397557	0.834165	-0.138532	0.306816	1.56262	-0.0582619	7.14028	7.13838	7.03605	7.11076	7.12034	7.00796	0.550821	0.745135	1.14043	0.467492	0.502637	0.751665	7.10197	7.28602	7.26657	7.09391	7.20172	7.18668	chr1	128588199	128592293	-	gene_id "ENSMUSG00000045382.6"; gene_type "protein_coding"; gene_name "Cxcr4"; level 2; havana_gene "OTTMUSG00000020918.1";	ENSMUSG00000045382.6	protein_coding	Cxcr4
ENSMUSG00000026399	Cd55	-0.806394	-1.21105	-0.434502	-0.900403	-0.264618	0.0847242	-1.39758	-1.76098	-1.02075	-1.6601	-2.74645	-2.33066	-0.00646493	-1.50792	-1.44583	0.335215	-1.27996	-0.574341	-1.68602	-2.11328	-1.79155	-0.636901	-2.02944	-1.52811	chr1	130439027	130462744	-	gene_id "ENSMUSG00000026399.12"; gene_type "protein_coding"; gene_name "Cd55"; level 2; havana_gene "OTTMUSG00000025169.1";	ENSMUSG00000026399.12	protein_coding	Cd55
ENSMUSG00000026409	Pfkfb2	1.4956	1.22133	1.02271	1.119	1.42981	0.73194	3.37337	3.37483	3.38345	3.29027	3.33862	3.32022	0.405015	1.66519	1.52003	0.588652	1.39111	1.18121	3.36079	2.99013	3.21542	3.37791	3.52334	3.43589	chr1	130689182	130729253	-	gene_id "ENSMUSG00000026409.14"; gene_type "protein_coding"; gene_name "Pfkfb2"; level 2; tag "overlapping_locus"; havana_gene "OTTMUSG00000049608.1";	ENSMUSG00000026409.14	protein_coding	Pfkfb2
ENSMUSG00000046404	Yod1	3.10103	2.62601	2.85899	2.92724	2.7762	2.97542	3.47281	3.3967	3.37228	3.18477	3.40459	3.01088	2.87427	2.92886	2.91906	2.90303	2.97247	3.03295	3.17136	3.02417	3.26337	3.22508	3.07172	2.91545	chr1	130717327	130724358	+	gene_id "ENSMUSG00000046404.5"; gene_type "protein_coding"; gene_name "Yod1"; level 2; havana_gene "OTTMUSG00000049609.1";	ENSMUSG00000046404.5	protein_coding	Yod1
ENSMUSG00000042510	AA986860	-0.311191	-0.157919	-0.548386	-0.751044	-0.601129	-0.598965	0.330828	-0.0579871	-0.0959497	-0.976965	-0.196105	0.0430978	-0.803198	-0.28348	-0.275038	-1.01637	-0.0520666	-0.574341	0.415865	0.158818	-0.363635	0.0768708	-0.353986	0.595162	chr1	130731976	130744622	+	gene_id "ENSMUSG00000042510.7"; gene_type "protein_coding"; gene_name "AA986860"; level 2; havana_gene "OTTMUSG00000049611.1";	ENSMUSG00000042510.7	protein_coding	AA986860
ENSMUSG00000016524	Il19	3.19256	2.8537	3.51238	3.80489	3.37861	3.93731	-4.15771	-6.67176	-4.32012	-4.37678	-4.7312	-6.67176	3.20318	2.83695	2.59273	4	3.44811	3.73166	-4.64725	-6.67176	-4.4839	-3.77326	-6.67176	-3.81468	chr1	130932656	130940115	-	gene_id "ENSMUSG00000016524.12"; gene_type "protein_coding"; gene_name "Il19"; level 1; havana_gene "OTTMUSG00000049115.1";	ENSMUSG00000016524.12	protein_coding	Il19
ENSMUSG00000016529	Il10	7.39072	7.12617	7.87653	8.03138	7.04316	8.24391	1.7187	0.981695	1.81226	2.25164	1.33089	1.86327	8.06677	6.97592	6.84677	8.2023	7.02911	7.71418	1.89212	1.32624	1.35398	2.37927	1.31939	2.14418	chr1	131019845	131024974	+	gene_id "ENSMUSG00000016529.5"; gene_type "protein_coding"; gene_name "Il10"; level 2; havana_gene "OTTMUSG00000016630.1";	ENSMUSG00000016529.5	protein_coding	Il10
ENSMUSG00000016528	Mapkapk2	10.2001	10.1261	10.179	10.1583	10.1047	10.1948	7.75144	7.88243	7.86693	7.89305	7.90709	7.7845	10.2338	10.0069	9.91095	10.249	10.0912	10.2491	7.88249	7.92525	7.8851	7.80961	7.7414	7.85662	chr1	131053700	131097826	-	gene_id "ENSMUSG00000016528.10"; gene_type "protein_coding"; gene_name "Mapkapk2"; level 2; tag "ncRNA_host"; tag "overlapping_locus"; havana_gene "OTTMUSG00000049116.1";	ENSMUSG00000016528.10	protein_coding	Mapkapk2
ENSMUSG00000102856	Gm37084	-0.0793616	-2.17865	-1.52784	-0.491984	-0.423084	0.774759	-1.80025	-2.32216	-1.778	-3.53181	-3.93254	-2.33066	-0.307979	-0.619932	-0.275038	0.467492	-0.297246	-0.207169	-2.39294	-2.3255	-1.47945	-2.32342	-2.49194	-1.52811	chr1	131086252	131092149	-	gene_id "ENSMUSG00000102856.1"; gene_type "TEC"; gene_name "Gm37084"; level 2; tag "overlapping_locus"; havana_gene "OTTMUSG00000049118.1";	ENSMUSG00000102856.1	TEC	Gm37084
ENSMUSG00000016526	Dyrk3	-2.34269	-2.17865	-3.92198	-1.72742	-1.89121	-1.4738	2.0758	2.00113	1.37077	1.38735	1.83736	1.72165	-2.03207	-2.46823	-2.61772	-2.54519	-4.0575	-2.98172	1.62282	1.60642	1.71751	2.2793	1.91536	1.74347	chr1	131127455	131138340	-	gene_id "ENSMUSG00000016526.8"; gene_type "protein_coding"; gene_name "Dyrk3"; level 2; havana_gene "OTTMUSG00000049119.1";	ENSMUSG00000016526.8	protein_coding	Dyrk3
ENSMUSG00000026427	Eif2d	4.4109	4.20284	4.6505	4.36722	4.31027	4.60143	4.8893	5.03337	5.07134	5.05478	4.94499	5.19366	4.59595	4.13507	4.29342	4.57737	4.19778	4.42876	5.04688	5.12181	4.96158	5.19805	5.00103	5.0227	chr1	131153181	131187658	+	gene_id "ENSMUSG00000026427.16"; gene_type "protein_coding"; gene_name "Eif2d"; level 1; havana_gene "OTTMUSG00000021553.1";	ENSMUSG00000026427.16	protein_coding	Eif2d
ENSMUSG00000026430	Rassf5	3.74964	3.80559	3.42455	3.1141	3.6008	3.30979	5.46432	5.54712	5.6475	5.67413	5.48297	5.64538	3.69132	3.8993	3.9894	2.94146	3.65217	3.40046	5.63869	5.61235	5.38416	5.76325	5.34658	5.6197	chr1	131176410	131245258	-	gene_id "ENSMUSG00000026430.16"; gene_type "protein_coding"; gene_name "Rassf5"; level 1; havana_gene "OTTMUSG00000021554.1";	ENSMUSG00000026430.16	protein_coding	Rassf5
ENSMUSG00000042349	Ikbke	9.3522	9.27764	9.668	9.73364	9.27006	9.5949	6.84206	6.97244	7.12403	7.01311	6.97912	7.07137	9.67855	9.27256	9.23548	9.86949	9.21423	9.62134	7.01836	6.74017	6.89132	6.91052	6.63041	6.93876	chr1	131254343	131279606	-	gene_id "ENSMUSG00000042349.13"; gene_type "protein_coding"; gene_name "Ikbke"; level 1; havana_gene "OTTMUSG00000034782.1";	ENSMUSG00000042349.13	protein_coding	Ikbke
ENSMUSG00000026425	Srgap2	8.23792	8.23968	8.39491	8.44197	8.1501	8.31703	7.5269	7.46722	7.6901	7.71423	7.47508	7.70467	8.44067	8.23676	8.21904	8.43673	8.06334	8.27503	7.6143	7.3843	7.42811	7.79344	7.44418	7.67416	chr1	131285251	131527352	-	gene_id "ENSMUSG00000026425.15"; gene_type "protein_coding"; gene_name "Srgap2"; level 2; tag "ncRNA_host"; tag "overlapping_locus"; havana_gene "OTTMUSG00000049188.1";	ENSMUSG00000026425.15	protein_coding	Srgap2
ENSMUSG00000055184	Fam72a	1.79721	1.74191	2.56245	2.4905	2.07363	2.44978	1.77823	1.77933	1.82871	1.95633	1.96631	1.93632	2.30405	2.06935	1.92093	2.54211	1.79786	2.14036	1.75733	1.36217	1.68658	2.12029	1.8763	1.66203	chr1	131527903	131539872	+	gene_id "ENSMUSG00000055184.4"; gene_type "protein_coding"; gene_name "Fam72a"; level 2; havana_gene "OTTMUSG00000021788.1";	ENSMUSG00000055184.4	protein_coding	Fam72a
ENSMUSG00000004552	Ctse	-0.397557	-0.300648	-0.807288	0.0863293	-0.509361	0.2757	-0.171403	0.279945	0.695975	-0.229413	-0.150808	0.605668	-0.689622	-1.19406	-0.684379	0.735832	-0.487409	-0.849941	0.860493	-0.0614635	0.125834	0.671764	-0.353986	-0.424861	chr1	131638306	131675505	+	gene_id "ENSMUSG00000004552.16"; gene_type "protein_coding"; gene_name "Ctse"; level 2; havana_gene "OTTMUSG00000022661.1";	ENSMUSG00000004552.16	protein_coding	Ctse
ENSMUSG00000052688	Rab7b	7.14411	6.91581	6.87935	6.8566	6.91134	6.85155	8.46913	8.46097	8.71736	8.71998	8.45789	8.66004	7.323	6.98617	6.92096	7.16265	6.70984	7.17427	8.68381	8.55697	8.54909	8.78307	8.47974	8.62752	chr1	131688695	131715439	+	gene_id "ENSMUSG00000052688.12"; gene_type "protein_coding"; gene_name "Rab7b"; level 2; havana_gene "OTTMUSG00000026757.1";	ENSMUSG00000052688.12	protein_coding	Rab7b
ENSMUSG00000042268	Slc26a9	-2.03519	-2.87353	-2.09254	-1.06703	-1.89121	-1.94359	-2.75179	-0.635603	-1.42625	-1.49515	-1.22622	-1.3667	-1.37587	-1.9096	-2.61772	-0.363987	-3.18039	-1.47327	-1.43059	-1.14422	-2.19035	-1.76226	-0.961043	-1.09158	chr1	131744022	131771504	+	gene_id "ENSMUSG00000042268.10"; gene_type "protein_coding"; gene_name "Slc26a9"; level 2; havana_gene "OTTMUSG00000021566.1";	ENSMUSG00000042268.10	protein_coding	Slc26a9
ENSMUSG00000013275	Slc41a1	3.48581	3.51727	2.93512	3.4042	3.64141	2.85089	3.65323	3.75607	3.77994	3.73847	3.68625	3.75927	3.20318	3.48595	3.76947	3.03682	3.5691	3.31275	3.65082	3.80898	3.65159	3.86859	3.77771	3.64461	chr1	131827493	131848865	+	gene_id "ENSMUSG00000013275.9"; gene_type "protein_coding"; gene_name "Slc41a1"; level 2; havana_gene "OTTMUSG00000021791.1";	ENSMUSG00000013275.9	protein_coding	Slc41a1
ENSMUSG00000026433	Rab29	5.52797	5.56861	5.72719	5.60721	5.53271	5.81111	4.15415	4.21829	4.36878	4.28388	3.99667	4.25243	5.6082	5.50686	5.51862	5.76876	5.62659	5.7529	4.31282	4.22945	4.15376	4.47291	4.41098	4.19342	chr1	131867224	131872887	+	gene_id "ENSMUSG00000026433.13"; gene_type "protein_coding"; gene_name "Rab29"; level 2; havana_gene "OTTMUSG00000017320.1";	ENSMUSG00000026433.13	protein_coding	Rab29
ENSMUSG00000026434	Nucks1	5.63109	5.6277	5.44232	5.4425	5.75255	5.47374	6.8996	6.82497	6.50627	6.58751	6.89893	6.58233	5.51057	5.75074	5.70942	5.19192	5.79273	5.3834	6.65845	6.81053	6.85657	6.55637	6.84753	6.66381	chr1	131910534	131936321	+	gene_id "ENSMUSG00000026434.12"; gene_type "protein_coding"; gene_name "Nucks1"; level 2; tag "overlapping_locus"; havana_gene "OTTMUSG00000049194.1";	ENSMUSG00000026434.12	protein_coding	Nucks1
ENSMUSG00000026435	Slc45a3	0.0567821	0.398858	0.662132	0.236999	-0.121848	0.896078	-0.24852	-0.262173	-0.159393	0.305962	-0.10689	0.605668	1.11703	0.461578	0.472857	0.424733	0.157436	0.574433	0.570061	0.419738	-0.0196183	0.160993	0.605436	0.0720418	chr1	131962967	131982969	+	gene_id "ENSMUSG00000026435.15"; gene_type "protein_coding"; gene_name "Slc45a3"; level 2; tag "overlapping_locus"; havana_gene "OTTMUSG00000049196.1";	ENSMUSG00000026435.15	protein_coding	Slc45a3
ENSMUSG00000026436	Elk4	4.58989	4.82025	4.81209	4.77697	4.75397	4.56224	5.00803	5.00232	4.96936	4.92793	5.07103	4.99766	4.75738	4.89676	4.92979	4.61351	4.8073	4.79321	5.04425	4.66302	5.0764	4.93235	4.98581	5.11102	chr1	132007607	132032612	+	gene_id "ENSMUSG00000026436.15"; gene_type "protein_coding"; gene_name "Elk4"; level 2; tag "overlapping_locus"; havana_gene "OTTMUSG00000024989.1";	ENSMUSG00000026436.15	protein_coding	Elk4
ENSMUSG00000026437	Cdk18	3.9726	4.12819	3.99136	3.64561	4.20583	3.51313	8.41702	8.52604	8.77378	8.59472	8.55752	8.68926	3.58247	3.91164	4.20835	3.56078	4.10815	3.74429	8.6576	8.59816	8.57214	8.6535	8.27704	8.52963	chr1	132112237	132139684	-	gene_id "ENSMUSG00000026437.11"; gene_type "protein_coding"; gene_name "Cdk18"; level 2; havana_gene "OTTMUSG00000049382.1";	ENSMUSG00000026437.11	protein_coding	Cdk18
ENSMUSG00000009772	Nuak2	6.14803	6.07886	6.088	6.0338	6.14827	6.01573	4.83427	4.81848	4.92608	5.04477	4.7498	4.99253	6.38476	6.28196	6.31432	6.30215	6.15713	6.18599	4.91492	4.89992	4.729	5.03066	4.83946	5.00216	chr1	132316126	132333488	+	gene_id "ENSMUSG00000009772.15"; gene_type "protein_coding"; gene_name "Nuak2"; level 2; havana_gene "OTTMUSG00000021956.1";	ENSMUSG00000009772.15	protein_coding	Nuak2
ENSMUSG00000100658	F730311O21Rik	-0.229704	-0.953482	0.808108	0.556524	-0.423084	0.73194	1.99447	1.95471	1.86104	2.10512	1.72034	2.21997	0.352943	-0.140732	0.113197	1.65965	-0.389197	0.996506	2.02608	0.978201	1.68658	2.42252	1.29984	2.07245	chr1	132342023	132349626	+	gene_id "ENSMUSG00000100658.1"; gene_type "lincRNA"; gene_name "F730311O21Rik"; level 2; havana_gene "OTTMUSG00000049387.1";	ENSMUSG00000100658.1	lincRNA	F730311O21Rik
ENSMUSG00000042066	Tmcc2	1.42186	1.37011	1.13765	1.5517	1.58361	1.00798	4.1391	4.04077	4.12765	4.41148	4.07979	4.22061	1.23681	1.43379	1.46775	0.467492	1.49763	1.07857	4.21801	4.09445	3.95069	4.24616	4.23686	4.20064	chr1	132356315	132391281	-	gene_id "ENSMUSG00000042066.15"; gene_type "protein_coding"; gene_name "Tmcc2"; level 2; havana_gene "OTTMUSG00000026803.1";	ENSMUSG00000042066.15	protein_coding	Tmcc2
ENSMUSG00000042046	Dstyk	3.50379	3.79685	3.60852	3.62526	3.81121	3.37385	5.87436	5.82711	5.69311	5.8173	5.75327	5.80116	3.78272	4.08509	3.99403	3.19149	3.95296	3.35178	5.74776	5.69656	5.77174	5.84261	5.85353	5.80578	chr1	132417555	132466958	+	gene_id "ENSMUSG00000042046.15"; gene_type "protein_coding"; gene_name "Dstyk"; level 2; havana_gene "OTTMUSG00000049388.1";	ENSMUSG00000042046.15	protein_coding	Dstyk
ENSMUSG00000097760	6030442K20Rik	-4.14199	-3.40755	-2.09254	-2.98072	-4.23504	-3.18609	-1.23181	-1.92493	-1.42625	-2.06031	-1.22622	-1.86572	-2.3396	-3.39197	-2.61772	-2.54519	-3.18039	-2.98172	-1.68602	-1.14422	-1.22301	-2.87339	-0.961043	-1.66154	chr1	132466433	132477064	-	gene_id "ENSMUSG00000097760.2"; gene_type "processed_transcript"; gene_name "6030442K20Rik"; level 2; havana_gene "OTTMUSG00000049389.1";	ENSMUSG00000097760.2	processed_transcript	6030442K20Rik
ENSMUSG00000026439	Rbbp5	5.22431	5.22868	5.46084	5.34423	5.22562	5.35883	5.99845	5.90625	5.96356	6.0294	5.94084	5.98974	5.30325	5.09734	5.21393	5.27401	5.19146	5.3658	5.98699	5.89892	5.76064	5.90493	6.03447	6.06864	chr1	132477365	132505659	+	gene_id "ENSMUSG00000026439.14"; gene_type "protein_coding"; gene_name "Rbbp5"; level 2; havana_gene "OTTMUSG00000049391.1";	ENSMUSG00000026439.14	protein_coding	Rbbp5
ENSMUSG00000048174	Tmem81	0.721572	1.02582	0.662132	0.612737	0.9042	0.934352	3.07412	3.06093	3.17421	3.12264	2.94376	2.94867	0.98641	1.04311	0.84492	0.837133	1.04966	0.909487	3.02434	2.9728	3.01211	2.96333	3.13377	2.97286	chr1	132506230	132508639	+	gene_id "ENSMUSG00000048174.2"; gene_type "protein_coding"; gene_name "Tmem81"; level 2; havana_gene "OTTMUSG00000049392.1";	ENSMUSG00000048174.2	protein_coding	Tmem81
ENSMUSG00000054387	Mdm4	5.91035	5.94191	6.07844	6.3242	5.97043	5.7917	6.01813	5.90929	5.63703	5.72205	5.8705	5.76652	6.06692	6.17256	6.28818	6.21857	6.10858	6.09608	5.7429	5.47142	5.78822	5.69875	5.74747	5.9349	chr1	132959484	133030561	-	gene_id "ENSMUSG00000054387.13"; gene_type "protein_coding"; gene_name "Mdm4"; level 2; havana_gene "OTTMUSG00000049638.1";	ENSMUSG00000054387.13	protein_coding	Mdm4
ENSMUSG00000026447	Pik3c2b	-0.929677	-1.35941	-0.956542	-0.751044	-0.9177	-1.11999	-4.15771	-6.67176	-4.32012	-6.67176	-3.93254	-4.39273	-1.21003	-0.619932	-0.188583	-1.01637	-1.11386	-1.47327	-6.67176	-4.59337	-4.4839	-6.67176	-3.69915	-4.62815	chr1	133045667	133108687	+	gene_id "ENSMUSG00000026447.16"; gene_type "protein_coding"; gene_name "Pik3c2b"; level 2; havana_gene "OTTMUSG00000021915.1";	ENSMUSG00000026447.16	protein_coding	Pik3c2b
ENSMUSG00000102425	Gm26616	1.94491	1.94536	2.03908	2.19152	2.22827	2.09172	-2.75179	-1.76098	-1.99232	-2.06031	-1.5399	-1.51465	2.17503	1.86455	1.97812	2.08734	2.0107	1.89065	-0.939355	-1.36141	-1.79155	-1.48151	-1.84403	-1.80858	chr1	133128676	133131782	-	gene_id "ENSMUSG00000102425.1"; gene_type "TEC"; gene_name "Gm26616"; level 2; havana_gene "OTTMUSG00000046061.1";	ENSMUSG00000102425.1	TEC	Gm26616
ENSMUSG00000046062	Ppp1r15b	9.83044	9.82105	9.98225	9.9633	9.78693	9.89516	6.72969	6.65072	6.73991	6.72819	6.67981	6.63045	10.0018	9.80931	9.76862	10.0766	9.80129	9.89028	6.68655	6.72127	6.70564	6.80988	6.64984	6.72064	chr1	133131143	133139783	+	gene_id "ENSMUSG00000046062.5"; gene_type "protein_coding"; gene_name "Ppp1r15b"; level 2; havana_gene "OTTMUSG00000022095.1";	ENSMUSG00000046062.5	protein_coding	Ppp1r15b
ENSMUSG00000070644	Etnk2	-0.806394	-1.07652	0.106934	0.0863293	-1.1754	-0.598965	-6.67176	-6.67176	-6.67176	-6.67176	-6.67176	-6.67176	-0.584338	-0.717915	-1.09186	0.137567	-0.829932	-1.06809	-6.67176	-6.67176	-6.67176	-6.67176	-6.67176	-6.67176	chr1	133363572	133380336	+	gene_id "ENSMUSG00000070644.13"; gene_type "protein_coding"; gene_name "Etnk2"; level 2; havana_gene "OTTMUSG00000026805.1";	ENSMUSG00000070644.13	protein_coding	Etnk2
ENSMUSG00000090553	Snrpe	3.63467	3.56437	3.40174	3.25323	3.40243	3.70246	3.81358	3.7829	3.83388	3.92476	3.92179	3.78323	3.55392	3.48044	3.52914	3.20418	3.60529	3.41633	4.04731	3.7827	3.89427	3.71704	4.05639	3.82692	chr1	133603871	133610291	-	gene_id "ENSMUSG00000090553.8"; gene_type "protein_coding"; gene_name "Snrpe"; level 2; havana_gene "OTTMUSG00000035312.1";	ENSMUSG00000090553.8	protein_coding	Snrpe
ENSMUSG00000102976	Zc3h11a	3.0852	3.27456	3.11423	3.31383	3.07195	2.83074	2.72666	2.60008	2.51751	2.47692	2.68734	2.48639	3.07243	3.20769	3.0931	3.3427	3.11316	2.85808	2.47971	2.35941	2.79727	2.55279	2.47313	2.46547	chr1	133619862	133661380	-	gene_id "ENSMUSG00000102976.5"; gene_type "protein_coding"; gene_name "Zc3h11a"; level 1; tag "overlapping_locus"; havana_gene "OTTMUSG00000049664.1";	ENSMUSG00000102976.5	protein_coding	Zc3h11a
ENSMUSG00000094410	Gm38394	2.23056	2.17848	2.01923	2.44477	2.1318	2.09172	1.79754	1.77933	1.67351	1.42902	1.61937	1.60101	1.99987	2.20922	2.24987	2.31512	1.93689	2.17808	1.57989	1.43145	1.55575	1.43364	1.44929	1.61952	chr1	133619940	133661318	-	gene_id "ENSMUSG00000094410.7"; gene_type "protein_coding"; gene_name "Gm38394"; level 2; tag "overlapping_locus"; havana_gene "OTTMUSG00000049665.1";	ENSMUSG00000094410.7	protein_coding	Gm38394
ENSMUSG00000026463	Atp2b4	2.8336	2.51319	1.70813	2.31525	3.07936	1.89227	3.23857	2.7229	1.72712	2.59144	2.80121	2.57141	3.32306	3.18075	3.61578	2.86356	3.09631	2.6942	1.85659	3.08456	2.88844	2.39673	3.82635	2.67371	chr1	133699457	133801041	-	gene_id "ENSMUSG00000026463.17"; gene_type "protein_coding"; gene_name "Atp2b4"; level 2; tag "ncRNA_host"; tag "overlapping_locus"; havana_gene "OTTMUSG00000016442.1";	ENSMUSG00000026463.17	protein_coding	Atp2b4
ENSMUSG00000020423	Btg2	6.36521	6.1654	6.35872	6.28041	6.18136	6.51205	4.84591	4.95299	5.09871	4.90781	4.92794	4.83905	6.45977	6.27402	6.22165	6.76006	6.38153	6.62829	4.93635	5.06571	5.05537	4.88984	4.66323	4.92426	chr1	134075170	134079120	-	gene_id "ENSMUSG00000020423.6"; gene_type "protein_coding"; gene_name "Btg2"; level 2; havana_gene "OTTMUSG00000034725.1";	ENSMUSG00000020423.6	protein_coding	Btg2
ENSMUSG00000026458	Ppfia4	0.593093	0.398858	0.380282	0.236999	0.339562	0.390278	4.71239	4.92165	5.09192	4.893	4.9734	4.93309	-0.584338	0.108309	0.924664	0.467492	-0.0520666	-0.273505	4.87257	4.96124	4.82622	4.67955	4.59669	4.89188	chr1	134296783	134332928	-	gene_id "ENSMUSG00000026458.13"; gene_type "protein_coding"; gene_name "Ppfia4"; level 2; havana_gene "OTTMUSG00000049678.1";	ENSMUSG00000026458.13	protein_coding	Ppfia4
ENSMUSG00000042305	Tmem183a	5.86121	5.79609	5.84746	5.78132	5.79704	5.76008	5.26024	5.2555	5.29342	5.25339	5.2983	5.13279	5.89323	5.78803	5.81651	5.80776	5.77431	5.79195	5.28934	5.20701	5.28439	5.1968	5.12703	5.17602	chr1	134346097	134361979	-	gene_id "ENSMUSG00000042305.12"; gene_type "protein_coding"; gene_name "Tmem183a"; level 2; havana_gene "OTTMUSG00000049679.1";	ENSMUSG00000042305.12	protein_coding	Tmem183a
ENSMUSG00000026456	Cyb5r1	4.82259	4.76756	4.89068	4.91191	4.67548	5.09304	6.26873	6.42296	6.43624	6.38674	6.38575	6.37918	4.88433	4.60919	4.58177	4.79023	4.69143	4.84298	6.43279	6.52326	6.45626	6.3456	6.36063	6.36783	chr1	134405559	134411740	+	gene_id "ENSMUSG00000026456.18"; gene_type "protein_coding"; gene_name "Cyb5r1"; level 2; havana_gene "OTTMUSG00000023725.1";	ENSMUSG00000026456.18	protein_coding	Cyb5r1
ENSMUSG00000026457	Adipor1	6.62206	6.60521	6.69222	6.66138	6.55929	6.77321	7.4671	7.63164	7.73358	7.60317	7.54514	7.66841	6.57363	6.56906	6.62376	6.65472	6.58401	6.52414	7.61961	7.64327	7.66002	7.64478	7.4772	7.51561	chr1	134415378	134433351	+	gene_id "ENSMUSG00000026457.14"; gene_type "protein_coding"; gene_name "Adipor1"; level 2; havana_gene "OTTMUSG00000021808.1";	ENSMUSG00000026457.14	protein_coding	Adipor1
ENSMUSG00000026455	Klhl12	2.17179	1.86405	2.05866	2.46018	2.11748	2.17399	2.47409	2.68074	2.49708	2.60059	2.54319	2.33251	1.9656	2.00937	1.95931	2.08734	2.16415	1.45144	2.72928	2.6041	2.7306	2.24116	2.8544	2.6598	chr1	134455531	134491018	+	gene_id "ENSMUSG00000026455.14"; gene_type "protein_coding"; gene_name "Klhl12"; level 2; havana_gene "OTTMUSG00000021463.1";	ENSMUSG00000026455.14	protein_coding	Klhl12
ENSMUSG00000042229	Rabif	4.29521	4.30805	4.14581	4.36722	4.21258	4.37317	4.48712	4.45142	4.41307	4.45751	4.44507	4.42989	4.23873	4.1663	4.27071	3.96685	4.23676	4.18811	4.40384	4.60984	4.43073	4.46879	4.50575	4.36834	chr1	134494648	134508774	+	gene_id "ENSMUSG00000042229.9"; gene_type "protein_coding"; gene_name "Rabif"; level 2; tag "ncRNA_host"; havana_gene "OTTMUSG00000049682.1";	ENSMUSG00000042229.9	protein_coding	Rabif
ENSMUSG00000042207	Kdm5b	5.66478	5.52431	5.45346	5.28492	5.46503	5.16522	4.1085	4.23296	4.11764	4.1779	4.03883	3.90107	5.35215	5.37345	5.35554	5.22812	5.44214	5.25398	4.13642	4.12875	4.09608	3.90564	4.06799	3.94064	chr1	134560171	134635285	+	gene_id "ENSMUSG00000042207.17"; gene_type "protein_coding"; gene_name "Kdm5b"; level 1; havana_gene "OTTMUSG00000017092.1";	ENSMUSG00000042207.17	protein_coding	Kdm5b
ENSMUSG00000073557	Ppp1r12b	4.68489	4.82456	3.85241	3.85236	5.0983	3.34573	3.9876	3.9725	3.74572	3.81904	3.80882	3.87157	4.16137	5.06087	5.11754	3.66549	4.9525	3.80983	3.62993	3.97481	3.82495	3.61261	4.32655	3.86987	chr1	134754658	134955942	-	gene_id "ENSMUSG00000073557.11"; gene_type "protein_coding"; gene_name "Ppp1r12b"; level 1; tag "overlapping_locus"; havana_gene "OTTMUSG00000021600.1";	ENSMUSG00000073557.11	protein_coding	Ppp1r12b
ENSMUSG00000026429	Ube2t	-0.806394	-0.377683	-3.03342	-0.900403	-1.0408	-2.25197	3.77513	3.82545	3.36102	3.45563	3.74734	3.50927	-1.21003	-1.0595	-0.942873	-1.42189	-1.11386	-0.849941	3.35232	3.75932	3.69498	3.3012	3.67522	3.61607	chr1	134962565	134974162	+	gene_id "ENSMUSG00000026429.9"; gene_type "protein_coding"; gene_name "Ube2t"; level 2; havana_gene "OTTMUSG00000021432.1";	ENSMUSG00000026429.9	protein_coding	Ube2t
ENSMUSG00000097993	Ptprv	-0.311191	-0.73501	-1.78274	-1.06703	0.0688714	-1.68965	2.30897	2.39804	2.4447	2.36331	2.51535	2.4569	0.060003	0.2704	0.0434614	-1.1393	-0.706499	-0.416096	2.36639	2.27711	2.35121	2.48913	2.54131	2.5509	chr1	135108497	135132594	-	gene_id "ENSMUSG00000097993.7"; gene_type "processed_transcript"; gene_name "Ptprv"; level 2; havana_gene "OTTMUSG00000043508.1";	ENSMUSG00000097993.7	processed_transcript	Ptprv
ENSMUSG00000031506	Ptpn7	5.83896	5.80592	5.55691	5.43472	5.82925	5.48828	7.47911	7.57642	7.53935	7.52337	7.63619	7.51974	5.47447	5.64261	5.58608	5.34739	5.79404	5.6256	7.48478	7.64235	7.50354	7.44822	7.55012	7.48387	chr1	135132700	135145317	+	gene_id "ENSMUSG00000031506.11"; gene_type "protein_coding"; gene_name "Ptpn7"; level 2; havana_gene "OTTMUSG00000049797.1";	ENSMUSG00000031506.11	protein_coding	Ptpn7
ENSMUSG00000026426	Arl8a	7.76366	7.71444	7.73271	7.59831	7.70254	7.55329	6.87595	6.96258	7.08478	7.02165	6.98833	7.03107	7.59052	7.58801	7.59617	7.4626	7.64461	7.66991	7.06061	6.99991	6.95639	7.01629	6.89635	6.92936	chr1	135146824	135156269	+	gene_id "ENSMUSG00000026426.10"; gene_type "protein_coding"; gene_name "Arl8a"; level 2; tag "overlapping_locus"; havana_gene "OTTMUSG00000021955.1";	ENSMUSG00000026426.10	protein_coding	Arl8a
ENSMUSG00000085311	Gm15445	-0.311191	-0.459064	0.499706	0.306816	0.388099	-1.28607	-0.329994	-0.436839	-1.14368	-1.21292	-0.34121	-0.385063	0.123543	0.369154	0.179716	-0.440978	0.221014	-1.19092	-0.573567	-1.14422	-1.47945	-0.501399	-0.869657	-0.756905	chr1	135152963	135153806	+	gene_id "ENSMUSG00000085311.1"; gene_type "antisense_RNA"; gene_name "Gm15445"; level 2; tag "overlapping_locus"; havana_gene "OTTMUSG00000021954.1";	ENSMUSG00000085311.1	antisense_RNA	Gm15445
ENSMUSG00000079139	Gm4204	0.680004	-0.091523	0.555904	1.0392	0.608946	0.971637	1.97763	1.83165	1.92361	1.95633	1.90327	2.0979	0.640434	0.885212	0.962942	0.900919	0.648512	0.93908	1.86853	1.91538	1.87671	1.8558	1.92815	2.04059	chr1	135231995	135233225	+	gene_id "ENSMUSG00000079139.4"; gene_type "processed_pseudogene"; gene_name "Gm4204"; level 1; tag "pseudo_consens"; havana_gene "OTTMUSG00000049798.1";	ENSMUSG00000079139.4	processed_pseudogene	Gm4204
ENSMUSG00000041926	Rnpep	7.09603	6.9148	7.27321	7.30078	7.00477	7.27621	7.11261	7.1168	7.30017	7.35559	7.05025	7.34562	7.19251	6.9362	6.86962	7.3109	6.99712	7.20733	7.21413	7.22635	7.04594	7.22427	7.16977	7.28062	chr1	135262712	135284084	-	gene_id "ENSMUSG00000041926.15"; gene_type "protein_coding"; gene_name "Rnpep"; level 2; havana_gene "OTTMUSG00000021833.1";	ENSMUSG00000041926.15	protein_coding	Rnpep
ENSMUSG00000062580	Timm17a	4.6717	4.87316	4.66015	4.65512	4.75397	4.60143	4.49305	4.47422	4.48486	4.49722	4.48329	4.49662	4.77233	4.70211	4.83751	4.4011	4.80211	4.64397	4.54631	4.5585	4.57916	4.52939	4.43806	4.53391	chr1	135295213	135313778	-	gene_id "ENSMUSG00000062580.9"; gene_type "protein_coding"; gene_name "Timm17a"; level 2; havana_gene "OTTMUSG00000021888.1";	ENSMUSG00000062580.9	protein_coding	Timm17a
ENSMUSG00000041879	Ipo9	5.18955	5.25763	5.16135	5.08582	5.27	5.08243	6.85075	6.79893	6.77904	6.79693	6.80399	6.86886	5.18351	5.4116	5.40504	4.89575	5.34917	5.04021	6.84149	6.67649	6.71908	6.70957	6.7401	6.81117	chr1	135382312	135430499	-	gene_id "ENSMUSG00000041879.13"; gene_type "protein_coding"; gene_name "Ipo9"; level 2; tag "overlapping_locus"; havana_gene "OTTMUSG00000034791.1";	ENSMUSG00000041879.13	protein_coding	Ipo9
ENSMUSG00000009418	Nav1	5.78973	5.72763	5.9175	6.02476	5.79254	5.68069	8.04423	8.02301	8.02845	7.96872	7.98209	8.055	6.04042	5.83197	5.80865	6.15704	5.69536	5.81607	7.95305	7.82904	7.92789	7.98808	7.94036	8.03905	chr1	135434580	135607295	-	gene_id "ENSMUSG00000009418.15"; gene_type "protein_coding"; gene_name "Nav1"; level 2; tag "ncRNA_host"; tag "overlapping_locus"; havana_gene "OTTMUSG00000049802.1";	ENSMUSG00000009418.15	protein_coding	Nav1
ENSMUSG00000090399	Gm38399	1.1138	0.964719	0.940661	0.556524	0.969452	0.934352	3.73062	3.71139	3.71509	3.46066	3.38934	3.64623	1.4501	1.23863	0.924664	1.07692	1.18336	1.20576	3.39422	3.45272	3.40787	3.60887	3.47185	3.7436	chr1	135606447	135688105	-	gene_id "ENSMUSG00000090399.1"; gene_type "lincRNA"; gene_name "Gm38399"; level 2; tag "overlapping_locus"; havana_gene "OTTMUSG00000049827.1";	ENSMUSG00000090399.1	lincRNA	Gm38399
ENSMUSG00000026421	Csrp1	9.42438	9.41521	9.51172	9.50062	9.42938	9.71218	6.71199	6.66701	6.57854	6.65106	6.75388	6.77737	9.60541	9.30732	9.29577	9.68549	9.27365	9.54114	6.74318	6.73418	6.69402	6.7935	6.63626	6.70928	chr1	135720061	135752232	+	gene_id "ENSMUSG00000026421.14"; gene_type "protein_coding"; gene_name "Csrp1"; level 2; havana_gene "OTTMUSG00000021802.1";	ENSMUSG00000026421.14	protein_coding	Csrp1
ENSMUSG00000041801	Phlda3	-0.229704	0.35191	0.380282	0.498031	-0.191467	1.2087	2.98429	3.16655	3.18702	2.86627	2.82974	3.27023	0.242798	-0.0108444	-1.66182	0.467492	-0.829932	0.717917	2.98649	2.77376	2.861	3.29656	2.78579	2.71468	chr1	135766119	135769136	+	gene_id "ENSMUSG00000041801.5"; gene_type "protein_coding"; gene_name "Phlda3"; level 1; havana_gene "OTTMUSG00000022104.1";	ENSMUSG00000041801.5	protein_coding	Phlda3
ENSMUSG00000041782	Lad1	4.91507	5.43422	4.63754	4.74903	5.48887	4.6597	-4.15771	-3.77212	-4.32012	-4.37678	-3.42146	-6.67176	5.46837	5.62148	5.77274	4.54029	5.37909	4.8816	-3.83643	-4.59337	-3.12717	-1.92619	-3.69915	-3.81468	chr1	135818598	135833342	+	gene_id "ENSMUSG00000041782.14"; gene_type "protein_coding"; gene_name "Lad1"; level 2; havana_gene "OTTMUSG00000049829.1";	ENSMUSG00000041782.14	protein_coding	Lad1
ENSMUSG00000026411	Tmem9	2.48104	2.49169	2.84777	3.00281	2.53888	2.83074	3.25961	3.17163	3.3209	3.3673	3.03969	3.24744	2.74891	2.26157	2.28051	2.72945	2.25808	2.48942	3.24649	3.06834	3.04906	3.3513	2.97025	3.12243	chr1	136008150	136035342	+	gene_id "ENSMUSG00000026411.17"; gene_type "protein_coding"; gene_name "Tmem9"; level 2; havana_gene "OTTMUSG00000029663.1";	ENSMUSG00000026411.17	protein_coding	Tmem9
ENSMUSG00000041642	Kif21b	2.9254	2.90339	2.66821	2.09615	2.94792	2.26691	6.12423	6.18038	6.12038	6.13072	6.16898	6.21345	2.45987	2.94496	3.16874	2.20572	3.05329	2.54821	6.06104	6.03104	6.13681	6.16258	6.10023	6.1286	chr1	136131389	136177998	+	gene_id "ENSMUSG00000041642.18"; gene_type "protein_coding"; gene_name "Kif21b"; level 2; havana_gene "OTTMUSG00000026867.1";	ENSMUSG00000041642.18	protein_coding	Kif21b
ENSMUSG00000041570	Camsap2	4.63138	4.7473	4.34635	4.42331	4.72356	4.08498	5.59423	5.6545	5.52168	5.62343	5.72012	5.5262	4.44245	4.77371	4.86304	4.28935	4.76793	4.52947	5.55342	5.47142	5.67064	5.52611	5.67344	5.60797	chr1	136268123	136346104	-	gene_id "ENSMUSG00000041570.14"; gene_type "protein_coding"; gene_name "Camsap2"; level 2; havana_gene "OTTMUSG00000049850.1";	ENSMUSG00000041570.14	protein_coding	Camsap2
ENSMUSG00000097403	9230116N13Rik	-1.21321	-1.52481	-0.672037	-1.25545	-1.89121	-0.971061	-0.948355	-1.2453	-0.526721	-0.976965	-0.684253	-1.10976	-2.03207	-2.16204	-1.91592	-1.77367	-0.829932	-1.19092	-0.858401	-1.04677	-1.22301	-0.501399	-1.2761	-0.614794	chr1	136411916	136415519	-	gene_id "ENSMUSG00000097403.2"; gene_type "processed_transcript"; gene_name "9230116N13Rik"; level 2; havana_gene "OTTMUSG00000049851.1";	ENSMUSG00000097403.2	processed_transcript	9230116N13Rik
ENSMUSG00000026404	Ddx59	1.61069	1.6283	1.57847	1.5517	1.75994	1.91159	2.50965	2.44917	2.33388	2.60059	2.38301	2.50572	1.63589	1.70354	1.71206	1.54454	2.04624	1.74746	2.37478	2.38584	2.3805	2.37046	2.55787	2.6244	chr1	136415271	136440158	+	gene_id "ENSMUSG00000026404.12"; gene_type "protein_coding"; gene_name "Ddx59"; level 2; havana_gene "OTTMUSG00000021585.1";	ENSMUSG00000026404.12	protein_coding	Ddx59
ENSMUSG00000041498	Kif14	0.239573	0.147164	0.609996	0.00465095	0.764113	0.73194	4.80832	4.61335	4.21779	4.32584	4.88236	4.49179	0.405015	0.669642	-0.367006	0.288283	0.0212002	-0.143749	4.27519	4.75711	4.65503	4.28651	4.94234	4.56411	chr1	136466343	136531511	+	gene_id "ENSMUSG00000041498.13"; gene_type "protein_coding"; gene_name "Kif14"; level 1; tag "overlapping_locus"; havana_gene "OTTMUSG00000046083.1";	ENSMUSG00000041498.13	protein_coding	Kif14
ENSMUSG00000041483	Zfp281	7.11517	6.85608	7.38117	7.47295	6.97479	7.31299	4.75992	4.72648	4.86362	4.7626	4.76908	4.71374	7.4	7.00548	6.87088	7.65725	6.80821	7.23294	4.66744	4.51926	4.69831	5.1082	4.6362	4.75948	chr1	136624901	136630053	+	gene_id "ENSMUSG00000041483.14"; gene_type "protein_coding"; gene_name "Zfp281"; level 2; havana_gene "OTTMUSG00000022094.1";	ENSMUSG00000041483.14	protein_coding	Zfp281
ENSMUSG00000097113	Gm19705	-0.0793616	-0.300648	0.0296615	0.612737	-1.0408	0.151232	-2.75179	-2.57111	-2.54941	-2.31159	-3.04483	-1.86572	-0.689622	-0.717915	-0.942873	0.626879	-0.129254	-0.574341	-1.83297	-2.11328	-2.74338	-2.11118	-2.02944	-3.81468	chr1	136670769	136690804	+	gene_id "ENSMUSG00000097113.7"; gene_type "lincRNA"; gene_name "Gm19705"; level 2; havana_gene "OTTMUSG00000042943.1";	ENSMUSG00000097113.7	lincRNA	Gm19705
ENSMUSG00000098206	A430106G13Rik	-1.78186	-1.92634	-0.138532	0.00465095	-1.48936	-1.68965	-0.416345	-0.262173	-1.27806	-1.84637	-1.04955	-0.458091	-0.803198	-0.28348	-1.66182	-0.522311	-2.63884	-0.849941	-0.510352	-2.11328	-0.125431	-2.32342	-1.5323	-1.09158	chr1	137966531	137969918	+	gene_id "ENSMUSG00000098206.1"; gene_type "lincRNA"; gene_name "A430106G13Rik"; level 2; tag "ncRNA_host"; tag "overlapping_locus"; havana_gene "OTTMUSG00000043199.1";	ENSMUSG00000098206.1	lincRNA	A430106G13Rik
ENSMUSG00000026395	Ptprc	9.92744	9.92676	9.8983	9.98734	9.94952	9.94089	9.12381	9.13733	9.11025	9.07698	9.18671	9.03806	10.0033	10.0177	10.0274	10.0647	9.91537	9.98115	9.10702	9.08527	9.19257	9.20954	9.02128	9.04145	chr1	138062861	138175708	-	gene_id "ENSMUSG00000026395.16"; gene_type "protein_coding"; gene_name "Ptprc"; level 2; tag "overlapping_locus"; havana_gene "OTTMUSG00000043098.1";	ENSMUSG00000026395.16	protein_coding	Ptprc
ENSMUSG00000104291	A130071D04Rik	-1.78186	-2.87353	-3.92198	-2.43348	-2.83965	-0.135446	-4.15771	-4.59069	-4.32012	-3.53181	-2.74645	-3.54958	-1.77872	-2.16204	-2.61772	-1.98802	-2.63884	-2.29017	-2.39294	-2.11328	-2.74338	-4.5917	-1.67976	-2.36897	chr1	138161820	138167683	-	gene_id "ENSMUSG00000104291.1"; gene_type "TEC"; gene_name "A130071D04Rik"; level 2; tag "overlapping_locus"; havana_gene "OTTMUSG00000049310.1";	ENSMUSG00000104291.1	TEC	A130071D04Rik
ENSMUSG00000026393	Nek7	6.4426	6.39695	6.57473	6.58352	6.2179	6.5572	6.86969	6.84937	6.83911	6.86017	6.78808	6.74011	6.46744	6.30007	6.41699	6.38395	6.2534	6.36903	6.77485	6.78139	6.8448	6.89102	6.77016	6.80802	chr1	138482875	138620141	-	gene_id "ENSMUSG00000026393.10"; gene_type "protein_coding"; gene_name "Nek7"; level 2; tag "overlapping_locus"; havana_gene "OTTMUSG00000049434.1";	ENSMUSG00000026393.10	protein_coding	Nek7
ENSMUSG00000079283	2310009B15Rik	0.948584	1.37011	0.897816	0.612737	0.937195	0.816342	1.45247	1.54872	1.45791	1.1084	1.43854	0.954158	0.724804	1.15806	1.00023	0.991602	0.940579	1.20576	1.27358	1.3798	1.4856	1.09174	0.944514	1.16719	chr1	138851983	138856852	-	gene_id "ENSMUSG00000079283.2"; gene_type "protein_coding"; gene_name "2310009B15Rik"; level 2; havana_gene "OTTMUSG00000049925.1";	ENSMUSG00000079283.2	protein_coding	2310009B15Rik
ENSMUSG00000056268	Dennd1b	6.12692	6.07434	6.31664	6.40998	6.02132	6.28744	5.58453	5.57424	5.57015	5.68706	5.65066	5.54267	6.13403	6.03174	6.08624	6.39645	6.14898	6.37784	5.5169	5.55141	5.72683	5.70051	5.45551	5.55726	chr1	138963435	139178960	+	gene_id "ENSMUSG00000056268.15"; gene_type "protein_coding"; gene_name "Dennd1b"; level 2; tag "overlapping_locus"; havana_gene "OTTMUSG00000033401.1";	ENSMUSG00000056268.15	protein_coding	Dennd1b
ENSMUSG00000033964	Zbtb41	3.32656	3.47408	3.13282	3.19918	3.39651	3.17242	4.20204	3.99562	4.04562	4.00271	4.11961	4.18508	3.07243	3.44125	3.30908	3.25998	3.44145	3.2492	3.95793	4.01486	4.06033	4.01705	4.0966	4.10887	chr1	139422288	139453005	+	gene_id "ENSMUSG00000033964.12"; gene_type "protein_coding"; gene_name "Zbtb41"; level 2; havana_gene "OTTMUSG00000050595.1";	ENSMUSG00000033964.12	protein_coding	Zbtb41
ENSMUSG00000033952	Aspm	0.0567821	-0.459064	-0.548386	-0.615707	0.237297	-1.11999	6.05671	5.97401	5.18266	5.37563	6.06842	5.39369	0.298921	0.369154	-0.188583	-0.091523	-0.297246	-0.0247056	5.36293	5.91034	5.92206	5.4234	6.01361	5.79149	chr1	139454772	139494091	+	gene_id "ENSMUSG00000033952.14"; gene_type "protein_coding"; gene_name "Aspm"; level 2; havana_gene "OTTMUSG00000019630.1";	ENSMUSG00000033952.14	protein_coding	Aspm
ENSMUSG00000026365	Cfh	3.33328	3.78364	3.75974	3.63208	3.74753	3.49404	3.8371	4.07101	4.49262	4.00271	4.19392	3.99981	3.21781	3.33531	3.43015	2.71177	3.7416	3.66238	3.94671	3.68679	3.82495	3.93281	3.92536	4.28239	chr1	140084708	140183764	-	gene_id "ENSMUSG00000026365.15"; gene_type "protein_coding"; gene_name "Cfh"; level 2; havana_gene "OTTMUSG00000024648.1";	ENSMUSG00000026365.15	protein_coding	Cfh
ENSMUSG00000101795	Gm5835	-2.03519	-1.92634	-1.78274	-2.43348	-1.1754	-0.303429	-0.825102	-0.436839	-1.27806	-0.59651	-0.560618	-1.10976	-1.56328	-0.823041	-0.684379	-1.77367	-1.46771	-1.47327	-0.939355	-0.503563	-0.649101	-0.501399	-0.417294	-0.684101	chr1	143093347	143094616	-	gene_id "ENSMUSG00000101795.2"; gene_type "processed_pseudogene"; gene_name "Gm5835"; level 1; tag "pseudo_consens"; havana_gene "OTTMUSG00000049439.1";	ENSMUSG00000101795.2	processed_pseudogene	Gm5835
ENSMUSG00000026361	Cdc73	4.57296	4.62429	4.57772	4.52202	4.66567	4.62209	5.11772	5.08548	5.04343	5.00916	5.12957	4.8063	4.78712	4.68064	4.67696	4.49192	4.60768	4.60526	5.01903	4.87837	5.07491	5.14997	5.06468	5.10589	chr1	143598800	143702893	-	gene_id "ENSMUSG00000026361.9"; gene_type "protein_coding"; gene_name "Cdc73"; level 2; havana_gene "OTTMUSG00000030974.1";	ENSMUSG00000026361.9	protein_coding	Cdc73
ENSMUSG00000018196	Glrx2	3.37946	3.54363	3.64136	3.28817	3.34826	3.46818	3.89203	4.07101	4.07348	3.93925	4.01667	4.00321	3.43999	3.46378	3.36017	3.46907	3.48742	3.44239	4.11151	3.92463	3.98287	3.94176	3.85342	4.04069	chr1	143716338	143749676	+	gene_id "ENSMUSG00000018196.18"; gene_type "protein_coding"; gene_name "Glrx2"; level 2; havana_gene "OTTMUSG00000020841.1";	ENSMUSG00000018196.18	protein_coding	Glrx2
ENSMUSG00000018199	Trove2	3.75965	3.83576	3.88568	3.88125	3.87646	3.61679	4.86205	4.87722	4.58746	4.65697	4.94238	4.37838	3.48302	3.77873	3.79622	3.84648	3.60529	3.75681	4.53324	4.76384	4.96642	4.79758	4.68788	4.58635	chr1	143750790	143777068	-	gene_id "ENSMUSG00000018199.8"; gene_type "protein_coding"; gene_name "Trove2"; level 2; havana_gene "OTTMUSG00000021864.1";	ENSMUSG00000018199.8	protein_coding	Trove2
ENSMUSG00000018189	Uchl5	4.62865	4.56119	4.67608	4.70122	4.59247	4.61916	5.19803	5.02216	5.02215	5.07789	5.0912	4.97703	4.45794	4.66614	4.70263	4.4763	4.66596	4.5464	4.98241	5.05203	5.02787	4.8634	4.94549	4.94593	chr1	143777272	143807466	+	gene_id "ENSMUSG00000018189.12"; gene_type "protein_coding"; gene_name "Uchl5"; level 2; tag "ncRNA_host"; tag "overlapping_locus"; havana_gene "OTTMUSG00000049324.1";	ENSMUSG00000018189.12	protein_coding	Uchl5
ENSMUSG00000100455	Gm29170	-1.56643	-1.92634	-2.4876	-2.03768	-3.37484	-1.94359	0.101458	-0.566261	-0.526721	-0.295737	-0.621111	-0.535014	-4.1393	-3.39197	-2.22456	-3.46487	-3.18039	-2.5949	-0.282016	-0.321548	-1.11008	-0.56756	-0.783716	-0.424861	chr1	143777642	143781307	+	gene_id "ENSMUSG00000100455.1"; gene_type "sense_intronic"; gene_name "Gm29170"; level 2; tag "ncRNA_host"; tag "overlapping_locus"; havana_gene "OTTMUSG00000049325.1";	ENSMUSG00000100455.1	sense_intronic	Gm29170
ENSMUSG00000026360	Rgs2	4.97215	4.47344	5.97531	5.86036	4.19223	6.07046	7.84025	7.89555	8.14977	7.91887	7.93527	7.88041	5.49263	4.12803	3.78023	6.18213	3.86614	5.36034	8.01998	7.90256	7.98203	7.90494	7.54546	7.71952	chr1	143999338	144004161	-	gene_id "ENSMUSG00000026360.9"; gene_type "protein_coding"; gene_name "Rgs2"; level 2; havana_gene "OTTMUSG00000020882.1";	ENSMUSG00000026360.9	protein_coding	Rgs2
ENSMUSG00000026358	Rgs1	7.07614	6.82687	8.46423	8.58407	6.81033	8.69619	7.39762	7.3583	7.91849	7.61337	7.47395	7.50841	8.14013	6.44649	6.30131	9.32061	6.2534	7.83912	7.76822	7.20796	7.47384	7.60497	6.95846	7.42544	chr1	144242296	144249242	-	gene_id "ENSMUSG00000026358.13"; gene_type "protein_coding"; gene_name "Rgs1"; level 2; havana_gene "OTTMUSG00000035154.1";	ENSMUSG00000026358.13	protein_coding	Rgs1
ENSMUSG00000026357	Rgs18	2.32797	1.83019	3.21366	3.07462	1.96583	3.40144	5.5016	5.36495	5.69311	5.60991	5.51319	5.6777	2.66598	1.66519	1.84098	3.39347	1.64399	2.70285	5.60875	5.24479	5.4786	5.8047	5.05305	5.35078	chr1	144752683	144775435	-	gene_id "ENSMUSG00000026357.3"; gene_type "protein_coding"; gene_name "Rgs18"; level 2; havana_gene "OTTMUSG00000026870.1";	ENSMUSG00000026357.3	protein_coding	Rgs18
ENSMUSG00000097130	Gm5262	-0.00968437	-0.0280484	-1.31129	-2.03768	-0.804281	-0.836082	-1.23181	-1.2453	-1.14368	-1.49515	-1.32339	-2.33066	-0.22649	0.108309	-0.367006	-0.700175	-0.129254	-0.343039	-1.83297	-1.14422	-1.11008	-1.61506	-1.84403	-0.424861	chr1	145183894	145184889	+	gene_id "ENSMUSG00000097130.1"; gene_type "processed_pseudogene"; gene_name "Gm5262"; level 1; tag "pseudo_consens"; havana_gene "OTTMUSG00000042710.1";	ENSMUSG00000097130.1	processed_pseudogene	Gm5262
ENSMUSG00000056220	Pla2g4a	7.9272	7.78848	7.97708	8.06136	7.80133	8.13001	5.40576	5.18435	5.24218	5.47966	5.26003	5.52265	7.94234	7.76874	7.66491	8.04003	7.76181	8.04856	5.27931	5.4611	5.12768	5.42127	5.46432	5.36264	chr1	149829618	149961290	-	gene_id "ENSMUSG00000056220.14"; gene_type "protein_coding"; gene_name "Pla2g4a"; level 2; havana_gene "OTTMUSG00000016429.1";	ENSMUSG00000056220.14	protein_coding	Pla2g4a
ENSMUSG00000097028	Ptgs2os	1.87295	2.05201	1.84974	1.9291	2.02842	1.66076	-6.67176	-6.67176	-6.67176	-6.67176	-6.67176	-6.67176	2.08213	2.0246	2.54306	1.98804	1.75555	2.39648	-6.67176	-6.67176	-6.67176	-6.67176	-6.67176	-6.67176	chr1	150074873	150099963	-	gene_id "ENSMUSG00000097028.2"; gene_type "processed_transcript"; gene_name "Ptgs2os"; level 2; havana_gene "OTTMUSG00000049546.1";	ENSMUSG00000097028.2	processed_transcript	Ptgs2os
ENSMUSG00000032487	Ptgs2	12.4007	12.5616	12.1925	12.2403	12.548	12.2123	2.81459	2.94102	2.67129	3.7007	2.47257	2.643	12.5838	12.6866	12.6728	12.3456	12.4746	12.309	2.57022	2.56609	2.7306	3.57094	2.90056	2.76105	chr1	150100031	150108227	+	gene_id "ENSMUSG00000032487.8"; gene_type "protein_coding"; gene_name "Ptgs2"; level 2; havana_gene "OTTMUSG00000049547.1";	ENSMUSG00000032487.8	protein_coding	Ptgs2
ENSMUSG00000097754	Ptgs2os2	4.58145	4.29879	4.65372	4.72053	4.53436	4.72666	-0.948355	-0.436839	-0.225755	-0.87204	-0.502559	-0.891738	4.70901	4.58371	4.40189	4.63711	4.44746	4.63495	-1.43059	-1.14422	-1.00534	-0.867488	-0.0233133	-0.614794	chr1	150159043	150164948	-	gene_id "ENSMUSG00000097754.1"; gene_type "lincRNA"; gene_name "Ptgs2os2"; level 2; havana_gene "OTTMUSG00000043205.1";	ENSMUSG00000097754.1	lincRNA	Ptgs2os2
ENSMUSG00000006010	BC003331	5.20429	5.0943	5.18159	5.19342	5.04821	5.07388	5.60523	5.45943	5.47151	5.50302	5.48117	5.50714	5.07117	5.1521	4.98198	5.26948	5.18749	5.02821	5.45984	5.3323	5.43506	5.66583	5.48935	5.44812	chr1	150361305	150393080	-	gene_id "ENSMUSG00000006010.14"; gene_type "protein_coding"; gene_name "BC003331"; level 2; havana_gene "OTTMUSG00000021629.1";	ENSMUSG00000006010.14	protein_coding	BC003331
ENSMUSG00000006005	Tpr	8.3432	8.39863	8.47816	8.52922	8.45446	8.26495	8.21328	8.09568	8.07786	8.02499	8.1442	8.14579	8.42006	8.42087	8.38219	8.50085	8.35905	8.48553	8.06478	7.9018	8.05159	8.02836	8.11885	8.09555	chr1	150392838	150449935	+	gene_id "ENSMUSG00000006005.17"; gene_type "protein_coding"; gene_name "Tpr"; level 2; havana_gene "OTTMUSG00000029496.1";	ENSMUSG00000006005.17	protein_coding	Tpr
ENSMUSG00000097426	Gm8941	-0.929677	-1.52481	-2.09254	-2.03768	-1.1754	-1.4738	-3.28986	-1.92493	-1.99232	-2.31159	-1.79473	-1.10976	-2.3396	-1.9096	-1.09186	-1.77367	-1.11386	-1.63829	-2.18121	-2.3255	-3.12717	-2.57235	-3.69915	-2.15706	chr1	151136507	151137780	+	gene_id "ENSMUSG00000097426.1"; gene_type "processed_pseudogene"; gene_name "Gm8941"; level 1; tag "pseudo_consens"; havana_gene "OTTMUSG00000042711.1";	ENSMUSG00000097426.1	processed_pseudogene	Gm8941
ENSMUSG00000100954	Gm10138	-6.67176	-3.40755	-3.92198	-3.87313	-6.67176	-6.67176	-0.948355	-1.2453	-2.24414	-2.31159	-2.49933	-1.67953	-4.1393	-4.25059	-3.1599	-6.67176	-4.0575	-4.35884	-2.94122	-1.61719	-1.79155	-2.32342	-2.24223	-0.83358	chr1	151339604	151345231	-	gene_id "ENSMUSG00000100954.4"; gene_type "antisense_RNA"; gene_name "Gm10138"; level 2; havana_gene "OTTMUSG00000049559.1";	ENSMUSG00000100954.4	antisense_RNA	Gm10138
ENSMUSG00000023150	Ivns1abp	3.73449	3.79246	3.8298	4.00718	3.72881	4.05923	6.82392	6.75643	6.58641	6.58464	6.8108	6.54193	3.80711	3.83596	3.84315	3.56571	3.82581	3.96893	6.67257	6.72989	6.81024	6.35902	6.6652	6.63698	chr1	151344477	151364422	+	gene_id "ENSMUSG00000023150.14"; gene_type "protein_coding"; gene_name "Ivns1abp"; level 2; havana_gene "OTTMUSG00000049560.1";	ENSMUSG00000023150.14	protein_coding	Ivns1abp
ENSMUSG00000052748	Swt1	3.67754	3.77477	3.86359	4.12299	3.87646	3.94202	3.39888	3.3346	3.25551	3.43533	3.46767	3.134	3.84059	3.91164	3.87862	4.25009	4.00807	3.87253	3.31789	3.27565	3.3743	3.36467	3.36772	3.15256	chr1	151367699	151428455	-	gene_id "ENSMUSG00000052748.14"; gene_type "protein_coding"; gene_name "Swt1"; level 2; havana_gene "OTTMUSG00000033903.1";	ENSMUSG00000052748.14	protein_coding	Swt1
ENSMUSG00000053286	Trmt1l	5.35387	5.34263	5.57742	5.75814	5.44939	5.80467	4.97449	5.01086	4.95258	4.96735	4.98866	5.06762	5.53852	5.46978	5.50571	5.90624	5.46694	5.66376	5.00016	4.82466	4.77935	5.02926	4.998	5.06555	chr1	151428542	151458161	+	gene_id "ENSMUSG00000053286.11"; gene_type "protein_coding"; gene_name "Trmt1l"; level 2; tag "ncRNA_host"; havana_gene "OTTMUSG00000049568.1";	ENSMUSG00000053286.11	protein_coding	Trmt1l
ENSMUSG00000103928	Gm37893	1.56575	1.52627	2.20643	2.15412	1.64481	1.91159	1.8723	1.51712	1.12667	1.88327	1.37801	1.65395	1.81977	2.20922	2.43827	2.31512	1.93689	2.19044	1.6645	1.1318	1.82083	1.60861	1.53541	1.97466	chr1	151445305	151447741	+	gene_id "ENSMUSG00000103928.1"; gene_type "TEC"; gene_name "Gm37893"; level 2; havana_gene "OTTMUSG00000049569.1";	ENSMUSG00000103928.1	TEC	Gm37893
ENSMUSG00000026484	Rnf2	5.24939	5.11378	5.27453	5.36892	5.06137	5.51694	4.44488	4.3339	4.48486	4.5287	4.41149	4.30579	5.27555	4.80932	4.77165	5.41175	4.9688	5.21973	4.52194	4.33718	4.39051	4.53136	4.1163	4.43114	chr1	151458004	151500955	-	gene_id "ENSMUSG00000026484.13"; gene_type "protein_coding"; gene_name "Rnf2"; level 2; havana_gene "OTTMUSG00000049593.1";	ENSMUSG00000026484.13	protein_coding	Rnf2
ENSMUSG00000026483	Fam129a	8.33339	8.30256	8.59948	8.65647	8.28778	8.60478	7.46144	7.4464	7.48398	7.5478	7.39405	7.58112	8.85886	8.35839	8.368	8.85587	8.07709	8.59734	7.42312	7.42522	7.40514	7.71603	7.60765	7.47347	chr1	151571186	151721939	+	gene_id "ENSMUSG00000026483.13"; gene_type "protein_coding"; gene_name "Fam129a"; level 2; havana_gene "OTTMUSG00000021503.1";	ENSMUSG00000026483.13	protein_coding	Fam129a
ENSMUSG00000100594	2810414N06Rik	-2.34269	-1.71165	-1.52784	-2.03768	-2.45017	-2.25197	-0.0285313	-0.0111566	0.079182	0.350009	-0.24287	-0.24924	-2.3396	-1.69483	-2.61772	-1.77367	-3.18039	-1.82466	0.0470129	0.550063	0.417174	-0.31938	0.573226	-0.257048	chr1	151748949	151755018	-	gene_id "ENSMUSG00000100594.1"; gene_type "lincRNA"; gene_name "2810414N06Rik"; level 2; havana_gene "OTTMUSG00000049644.1";	ENSMUSG00000100594.1	lincRNA	2810414N06Rik
ENSMUSG00000043019	Edem3	5.591	5.58393	5.63725	5.78285	5.58309	5.56041	6.13849	6.0615	6.03793	6.15109	6.07499	6.14652	5.42331	5.64384	5.72481	5.52235	5.58491	5.51573	6.03479	5.93366	6.03917	6.18284	6.1543	6.08891	chr1	151755371	151822051	+	gene_id "ENSMUSG00000043019.12"; gene_type "protein_coding"; gene_name "Edem3"; level 2; havana_gene "OTTMUSG00000049645.1";	ENSMUSG00000043019.12	protein_coding	Edem3
ENSMUSG00000032666	1700025G04Rik	0.295696	-0.377683	0.940661	0.612737	0.435056	0.896078	5.11964	5.03895	4.84151	4.8087	5.22287	4.88407	0.503838	0.369154	0.362641	0.189575	0.738163	0.415086	4.92639	5.0396	4.98719	4.90821	4.95802	5.06423	chr1	151852403	152090125	-	gene_id "ENSMUSG00000032666.16"; gene_type "protein_coding"; gene_name "1700025G04Rik"; level 2; tag "ncRNA_host"; havana_gene "OTTMUSG00000029402.1";	ENSMUSG00000032666.16	protein_coding	1700025G04Rik
ENSMUSG00000014980	Tsen15	0.401787	0.488405	0.250072	0.910561	0.00805728	0.0150019	2.48604	2.30858	2.20126	2.57297	2.35187	2.41661	-0.149359	0.78145	0.472857	-0.0307508	0.502637	0.372338	2.27962	2.43727	2.3708	2.3616	2.33588	2.21252	chr1	152370735	152386688	-	gene_id "ENSMUSG00000014980.14"; gene_type "protein_coding"; gene_name "Tsen15"; level 2; havana_gene "OTTMUSG00000034856.1";	ENSMUSG00000014980.14	protein_coding	Tsen15
ENSMUSG00000026482	Rgl1	9.37934	9.31474	9.4498	9.4679	9.35598	9.50269	4.77948	4.82495	5.31255	5.11346	4.94238	5.18619	9.51741	9.20753	9.20412	9.64153	9.24382	9.48668	5.27819	4.91512	4.95348	5.20178	4.47121	5.09171	chr1	152516760	152766351	-	gene_id "ENSMUSG00000026482.13"; gene_type "protein_coding"; gene_name "Rgl1"; level 2; tag "overlapping_locus"; havana_gene "OTTMUSG00000022514.1";	ENSMUSG00000026482.13	protein_coding	Rgl1
ENSMUSG00000008475	Arpc5	9.42929	9.45593	9.46547	9.40971	9.37867	9.62492	8.28814	8.27583	8.28624	8.29751	8.25182	8.23536	9.48839	9.40366	9.32373	9.53445	9.3708	9.49067	8.26028	8.34678	8.35326	8.27996	8.19887	8.23231	chr1	152766542	152775597	+	gene_id "ENSMUSG00000008475.13"; gene_type "protein_coding"; gene_name "Arpc5"; level 2; havana_gene "OTTMUSG00000022155.1";	ENSMUSG00000008475.13	protein_coding	Arpc5
ENSMUSG00000026480	Ncf2	7.47858	7.41732	7.28884	7.18504	7.41917	7.35725	7.0636	7.10788	7.0641	7.06028	7.03379	7.05218	7.39034	7.41893	7.48013	7.29392	7.42048	7.337	6.99711	7.27723	7.14633	7.05425	7.17481	7.01624	chr1	152800194	152836991	+	gene_id "ENSMUSG00000026480.12"; gene_type "protein_coding"; gene_name "Ncf2"; level 2; havana_gene "OTTMUSG00000049696.1";	ENSMUSG00000026480.12	protein_coding	Ncf2
ENSMUSG00000042772	Smg7	7.30487	7.31356	7.47979	7.503	7.2673	7.40871	5.83051	5.82066	5.93252	5.87873	5.87871	5.93285	7.33898	7.25064	7.33673	7.53065	7.25093	7.37674	5.86489	5.75516	5.74759	5.91859	5.92546	5.916	chr1	152836995	152902646	-	gene_id "ENSMUSG00000042772.15"; gene_type "protein_coding"; gene_name "Smg7"; level 2; havana_gene "OTTMUSG00000049697.1";	ENSMUSG00000042772.15	protein_coding	Smg7
ENSMUSG00000026478	Lamc1	6.53147	6.42982	6.5006	6.47871	6.55598	6.28374	6.30123	6.28494	6.2686	6.09396	6.31537	6.33393	6.3311	6.55994	6.48351	6.63023	6.40994	6.49268	6.0785	6.19877	6.18117	6.23896	6.34164	6.15984	chr1	153218922	153332786	-	gene_id "ENSMUSG00000026478.14"; gene_type "protein_coding"; gene_name "Lamc1"; level 2; havana_gene "OTTMUSG00000030992.1";	ENSMUSG00000026478.14	protein_coding	Lamc1
ENSMUSG00000073538	E330020D12Rik	-6.67176	-3.40755	-3.03342	-3.87313	-6.67176	-4.06273	-1.23181	-0.708447	-1.59143	-1.6601	-0.393014	-1.23252	-4.1393	-4.25059	-3.1599	-4.31652	-4.0575	-3.51185	-2.39294	-2.3255	-1.47945	-1.92619	-1.67976	-1.97232	chr1	153404827	153414233	-	gene_id "ENSMUSG00000073538.10"; gene_type "processed_transcript"; gene_name "E330020D12Rik"; level 2; havana_gene "OTTMUSG00000046196.1";	ENSMUSG00000073538.10	processed_transcript	E330020D12Rik
ENSMUSG00000042708	Shcbp1l	-6.67176	-6.67176	-6.67176	-6.67176	-6.67176	-6.67176	-0.606295	-1.04333	-1.27806	-0.976965	-0.621111	-0.702378	-6.67176	-6.67176	-6.67176	-6.67176	-6.67176	-6.67176	-1.11631	-3.77516	-1.97721	-1.48151	-1.39852	-1.40599	chr1	153425162	153452574	+	gene_id "ENSMUSG00000042708.12"; gene_type "protein_coding"; gene_name "Shcbp1l"; level 2; tag "ncRNA_host"; havana_gene "OTTMUSG00000022957.1";	ENSMUSG00000042708.12	protein_coding	Shcbp1l
ENSMUSG00000042699	Dhx9	7.0111	7.06153	7.16219	7.15696	6.9563	6.95233	7.52906	7.53437	7.43045	7.53772	7.49948	7.49819	7.11011	7.01027	7.04658	7.07506	6.93212	7.01795	7.48406	7.26838	7.46703	7.47748	7.56581	7.51947	chr1	153455758	153487660	-	gene_id "ENSMUSG00000042699.11"; gene_type "protein_coding"; gene_name "Dhx9"; level 2; havana_gene "OTTMUSG00000049714.1";	ENSMUSG00000042699.11	protein_coding	Dhx9
ENSMUSG00000042684	Npl	0.87681	0.900919	0.98227	1.58018	1.09172	1.43912	2.25412	2.44078	2.13669	1.89818	2.10348	2.20821	0.804511	0.548436	0.179716	0.962003	0.738163	0.372338	2.08867	1.81525	2.22772	1.59355	1.6936	1.83301	chr1	153503015	153550045	-	gene_id "ENSMUSG00000042684.8"; gene_type "protein_coding"; gene_name "Npl"; level 2; havana_gene "OTTMUSG00000049716.1";	ENSMUSG00000042684.8	protein_coding	Npl
ENSMUSG00000099858	Gm6652	-2.03519	-2.17865	-2.09254	-2.43348	-2.14379	-3.18609	-1.23181	-0.635603	-0.907485	-0.59651	-0.560618	-1.86572	-4.1393	-2.85739	-2.61772	-1.42189	-1.46771	-2.03872	-0.708966	-0.109864	-0.499319	-0.31938	-1.05861	-0.684101	chr1	153619604	153620673	-	gene_id "ENSMUSG00000099858.1"; gene_type "processed_pseudogene"; gene_name "Gm6652"; level 1; tag "pseudo_consens"; havana_gene "OTTMUSG00000049728.1";	ENSMUSG00000099858.1	processed_pseudogene	Gm6652
ENSMUSG00000026475	Rgs16	0.913144	0.444326	1.49469	1.1573	0.608946	1.17713	2.77617	2.94102	3.34967	2.78837	2.99504	2.7195	0.765208	0.164387	0.179716	1.30623	0.221014	0.816879	3.16653	3.09528	3.29448	2.0448	2.58235	2.66677	chr1	153740349	153745468	+	gene_id "ENSMUSG00000026475.7"; gene_type "protein_coding"; gene_name "Rgs16"; level 2; havana_gene "OTTMUSG00000020889.1";	ENSMUSG00000026475.7	protein_coding	Rgs16
ENSMUSG00000066800	Rnasel	6.8341	6.45711	6.57473	6.57116	6.68724	6.50571	6.92999	6.86003	7.16223	7.0979	6.92726	7.17084	6.68444	6.64432	6.57285	6.71474	6.55037	6.61059	7.06516	6.52871	6.76838	7.08822	6.53277	6.94487	chr1	153749426	153764221	+	gene_id "ENSMUSG00000066800.11"; gene_type "protein_coding"; gene_name "Rnasel"; level 2; havana_gene "OTTMUSG00000043573.1";	ENSMUSG00000066800.11	protein_coding	Rnasel
ENSMUSG00000042641	Rgsl1	0.913144	0.201138	0.662132	0.666842	-0.341676	0.390278	0.330828	-0.156471	0.622434	-0.365258	0.0173709	0.414351	-0.00646493	0.049962	-0.807844	0.467492	0.340337	0.456602	0.761514	0.238303	-0.0196183	0.119545	-0.235139	0.19294	chr1	153779381	153844142	-	gene_id "ENSMUSG00000042641.18"; gene_type "protein_coding"; gene_name "Rgsl1"; level 2; havana_gene "OTTMUSG00000021823.1";	ENSMUSG00000042641.18	protein_coding	Rgsl1
ENSMUSG00000026473	Glul	5.5684	5.29843	5.57232	5.65651	5.36248	5.70303	7.59642	7.64404	7.40189	7.42898	7.68794	7.35631	5.61651	5.23628	5.09401	5.71765	5.26306	5.56163	7.4591	7.84401	7.63846	7.19371	7.72911	7.45897	chr1	153899944	153909723	+	gene_id "ENSMUSG00000026473.15"; gene_type "protein_coding"; gene_name "Glul"; level 1; havana_gene "OTTMUSG00000016462.1";	ENSMUSG00000026473.15	protein_coding	Glul
ENSMUSG00000101903	Gm29291	-6.67176	-6.67176	-3.92198	-3.87313	-6.67176	-6.67176	-1.23181	-0.785165	-1.27806	-1.09012	-0.34121	-0.702378	-6.67176	-6.67176	-6.67176	-6.67176	-6.67176	-3.51185	-0.449792	-0.265644	-0.816255	-1.24659	-1.2761	-1.2934	chr1	154003396	154006221	-	gene_id "ENSMUSG00000101903.1"; gene_type "lincRNA"; gene_name "Gm29291"; level 2; havana_gene "OTTMUSG00000049779.1";	ENSMUSG00000101903.1	lincRNA	Gm29291
ENSMUSG00000096950	Gm9530	-3.27264	-4.2647	-6.67176	-3.87313	-6.67176	-6.67176	-0.711554	-1.14078	-1.14368	-1.34714	-1.42759	-0.535014	-6.67176	-6.67176	-6.67176	-4.31652	-6.67176	-6.67176	-1.02512	-1.14422	-2.19035	-0.209658	-1.5323	-0.366727	chr1	155063447	155083266	-	gene_id "ENSMUSG00000096950.2"; gene_type "lincRNA"; gene_name "Gm9530"; level 2; havana_gene "OTTMUSG00000049821.1";	ENSMUSG00000096950.2	lincRNA	Gm9530
ENSMUSG00000056708	Ier5	6.42384	6.46747	6.65893	6.66637	6.47403	6.71668	6.48887	6.43093	6.7748	6.72923	6.47425	6.86839	6.58778	6.39248	6.32538	6.80816	6.32568	6.64354	6.73952	6.32759	6.43606	7.05012	6.31996	6.65199	chr1	155096361	155099636	-	gene_id "ENSMUSG00000056708.5"; gene_type "protein_coding"; gene_name "Ier5"; level 2; havana_gene "OTTMUSG00000049822.1";	ENSMUSG00000056708.5	protein_coding	Ier5
ENSMUSG00000026471	Mr1	1.54274	1.56795	2.40307	2.36519	1.6043	2.05744	3.91431	3.92212	3.98456	4.02326	3.87602	3.9548	2.03334	1.43379	1.61924	1.95837	1.27608	1.74746	4.06038	3.99497	4.15376	3.89339	3.67522	3.76651	chr1	155127277	155146814	-	gene_id "ENSMUSG00000026471.14"; gene_type "protein_coding"; gene_name "Mr1"; level 2; havana_gene "OTTMUSG00000049823.1";	ENSMUSG00000026471.14	protein_coding	Mr1
ENSMUSG00000026470	Stx6	6.44027	6.34095	6.60251	6.58616	6.32462	6.70081	5.25501	5.45527	5.42766	5.46095	5.43178	5.36222	6.6342	6.33714	6.40574	6.81023	6.43026	6.61001	5.39424	5.56785	5.52851	5.34578	5.46871	5.32676	chr1	155158715	155208256	+	gene_id "ENSMUSG00000026470.14"; gene_type "protein_coding"; gene_name "Stx6"; level 2; tag "overlapping_locus"; havana_gene "OTTMUSG00000049966.1";	ENSMUSG00000026470.14	protein_coding	Stx6
ENSMUSG00000026469	Xpr1	4.98501	4.62675	4.8293	4.8606	4.8306	4.76698	7.00199	6.99412	6.9243	6.90884	6.97657	6.77488	4.87974	4.83978	4.87061	4.70569	4.79951	4.85856	6.98139	6.84109	7.03792	6.9245	7.01688	6.95914	chr1	155275701	155417415	-	gene_id "ENSMUSG00000026469.14"; gene_type "protein_coding"; gene_name "Xpr1"; level 2; havana_gene "OTTMUSG00000022503.1";	ENSMUSG00000026469.14	protein_coding	Xpr1
ENSMUSG00000033701	Acbd6	3.83734	4.05313	3.43957	3.68547	4.07111	3.94202	4.23428	4.14006	4.19578	4.11865	4.19172	4.3113	3.96288	3.95203	4.07926	3.75019	3.80002	3.66238	4.34736	4.34393	4.34418	4.16699	4.14397	4.24326	chr1	155558120	155691330	+	gene_id "ENSMUSG00000033701.13"; gene_type "protein_coding"; gene_name "Acbd6"; level 2; havana_gene "OTTMUSG00000034796.1";	ENSMUSG00000033701.13	protein_coding	Acbd6
ENSMUSG00000033684	Qsox1	4.69014	4.63168	4.71979	4.68164	4.74933	4.91309	4.99972	5.02918	4.98228	4.92611	4.90667	4.89144	4.83536	4.81371	4.85543	4.88397	4.72745	4.91177	4.94343	5.0396	4.92561	4.98379	5.00405	4.9994	chr1	155776029	155812889	-	gene_id "ENSMUSG00000033684.14"; gene_type "protein_coding"; gene_name "Qsox1"; level 1; havana_gene "OTTMUSG00000025411.1";	ENSMUSG00000033684.14	protein_coding	Qsox1
ENSMUSG00000033671	Cep350	8.07157	8.0805	8.14935	8.3066	8.14966	7.94409	6.93327	6.8282	6.88061	6.89357	6.93187	6.99946	8.27698	8.19993	8.15822	8.35991	8.10211	8.29233	6.8644	6.5887	6.83513	7.04321	6.9851	7.00837	chr1	155844964	155973255	-	gene_id "ENSMUSG00000033671.18"; gene_type "protein_coding"; gene_name "Cep350"; level 1; havana_gene "OTTMUSG00000033963.1";	ENSMUSG00000033671.18	protein_coding	Cep350
ENSMUSG00000026466	Tor1aip1	9.47691	9.476	9.67574	9.7376	9.44837	9.75558	7.40117	7.26922	7.68644	7.65676	7.24685	7.6836	9.61451	9.49098	9.47035	9.80701	9.43295	9.61154	7.58384	7.33119	7.30813	7.92576	7.30891	7.51682	chr1	156004599	156036480	-	gene_id "ENSMUSG00000026466.16"; gene_type "protein_coding"; gene_name "Tor1aip1"; level 2; havana_gene "OTTMUSG00000021975.1";	ENSMUSG00000026466.16	protein_coding	Tor1aip1
ENSMUSG00000102964	9430034N14Rik	0.181179	-0.300648	-0.672037	0.910561	-0.191467	0.595289	-1.23181	-1.35799	-1.59143	-2.61606	-1.66169	-1.86572	0.683235	0.78145	0.670849	0.900919	0.157436	0.13725	-0.510352	-1.92831	-2.44053	-0.786461	-2.02944	-0.914559	chr1	156026223	156030007	-	gene_id "ENSMUSG00000102964.1"; gene_type "TEC"; gene_name "9430034N14Rik"; level 2; havana_gene "OTTMUSG00000050236.1";	ENSMUSG00000102964.1	TEC	9430034N14Rik
ENSMUSG00000050565	Tor1aip2	10.4256	10.3809	10.5564	10.6217	10.3192	10.6615	7.2451	7.1727	7.48041	7.49422	7.20907	7.48059	10.5441	10.3486	10.3105	10.6758	10.2972	10.5218	7.40761	7.17772	7.20958	7.75229	7.24549	7.35268	chr1	156035403	156068861	+	gene_id "ENSMUSG00000050565.16"; gene_type "protein_coding"; gene_name "Tor1aip2"; level 2; havana_gene "OTTMUSG00000021976.1";	ENSMUSG00000050565.16	protein_coding	Tor1aip2
ENSMUSG00000026601	Axdnd1	-2.734	-2.17865	-1.78274	-1.25545	-1.48936	-3.18609	-1.23181	-1.92493	-1.99232	-3.53181	-1.94128	-1.86572	-1.21003	-1.9096	-1.44583	-2.93295	-1.93756	-1.82466	-2.64119	-1.76438	-2.19035	-2.87339	-1.67976	-1.66154	chr1	156323509	156421159	-	gene_id "ENSMUSG00000026601.14"; gene_type "protein_coding"; gene_name "Axdnd1"; level 1; havana_gene "OTTMUSG00000023021.1";	ENSMUSG00000026601.14	protein_coding	Axdnd1
ENSMUSG00000078193	Gm2000	-2.34269	-0.377683	-0.328953	-1.06703	-1.89121	-0.836082	-0.948355	-0.566261	-1.59143	-0.59651	-0.750285	-0.996635	-0.926486	-0.717915	-0.684379	-1.58709	-0.706499	-0.574341	-1.02512	-0.265644	-1.22301	-0.56756	-0.483509	-0.614794	chr1	156366040	156366484	+	gene_id "ENSMUSG00000078193.2"; gene_type "protein_coding"; gene_name "Gm2000"; level 2; havana_gene "OTTMUSG00000046249.1";	ENSMUSG00000078193.2	protein_coding	Gm2000
ENSMUSG00000026600	Soat1	7.50374	7.53134	7.39568	7.37477	7.55822	7.37039	8.41839	8.50329	8.32515	8.18098	8.47515	8.05848	7.4016	7.49266	7.62555	7.34891	7.52454	7.43632	8.25531	8.42941	8.51166	8.10419	8.32709	8.08517	chr1	156424525	156474331	-	gene_id "ENSMUSG00000026600.12"; gene_type "protein_coding"; gene_name "Soat1"; level 2; havana_gene "OTTMUSG00000049652.1";	ENSMUSG00000026600.12	protein_coding	Soat1
ENSMUSG00000101523	Gm10031	-2.03519	-1.71165	-1.52784	-1.72742	-1.67634	-2.25197	-1.39758	-1.92493	-2.24414	-1.6601	-1.13518	-1.86572	-1.37587	-1.9096	-2.22456	-2.23987	-1.27996	-1.82466	-1.99661	-1.76438	-1.34554	-0.867488	-1.2761	-1.52811	chr1	156524012	156526664	+	gene_id "ENSMUSG00000101523.1"; gene_type "protein_coding"; gene_name "Gm10031"; level 2; havana_gene "OTTMUSG00000049654.1";	ENSMUSG00000101523.1	protein_coding	Gm10031
ENSMUSG00000026596	Abl2	5.81995	5.90783	5.90944	6.04661	5.93411	5.6919	6.14793	6.21711	6.21097	6.22021	6.18343	6.21565	5.87026	6.01849	6.0231	5.92554	5.87779	5.82996	6.16938	6.06277	6.2456	6.2053	6.33265	6.22804	chr1	156558786	156649568	+	gene_id "ENSMUSG00000026596.13"; gene_type "protein_coding"; gene_name "Abl2"; level 2; havana_gene "OTTMUSG00000037114.1";	ENSMUSG00000026596.13	protein_coding	Abl2
ENSMUSG00000060519	Tor3a	9.95466	9.96474	10.1939	10.2182	9.90095	10.3443	6.55703	6.55331	6.92812	7.01952	6.60503	6.92109	10.0978	9.836	9.84138	10.284	9.90784	10.1419	6.96201	6.72817	6.62941	7.24128	6.64113	6.79056	chr1	156653617	156674356	-	gene_id "ENSMUSG00000060519.11"; gene_type "protein_coding"; gene_name "Tor3a"; level 2; havana_gene "OTTMUSG00000021567.1";	ENSMUSG00000060519.11	protein_coding	Tor3a
ENSMUSG00000033557	Fam20b	6.60203	6.62077	6.78478	6.6672	6.60043	6.64348	6.18872	6.18416	6.25421	6.2313	6.26403	6.22443	6.57789	6.52757	6.49498	6.63023	6.6065	6.61231	6.19509	6.21544	6.21137	6.22742	6.20773	6.19042	chr1	156678532	156719086	-	gene_id "ENSMUSG00000033557.17"; gene_type "protein_coding"; gene_name "Fam20b"; level 1; havana_gene "OTTMUSG00000029656.1";	ENSMUSG00000033557.17	protein_coding	Fam20b
ENSMUSG00000026594	Ralgps2	-0.311191	-0.545312	-1.12304	-0.272438	-1.1754	-0.0582619	2.46203	2.32692	2.09652	2.03938	1.99682	2.0979	-0.584338	-0.619932	-0.942873	-1.1393	-1.11386	-0.574341	2.20625	2.00901	2.2596	2.14115	1.99046	1.94053	chr1	156804166	156939626	-	gene_id "ENSMUSG00000026594.14"; gene_type "protein_coding"; gene_name "Ralgps2"; level 2; tag "overlapping_locus"; havana_gene "OTTMUSG00000049722.1";	ENSMUSG00000026594.14	protein_coding	Ralgps2
ENSMUSG00000070565	Rasal2	-0.397557	-0.840114	0.0296615	0.0863293	0.0688714	0.0847242	2.02755	1.89449	1.98358	1.56604	1.82608	1.67118	-0.584338	-0.210341	0.418801	0.509019	-0.297246	0.085259	1.7828	1.90323	2.1841	1.63826	2.00261	1.79532	chr1	157135182	157412595	-	gene_id "ENSMUSG00000070565.11"; gene_type "protein_coding"; gene_name "Rasal2"; level 2; tag "overlapping_locus"; havana_gene "OTTMUSG00000033172.1";	ENSMUSG00000070565.11	protein_coding	Rasal2
ENSMUSG00000049881	2810025M15Rik	0.87681	0.900919	0.441229	0.498031	0.835856	0.546702	1.8354	1.83165	1.415	1.25461	1.64528	1.67118	0.765208	0.707882	0.670849	0.467492	0.340337	0.496958	1.08177	1.92742	1.79206	1.19512	1.72325	1.04402	chr1	157412352	157420236	+	gene_id "ENSMUSG00000049881.13"; gene_type "transcribed_processed_pseudogene"; gene_name "2810025M15Rik"; level 1; tag "pseudo_consens"; havana_gene "OTTMUSG00000022118.1";	ENSMUSG00000049881.13	transcribed_processed_pseudogene	2810025M15Rik
ENSMUSG00000033488	BC026585	2.06281	1.68622	1.95798	2.11574	2.14598	2.05744	2.68579	2.53056	2.54762	2.60967	2.39069	2.6775	1.91262	1.94679	1.82027	2.10098	1.3632	1.84448	2.69617	2.79363	2.54474	2.70767	2.48183	2.53574	chr1	157458577	157492638	+	gene_id "ENSMUSG00000033488.11"; gene_type "protein_coding"; gene_name "BC026585"; level 2; havana_gene "OTTMUSG00000023034.1";	ENSMUSG00000033488.11	protein_coding	BC026585
ENSMUSG00000040782	Rfwd2	4.7666	4.82241	4.73508	4.88933	4.64085	4.81905	3.77513	3.81574	3.77146	3.73433	3.6451	3.79113	4.86122	4.73257	4.81937	4.85608	4.64583	4.74586	3.64389	3.62897	3.75585	3.86546	3.73467	3.71023	chr1	159232320	159347640	+	gene_id "ENSMUSG00000040782.12"; gene_type "protein_coding"; gene_name "Rfwd2"; level 2; tag "ncRNA_host"; tag "overlapping_locus"; havana_gene "OTTMUSG00000050285.1";	ENSMUSG00000040782.12	protein_coding	Rfwd2
ENSMUSG00000090394	4930523C07Rik	2.70479	2.78467	2.97689	3.05447	2.75785	2.92879	2.95018	2.84247	2.66214	2.78837	2.91742	2.56221	3.04808	3.08955	3.11026	3.20418	2.89661	2.91876	2.56289	2.99586	2.95485	2.5836	2.91349	2.89183	chr1	160044382	160080208	+	gene_id "ENSMUSG00000090394.8"; gene_type "protein_coding"; gene_name "4930523C07Rik"; level 2; havana_gene "OTTMUSG00000036480.1";	ENSMUSG00000090394.8	protein_coding	4930523C07Rik
ENSMUSG00000026725	Tnn	3.02836	2.69347	2.3721	2.64674	3.17236	2.68121	-6.67176	-6.67176	-6.67176	-4.37678	-3.04483	-4.39273	2.17503	2.44256	2.62889	2.44917	2.63006	2.46928	-4.64725	-3.77516	-4.4839	-3.77326	-3.17679	-6.67176	chr1	160085029	160153580	-	gene_id "ENSMUSG00000026725.17"; gene_type "protein_coding"; gene_name "Tnn"; level 2; havana_gene "OTTMUSG00000025412.1";	ENSMUSG00000026725.17	protein_coding	Tnn
ENSMUSG00000058267	Mrps14	4.42039	4.47618	4.31819	4.32578	4.34757	4.58347	4.54824	4.43248	4.6256	4.71497	4.52575	4.53711	4.59595	4.35282	4.35229	4.39834	4.39329	4.50495	4.56844	4.6061	4.53643	4.68666	4.68788	4.55097	chr1	160195215	160202170	+	gene_id "ENSMUSG00000058267.13"; gene_type "protein_coding"; gene_name "Mrps14"; level 2; havana_gene "OTTMUSG00000021950.1";	ENSMUSG00000058267.13	protein_coding	Mrps14
ENSMUSG00000014226	Cacybp	6.22863	6.31288	6.39864	6.49843	6.15091	6.56408	4.92705	4.84894	4.86562	4.84763	4.83811	4.85422	6.1292	6.09172	6.04891	6.48821	6.27322	6.45348	4.90481	4.62656	4.92561	4.92335	4.82585	4.81861	chr1	160202367	160212875	-	gene_id "ENSMUSG00000014226.10"; gene_type "protein_coding"; gene_name "Cacybp"; level 2; havana_gene "OTTMUSG00000050680.1";	ENSMUSG00000014226.10	protein_coding	Cacybp
ENSMUSG00000026721	Rabgap1l	4.62591	4.70122	4.49749	4.60404	4.58729	4.35212	3.52008	3.63984	3.52638	3.31826	3.49998	3.22429	4.34585	4.77146	4.68843	4.4257	4.40361	4.49751	3.30916	3.29901	3.7371	3.53985	3.4048	3.46819	chr1	160219174	160793211	-	gene_id "ENSMUSG00000026721.15"; gene_type "protein_coding"; gene_name "Rabgap1l"; level 1; tag "ncRNA_host"; tag "overlapping_locus"; havana_gene "OTTMUSG00000050683.1";	ENSMUSG00000026721.15	protein_coding	Rabgap1l
ENSMUSG00000040423	Rc3h1	6.21049	6.07976	6.31563	6.47303	6.19079	6.28651	6.39533	6.29254	6.22346	6.20979	6.40247	6.25402	6.37989	6.24911	6.13	6.47975	6.14592	6.36358	6.25999	6.13335	6.36884	6.39149	6.35886	6.33755	chr1	160906418	160974978	+	gene_id "ENSMUSG00000040423.10"; gene_type "protein_coding"; gene_name "Rc3h1"; level 1; havana_gene "OTTMUSG00000034799.1";	ENSMUSG00000040423.10	protein_coding	Rc3h1
ENSMUSG00000043467	Zbtb37	3.49782	3.38361	3.6798	3.94832	3.57483	3.24274	3.89203	3.95786	3.7672	3.77124	3.77401	3.65924	3.70696	4.03709	4.02149	4	3.64059	3.96174	3.59082	3.14768	3.84959	3.92381	3.73831	4.04873	chr1	161002922	161034849	-	gene_id "ENSMUSG00000043467.19"; gene_type "protein_coding"; gene_name "Zbtb37"; level 1; havana_gene "OTTMUSG00000021887.1";	ENSMUSG00000043467.19	protein_coding	Zbtb37
ENSMUSG00000053332	Gas5	4.02334	4.15578	3.89661	4.00718	4.05241	3.98368	5.63773	5.55102	5.7242	5.55804	5.52545	5.63335	4.06756	4.27218	4.18019	3.96685	3.99903	4.0252	5.77498	5.50897	5.56936	5.59104	5.51077	5.69755	chr1	161034422	161038539	+	gene_id "ENSMUSG00000053332.13"; gene_type "processed_transcript"; gene_name "Gas5"; level 2; tag "ncRNA_host"; havana_gene "OTTMUSG00000035061.1";	ENSMUSG00000053332.13	processed_transcript	Gas5
ENSMUSG00000026709	Dars2	2.20147	2.49169	2.17088	2.11574	2.26771	2.10855	4.35324	4.24265	3.98823	4.24358	4.275	4.21475	2.31769	2.62349	2.55564	1.8655	2.36044	1.90571	4.09636	4.48096	4.32924	3.94769	4.33857	4.31828	chr1	161040601	161070658	-	gene_id "ENSMUSG00000026709.10"; gene_type "protein_coding"; gene_name "Dars2"; level 2; havana_gene "OTTMUSG00000031015.1";	ENSMUSG00000026709.10	protein_coding	Dars2
ENSMUSG00000026708	Cenpl	2.71512	2.55524	2.68091	2.47542	2.56022	2.78957	4.30345	4.07372	3.67018	3.82295	4.19392	3.78323	2.75895	2.63346	2.80779	2.81471	2.74266	2.78663	3.89218	4.25595	4.09902	3.86232	4.19249	3.81755	chr1	161070713	161086724	+	gene_id "ENSMUSG00000026708.16"; gene_type "protein_coding"; gene_name "Cenpl"; level 2; havana_gene "OTTMUSG00000022157.1";	ENSMUSG00000026708.16	protein_coding	Cenpl
ENSMUSG00000026705	Klhl20	4.59829	4.6069	4.51176	4.46971	4.61814	4.50299	4.96384	4.88653	5.00778	5.02792	4.98486	4.89327	4.53006	4.58884	4.56632	4.65341	4.44413	4.57495	4.87996	4.80521	4.95186	4.97364	4.91529	4.94736	chr1	161088375	161131511	-	gene_id "ENSMUSG00000026705.16"; gene_type "protein_coding"; gene_name "Klhl20"; level 2; havana_gene "OTTMUSG00000021980.1";	ENSMUSG00000026705.16	protein_coding	Klhl20
ENSMUSG00000026701	Prdx6	6.34541	6.36036	6.18474	6.12117	6.25844	6.30123	5.92573	5.98271	5.74276	5.73249	5.80232	5.73922	6.2183	6.39395	6.27112	5.98377	6.22945	6.10426	5.68837	6.18002	5.88932	5.69081	6.27123	5.74363	chr1	161240112	161251219	-	gene_id "ENSMUSG00000026701.15"; gene_type "protein_coding"; gene_name "Prdx6"; level 2; havana_gene "OTTMUSG00000016463.1";	ENSMUSG00000026701.15	protein_coding	Prdx6
ENSMUSG00000026700	Tnfsf4	6.0576	6.00302	6.7078	6.63532	5.45794	6.63552	-1.39758	-0.785165	-1.59143	-0.682636	-1.13518	-1.10976	6.36354	5.87252	5.54409	6.44071	5.54354	6.18213	-0.391671	-0.109864	-0.572267	-1.76226	-0.353986	-1.52811	chr1	161395409	161418410	+	gene_id "ENSMUSG00000026700.4"; gene_type "protein_coding"; gene_name "Tnfsf4"; level 2; havana_gene "OTTMUSG00000042461.1";	ENSMUSG00000026700.4	protein_coding	Tnfsf4
ENSMUSG00000066755	Tnfsf18	1.08223	1.14076	2.275	2.03575	1.35853	2.42311	-4.15771	-4.59069	-1.42625	-3.53181	-1.66169	-2.33066	1.67882	0.78145	0.472857	1.67797	0.738163	1.30001	-2.18121	-1.48364	-1.79155	-2.87339	-2.7941	-3.29766	chr1	161494655	161505290	+	gene_id "ENSMUSG00000066755.2"; gene_type "protein_coding"; gene_name "Tnfsf18"; level 2; havana_gene "OTTMUSG00000026871.1";	ENSMUSG00000066755.2	protein_coding	Tnfsf18
ENSMUSG00000040323	Gm15429	0.948584	1.08443	0.499706	0.37341	1.23128	1.04343	0.220696	0.317121	0.133134	-0.0469801	0.367965	0.0950747	1.0532	0.707882	1.00023	0.770396	0.780982	0.78464	0.570061	0.931134	0.257956	0.583064	0.245521	0.885624	chr1	161726242	161727489	-	gene_id "ENSMUSG00000040323.13"; gene_type "processed_pseudogene"; gene_name "Gm15429"; level 2; havana_gene "OTTMUSG00000021627.1";	ENSMUSG00000040323.13	processed_pseudogene	Gm15429
ENSMUSG00000040297	Suco	6.45421	6.37364	6.55848	6.55062	6.43486	6.38394	4.92266	4.80872	4.72337	4.83606	4.8507	4.8561	6.37664	6.37625	6.32446	6.60711	6.24291	6.42042	4.68949	4.53311	4.80117	4.70604	4.70099	4.74801	chr1	161816114	161876682	-	gene_id "ENSMUSG00000040297.12"; gene_type "protein_coding"; gene_name "Suco"; level 2; havana_gene "OTTMUSG00000050995.1";	ENSMUSG00000040297.12	protein_coding	Suco
ENSMUSG00000026698	Pigc	4.08436	4.01219	4.05123	4.05868	4.03346	4.2458	4.16906	4.11389	4.15724	4.15635	4.20049	4.11128	4.07962	3.79658	3.77486	3.9927	3.82069	3.9141	4.10143	4.28197	4.13096	4.31662	4.19249	4.04338	chr1	161969186	161973435	+	gene_id "ENSMUSG00000026698.8"; gene_type "protein_coding"; gene_name "Pigc"; level 2; tag "overlapping_locus"; havana_gene "OTTMUSG00000029439.1";	ENSMUSG00000026698.8	protein_coding	Pigc
ENSMUSG00000040265	Dnm3	0.637203	-0.091523	0.380282	1.07965	0.289335	0.444326	-2.36078	-1.61378	-2.24414	-4.37678	-3.42146	-4.39273	0.242798	0.885212	0.52496	0.869378	0.648512	1.02438	-2.94122	-2.87543	-2.44053	-3.77326	-1.84403	-3.29766	chr1	161982453	162478034	-	gene_id "ENSMUSG00000040265.16"; gene_type "protein_coding"; gene_name "Dnm3"; level 1; havana_gene "OTTMUSG00000029472.1";	ENSMUSG00000040265.16	protein_coding	Dnm3
ENSMUSG00000026694	Mettl13	2.34136	2.5961	2.47771	2.41347	2.74859	1.83273	3.49664	3.63984	3.64719	3.51488	3.83439	3.49483	2.64448	2.37286	2.58047	2.47035	2.8471	2.4071	3.48233	3.73896	3.83556	3.48379	3.77771	3.65166	chr1	162532127	162548551	-	gene_id "ENSMUSG00000026694.19"; gene_type "protein_coding"; gene_name "Mettl13"; level 2; havana_gene "OTTMUSG00000022659.1";	ENSMUSG00000026694.19	protein_coding	Mettl13
ENSMUSG00000026696	Vamp4	5.01666	4.9242	4.91237	4.74589	4.9323	4.73752	5.1292	5.15257	4.94883	4.87427	5.20556	4.73437	4.65896	4.92341	4.9466	5.09127	5.07154	4.90053	5.00962	5.09002	5.24379	5.07876	4.92968	4.96161	chr1	162570515	162599084	+	gene_id "ENSMUSG00000026696.15"; gene_type "protein_coding"; gene_name "Vamp4"; level 2; havana_gene "OTTMUSG00000033107.1";	ENSMUSG00000026696.15	protein_coding	Vamp4
ENSMUSG00000040225	Prrc2c	8.64543	8.73713	8.73648	8.87889	8.79794	8.50678	8.47158	8.3775	8.20395	8.263	8.38395	8.36092	8.77741	8.83797	8.88674	8.76787	8.7021	8.71828	8.23557	8.30946	8.29485	8.26147	8.58053	8.42372	chr1	162670725	162740556	-	gene_id "ENSMUSG00000040225.15"; gene_type "protein_coding"; gene_name "Prrc2c"; level 1; tag "ncRNA_host"; havana_gene "OTTMUSG00000043447.1";	ENSMUSG00000040225.15	protein_coding	Prrc2c
ENSMUSG00000040124	Gorab	3.22182	3.26191	3.25668	3.4042	3.15844	3.46818	2.95018	2.86147	2.62497	2.88135	2.96449	2.81558	3.25375	3.00761	2.92876	3.36549	3.06199	3.34627	2.6827	2.75361	2.78272	2.69361	2.64567	2.92711	chr1	163384908	163403669	-	gene_id "ENSMUSG00000040124.5"; gene_type "protein_coding"; gene_name "Gorab"; level 2; havana_gene "OTTMUSG00000049704.1";	ENSMUSG00000040124.5	protein_coding	Gorab
ENSMUSG00000026585	Kifap3	4.02749	3.64447	3.75375	3.85819	3.91424	3.9973	4.95312	5.05691	4.87158	4.81264	4.9785	4.86361	3.86403	3.99518	3.78558	3.73277	3.94357	3.72743	4.92067	5.02427	5.01236	4.76771	4.89752	4.88143	chr1	163779583	163917109	+	gene_id "ENSMUSG00000026585.13"; gene_type "protein_coding"; gene_name "Kifap3"; level 2; havana_gene "OTTMUSG00000018234.1";	ENSMUSG00000026585.13	protein_coding	Kifap3
ENSMUSG00000026584	Scyl3	4.84156	4.88145	4.92576	4.81341	4.7609	4.81649	5.03675	4.96475	4.99509	5.01259	5.00501	4.92772	4.77974	4.85902	4.90297	4.81941	4.85317	4.75629	5.01097	4.98015	4.90728	4.92335	4.96269	4.94449	chr1	163929100	163955126	+	gene_id "ENSMUSG00000026584.14"; gene_type "protein_coding"; gene_name "Scyl3"; level 2; havana_gene "OTTMUSG00000034804.1";	ENSMUSG00000026584.14	protein_coding	Scyl3
ENSMUSG00000041406	BC055324	1.08223	1.08443	1.10035	1.30109	1.30897	0.642292	3.90988	3.80923	3.55631	3.65754	3.95325	3.77927	1.29316	1.13017	1.68941	0.931784	0.862986	0.909487	3.68498	4.03448	3.91444	3.61634	3.82293	3.85162	chr1	163945993	163994796	-	gene_id "ENSMUSG00000041406.14"; gene_type "protein_coding"; gene_name "BC055324"; level 2; havana_gene "OTTMUSG00000034817.1";	ENSMUSG00000041406.14	protein_coding	BC055324
ENSMUSG00000041396	Mettl18	-1.06449	-0.22752	-1.52784	-0.491984	-0.601129	-0.836082	1.21461	1.29289	1.25387	1.25461	1.5661	1.25762	-1.21003	-0.44192	-0.807844	-0.903094	-0.964923	-1.3252	1.47445	1.30793	1.29368	0.957042	1.51859	1.36886	chr1	163994889	163997243	+	gene_id "ENSMUSG00000041396.13"; gene_type "protein_coding"; gene_name "Mettl18"; level 2; havana_gene "OTTMUSG00000021827.1";	ENSMUSG00000041396.13	protein_coding	Mettl18
ENSMUSG00000026582	Sele	2.25907	1.77787	2.76675	3.51159	2.1318	3.30979	-6.67176	-4.59069	-4.32012	-6.67176	-6.67176	-6.67176	2.91074	1.33951	1.26821	3.77167	1.89851	2.95542	-6.67176	-6.67176	-6.67176	-6.67176	-6.67176	-6.67176	chr1	164048234	164057677	+	gene_id "ENSMUSG00000026582.6"; gene_type "protein_coding"; gene_name "Sele"; level 2; havana_gene "OTTMUSG00000050836.1";	ENSMUSG00000026582.6	protein_coding	Sele
ENSMUSG00000026581	Sell	3.95092	3.73873	4.66654	4.6618	3.54303	4.71571	-2.75179	-2.10992	-1.59143	-3.53181	-1.42759	-2.33066	3.81194	2.61345	2.84925	4.55027	3.41451	4.2748	-3.32047	-1.92831	-1.97721	-3.77326	-3.69915	-2.61746	chr1	164061982	164084181	+	gene_id "ENSMUSG00000026581.14"; gene_type "protein_coding"; gene_name "Sell"; level 2; havana_gene "OTTMUSG00000050837.1";	ENSMUSG00000026581.14	protein_coding	Sell
ENSMUSG00000026580	Selp	2.72537	2.67451	2.93512	3.21742	3.0035	2.98457	-6.67176	-3.77212	-3.46886	-6.67176	-4.7312	-6.67176	2.43504	2.12693	1.88151	3.12627	2.69867	2.59544	-3.83643	-6.67176	-3.6516	-6.67176	-6.67176	-4.62815	chr1	164115264	164150026	+	gene_id "ENSMUSG00000026580.16"; gene_type "protein_coding"; gene_name "Selp"; level 2; havana_gene "OTTMUSG00000034812.1";	ENSMUSG00000026580.16	protein_coding	Selp
ENSMUSG00000026579	F5	1.96236	1.83019	1.34325	1.6081	1.83189	1.46549	-1.58491	-1.04333	-0.704578	-0.976965	-0.892171	-0.996635	0.916378	1.52229	1.59507	1.04904	1.9557	1.43075	-1.55266	-0.265644	-0.181397	-1.24659	-0.625818	-1.66154	chr1	164151838	164220277	+	gene_id "ENSMUSG00000026579.8"; gene_type "protein_coding"; gene_name "F5"; level 2; tag "overlapping_locus"; havana_gene "OTTMUSG00000034808.1";	ENSMUSG00000026579.8	protein_coding	F5
ENSMUSG00000040918	Slc19a2	1.17493	1.39348	0.71245	0.556524	1.35853	0.73194	3.46679	3.51741	3.41646	3.44552	3.56591	3.41529	0.880045	1.07272	0.924664	0.837133	1.44535	0.816879	3.4667	3.55328	3.40312	3.51209	3.54426	3.46819	chr1	164249046	164265385	+	gene_id "ENSMUSG00000040918.12"; gene_type "protein_coding"; gene_name "Slc19a2"; level 2; havana_gene "OTTMUSG00000031583.1";	ENSMUSG00000040918.12	protein_coding	Slc19a2
ENSMUSG00000026578	Ccdc181	1.99662	2.08109	2.01923	2.38147	2.31868	1.79162	2.85201	2.77727	2.95956	3.07094	2.64943	3.08344	2.50829	2.27437	2.15386	2.31512	2.08093	2.22689	2.85464	2.93751	3.01211	2.92775	3.00688	3.11224	chr1	164275585	164287847	+	gene_id "ENSMUSG00000026578.6"; gene_type "protein_coding"; gene_name "Ccdc181"; level 2; havana_gene "OTTMUSG00000022174.1";	ENSMUSG00000026578.6	protein_coding	Ccdc181
ENSMUSG00000026577	Blzf1	4.28138	4.14205	4.15494	4.24361	4.20921	4.40418	3.77025	3.74247	3.59527	3.66627	3.63544	3.75524	4.31216	4.1103	4.32683	4.33336	4.30436	4.2748	3.75741	3.62528	3.74838	3.74797	3.65996	3.58694	chr1	164289800	164307489	-	gene_id "ENSMUSG00000026577.13"; gene_type "protein_coding"; gene_name "Blzf1"; level 2; havana_gene "OTTMUSG00000029367.1";	ENSMUSG00000026577.13	protein_coding	Blzf1
ENSMUSG00000026575	Nme7	3.34662	3.34817	3.37855	3.28817	3.29834	3.7135	3.50253	3.37041	3.31507	3.39385	3.29017	3.3419	3.26788	3.04544	3.20113	3.27209	3.40769	3.38442	3.30477	3.48567	3.45911	3.4212	3.2656	3.37756	chr1	164304121	164437725	+	gene_id "ENSMUSG00000026575.15"; gene_type "protein_coding"; gene_name "Nme7"; level 2; havana_gene "OTTMUSG00000050838.1";	ENSMUSG00000026575.15	protein_coding	Nme7
ENSMUSG00000040848	Sft2d2	6.44338	6.52944	6.34782	6.39503	6.44923	6.39513	7.33333	7.42048	7.38843	7.38301	7.39787	7.35997	6.20275	6.56059	6.64304	6.39229	6.5923	6.37649	7.40428	7.3573	7.45188	7.40116	7.30217	7.27664	chr1	165174337	165194438	-	gene_id "ENSMUSG00000040848.11"; gene_type "protein_coding"; gene_name "Sft2d2"; level 2; havana_gene "OTTMUSG00000049874.1";	ENSMUSG00000040848.11	protein_coding	Sft2d2
ENSMUSG00000040843	Tiprl	4.79365	4.84801	5.03111	5.05572	4.72592	5.04137	4.45403	4.72475	4.56064	4.57583	4.55851	4.43745	4.78466	4.66857	4.6827	4.96454	4.78117	4.90428	4.52948	4.69154	4.6104	4.63428	4.60269	4.54909	chr1	165212286	165236996	-	gene_id "ENSMUSG00000040843.10"; gene_type "protein_coding"; gene_name "Tiprl"; level 2; tag "overlapping_locus"; havana_gene "OTTMUSG00000029649.1";	ENSMUSG00000040843.10	protein_coding	Tiprl
ENSMUSG00000102302	Gm38190	-0.587541	-1.52481	-0.807288	-0.272438	-0.699132	-1.4738	0.220696	0.317121	0.133134	0.165127	0.543577	0.0430978	-0.926486	-0.210341	-0.275038	-0.154968	-0.210806	-0.343039	-0.0395942	-0.788618	0.0789607	0.240479	-0.483509	-0.01458	chr1	165230371	165235125	-	gene_id "ENSMUSG00000102302.1"; gene_type "sense_intronic"; gene_name "Gm38190"; level 2; tag "overlapping_locus"; havana_gene "OTTMUSG00000049875.1";	ENSMUSG00000102302.1	sense_intronic	Gm38190
ENSMUSG00000040836	Gpr161	-1.56643	-0.377683	-0.548386	-1.47222	-0.601129	-1.4738	-4.15771	-4.59069	-6.67176	-4.37678	-3.04483	-2.33066	-1.56328	-0.360526	-0.942873	-1.01637	-0.592799	-0.954895	-4.64725	-3.77516	-6.67176	-3.77326	-3.69915	-4.62815	chr1	165295789	165326745	+	gene_id "ENSMUSG00000040836.15"; gene_type "protein_coding"; gene_name "Gpr161"; level 2; havana_gene "OTTMUSG00000049888.1";	ENSMUSG00000040836.15	protein_coding	Gpr161
ENSMUSG00000026571	Dcaf6	4.58989	4.45134	4.85192	4.97493	4.54242	4.85691	4.56806	4.62822	4.47183	4.41925	4.5687	4.47962	4.64549	4.36484	4.34506	4.9664	4.38984	4.78509	4.60993	4.44372	4.56009	4.6724	4.4178	4.43114	chr1	165328698	165460475	-	gene_id "ENSMUSG00000026571.12"; gene_type "protein_coding"; gene_name "Dcaf6"; level 2; tag "overlapping_locus"; havana_gene "OTTMUSG00000037113.1";	ENSMUSG00000026571.12	protein_coding	Dcaf6
ENSMUSG00000026568	Mpc2	3.7243	3.64934	3.4618	3.42004	3.6364	3.88941	3.93626	4.12965	4.03149	3.89161	3.78279	3.86784	3.82634	3.79658	3.67463	3.55584	3.73072	3.59891	3.93256	4.00637	3.88749	4.00572	3.86345	3.95781	chr1	165460637	165481214	+	gene_id "ENSMUSG00000026568.6"; gene_type "protein_coding"; gene_name "Mpc2"; level 2; tag "overlapping_locus"; havana_gene "OTTMUSG00000022567.1";	ENSMUSG00000026568.6	protein_coding	Mpc2
ENSMUSG00000026566	Mpzl1	1.63265	0.834165	1.13765	1.49301	1.14917	1.4914	3.21722	2.91701	2.83488	2.72288	3.07825	3.07699	1.91262	0.461578	1.10664	1.84942	0.977865	1.18121	2.79957	2.78042	2.81883	2.72849	2.7928	2.87385	chr1	165592240	165634538	-	gene_id "ENSMUSG00000026566.15"; gene_type "protein_coding"; gene_name "Mpzl1"; level 1; tag "overlapping_locus"; havana_gene "OTTMUSG00000049918.1";	ENSMUSG00000026566.15	protein_coding	Mpzl1
ENSMUSG00000040723	Rcsd1	4.52681	4.63413	4.9443	5.03273	4.5181	5.11195	4.68414	4.83459	4.87949	4.75443	4.86868	4.9561	5.01782	4.38563	4.42264	5.20303	4.34773	5.07894	4.82434	4.76384	4.82622	4.93683	4.58664	4.81548	chr1	165646516	165709757	-	gene_id "ENSMUSG00000040723.14"; gene_type "protein_coding"; gene_name "Rcsd1"; level 2; havana_gene "OTTMUSG00000050544.1";	ENSMUSG00000040723.14	protein_coding	Rcsd1
ENSMUSG00000040713	Creg1	8.29711	8.35428	8.15334	7.97755	8.34076	8.25411	9.31621	9.34754	9.02196	9.06959	9.2685	8.9664	8.25675	8.36999	8.35636	7.97414	8.29587	8.05364	8.99507	9.50416	9.3879	8.99138	9.53374	9.0124	chr1	165763746	165775308	+	gene_id "ENSMUSG00000040713.12"; gene_type "protein_coding"; gene_name "Creg1"; level 2; havana_gene "OTTMUSG00000021575.1";	ENSMUSG00000040713.12	protein_coding	Creg1
ENSMUSG00000089829	Gm16565	-6.67176	-4.2647	-3.03342	-6.67176	-4.23504	-6.67176	-0.171403	-1.2453	-1.14368	-1.34714	-0.819484	-1.3667	-3.2697	-3.39197	-2.61772	-4.31652	-6.67176	-4.35884	-2.94122	-2.3255	-1.11008	-2.87339	-0.961043	-2.36897	chr1	165781075	165789367	+	gene_id "ENSMUSG00000089829.2"; gene_type "processed_transcript"; gene_name "Gm16565"; level 2; tag "overlapping_locus"; havana_gene "OTTMUSG00000034862.1";	ENSMUSG00000089829.2	processed_transcript	Gm16565
ENSMUSG00000005763	Cd247	3.3988	3.58988	3.03736	2.98162	3.88071	3.10691	-6.67176	-4.59069	-4.32012	-4.37678	-2.74645	-6.67176	2.94632	3.71444	3.96131	2.85553	4.01257	3.31839	-6.67176	-2.87543	-3.12717	-4.5917	-3.69915	-4.62815	chr1	165788681	165877277	+	gene_id "ENSMUSG00000005763.15"; gene_type "protein_coding"; gene_name "Cd247"; level 2; tag "overlapping_locus"; havana_gene "OTTMUSG00000034863.1";	ENSMUSG00000005763.15	protein_coding	Cd247
ENSMUSG00000026565	Pou2f1	4.20284	4.22255	4.03649	4.23468	3.99872	3.70799	5.03064	5.04865	4.66505	4.88179	5.01001	4.76879	4.23514	4.15942	4.22419	4.3928	4.11653	4.29497	4.94906	4.76216	4.98402	5.08819	5.02355	4.93586	chr1	165865154	166002678	-	gene_id "ENSMUSG00000026565.18"; gene_type "protein_coding"; gene_name "Pou2f1"; level 2; havana_gene "OTTMUSG00000034833.1";	ENSMUSG00000026565.18	protein_coding	Pou2f1
ENSMUSG00000026564	Dusp27	-4.14199	-4.2647	-6.67176	-6.67176	-6.67176	-6.67176	-2.05346	-1.2453	-1.99232	-3.00246	-1.22622	-1.86572	-6.67176	-6.67176	-6.67176	-4.31652	-6.67176	-6.67176	-1.99661	-2.57442	-2.44053	-1.48151	-1.67976	-1.97232	chr1	166098148	166127922	-	gene_id "ENSMUSG00000026564.9"; gene_type "protein_coding"; gene_name "Dusp27"; level 2; havana_gene "OTTMUSG00000050554.1";	ENSMUSG00000026564.9	protein_coding	Dusp27
ENSMUSG00000103400	Gm15853	-2.03519	-2.17865	-2.4876	-3.87313	-1.48936	-2.64471	-0.416345	-0.0579871	-0.445392	-0.59651	0.167975	0.0950747	-3.2697	-1.19406	-1.66182	-1.58709	-2.63884	-2.29017	0.243195	0.349878	0.0789607	-0.501399	0.363223	0.408023	chr1	166377878	166379918	-	gene_id "ENSMUSG00000103400.1"; gene_type "lincRNA"; gene_name "Gm15853"; level 2; havana_gene "OTTMUSG00000050594.1";	ENSMUSG00000103400.1	lincRNA	Gm15853
ENSMUSG00000026563	Tada1	3.62922	3.54363	3.70487	3.66568	3.67603	3.58707	4.57926	4.6575	4.52325	4.48986	4.55339	4.44499	3.57112	3.61229	3.56691	3.77593	3.61715	3.75681	4.62232	4.5643	4.58127	4.50142	4.50148	4.54152	chr1	166379097	166393621	+	gene_id "ENSMUSG00000026563.13"; gene_type "protein_coding"; gene_name "Tada1"; level 2; havana_gene "OTTMUSG00000026881.1";	ENSMUSG00000026563.13	protein_coding	Tada1
ENSMUSG00000040596	Pogk	4.56442	4.60189	4.7472	4.94513	4.47099	4.61622	5.82816	5.78046	5.74709	5.82122	5.83857	5.72073	4.53591	4.54727	4.4431	4.92864	4.74918	4.77487	5.80169	5.77944	5.8242	5.78661	5.74476	5.83471	chr1	166384622	166409863	-	gene_id "ENSMUSG00000040596.15"; gene_type "protein_coding"; gene_name "Pogk"; level 2; havana_gene "OTTMUSG00000026882.1";	ENSMUSG00000040596.15	protein_coding	Pogk
ENSMUSG00000060568	Fam78b	-0.489424	-0.73501	-0.548386	-0.615707	-2.14379	-0.712658	3.31426	3.53329	3.4434	2.52575	3.24851	2.73597	-1.21003	-1.19406	-1.44583	-3.46487	-1.27996	-1.82466	3.03498	3.37572	3.45911	0.884663	2.72111	2.47345	chr1	167001417	167091302	+	gene_id "ENSMUSG00000060568.14"; gene_type "protein_coding"; gene_name "Fam78b"; level 2; havana_gene "OTTMUSG00000033956.1";	ENSMUSG00000060568.14	protein_coding	Fam78b
ENSMUSG00000026558	Uck2	2.07889	1.99204	1.46565	1.30109	2.25468	1.5906	4.40766	4.43671	4.21467	4.298	4.32596	4.41973	1.91262	2.39647	2.12039	1.83317	2.36044	2.15305	4.2707	4.45416	4.36631	4.1231	4.59268	4.56411	chr1	167222883	167285320	-	gene_id "ENSMUSG00000026558.13"; gene_type "protein_coding"; gene_name "Uck2"; level 2; havana_gene "OTTMUSG00000050631.1";	ENSMUSG00000026558.13	protein_coding	Uck2
ENSMUSG00000052428	Tmco1	4.91507	4.95595	4.86866	5.06078	4.95059	4.95558	5.87663	5.86683	5.70763	5.80648	5.85045	5.73411	4.96243	4.97332	4.95137	4.88987	4.9872	4.9099	5.77339	5.87035	5.85929	5.81285	5.7284	5.69755	chr1	167308378	167333978	+	gene_id "ENSMUSG00000052428.10"; gene_type "protein_coding"; gene_name "Tmco1"; level 2; havana_gene "OTTMUSG00000050635.1";	ENSMUSG00000052428.10	protein_coding	Tmco1
ENSMUSG00000026687	Aldh9a1	5.35056	5.2008	5.43672	5.52903	5.24551	5.6041	6.99573	6.99269	6.91422	6.9244	7.01714	6.85762	5.37844	5.12586	5.15315	5.41448	5.02777	5.38609	6.95433	7.02008	7.0167	6.89448	6.9416	6.98902	chr1	167349991	167368532	+	gene_id "ENSMUSG00000026687.14"; gene_type "protein_coding"; gene_name "Aldh9a1"; level 2; havana_gene "OTTMUSG00000050636.1";	ENSMUSG00000026687.14	protein_coding	Aldh9a1
ENSMUSG00000026688	Mgst3	4.98714	4.97156	4.59459	5.04299	5.11101	5.1852	5.47636	5.39569	5.14704	5.37563	5.40359	5.35157	5.17978	5.07922	5.00509	4.87208	5.00763	4.99161	5.40453	5.79185	5.48198	5.417	5.8409	5.44	chr1	167371966	167393841	-	gene_id "ENSMUSG00000026688.5"; gene_type "protein_coding"; gene_name "Mgst3"; level 2; havana_gene "OTTMUSG00000022623.1";	ENSMUSG00000026688.5	protein_coding	Mgst3
ENSMUSG00000052534	Pbx1	3.09314	3.29951	3.36288	3.59767	3.2532	3.03828	1.8723	2.25211	1.79563	1.88327	1.72034	1.83298	3.66486	3.79658	3.60372	3.80123	3.40085	3.68002	2.13883	2.56609	2.50983	1.80441	2.18419	1.83301	chr1	168119364	168432270	-	gene_id "ENSMUSG00000052534.15"; gene_type "protein_coding"; gene_name "Pbx1"; level 1; tag "overlapping_locus"; havana_gene "OTTMUSG00000040100.1";	ENSMUSG00000052534.15	protein_coding	Pbx1
ENSMUSG00000026683	Nuf2	1.7578	1.68622	1.63174	1.86111	1.83189	1.63775	5.28611	5.01934	4.57289	4.7687	5.14327	4.87108	1.80045	1.93072	1.6664	0.962003	1.97427	1.32264	4.6962	5.22785	5.0108	4.72171	5.07046	4.91257	chr1	169497934	169531464	-	gene_id "ENSMUSG00000026683.14"; gene_type "protein_coding"; gene_name "Nuf2"; level 2; havana_gene "OTTMUSG00000049910.1";	ENSMUSG00000026683.14	protein_coding	Nuf2
ENSMUSG00000026675	Hsd17b7	2.94307	3.10796	2.88115	2.73803	2.69171	2.68121	4.95527	4.91409	4.70568	4.63933	4.87005	4.68435	2.68716	2.97663	3.05816	2.49122	2.9632	2.88874	4.67426	4.98879	4.82445	4.39688	4.77188	4.62626	chr1	169949535	169969241	-	gene_id "ENSMUSG00000026675.12"; gene_type "protein_coding"; gene_name "Hsd17b7"; level 2; havana_gene "OTTMUSG00000020778.1";	ENSMUSG00000026675.12	protein_coding	Hsd17b7
ENSMUSG00000097503	3110045C21Rik	-6.67176	-6.67176	-3.92198	-6.67176	-6.67176	-4.06273	-2.05346	-1.04333	-3.46886	-1.21292	-0.892171	-1.3667	-6.67176	-4.25059	-2.61772	-6.67176	-6.67176	-4.35884	-1.43059	-1.48364	-0.649101	-1.35927	-1.05861	-0.614794	chr1	169969409	169972396	+	gene_id "ENSMUSG00000097503.2"; gene_type "antisense_RNA"; gene_name "3110045C21Rik"; level 2; havana_gene "OTTMUSG00000049936.1";	ENSMUSG00000097503.2	antisense_RNA	3110045C21Rik
ENSMUSG00000026670	Uap1	3.78438	3.72498	3.99644	3.88125	3.65139	4.10189	4.64203	4.44303	4.37159	4.47998	4.5551	4.63692	4.03901	3.81422	3.92784	4.08484	3.78957	3.96534	4.4739	4.62471	4.44697	4.28885	4.59669	4.50501	chr1	170141938	170174957	-	gene_id "ENSMUSG00000026670.15"; gene_type "protein_coding"; gene_name "Uap1"; level 2; havana_gene "OTTMUSG00000023030.1";	ENSMUSG00000026670.15	protein_coding	Uap1
ENSMUSG00000026667	Uhmk1	7.24109	7.18302	7.15822	7.20632	7.22826	6.99029	7.58431	7.57953	7.57024	7.57474	7.58355	7.45875	7.22908	7.2941	7.37405	6.99695	7.1867	7.11554	7.49926	7.4014	7.61298	7.61293	7.52297	7.52596	chr1	170193420	170215397	-	gene_id "ENSMUSG00000026667.14"; gene_type "protein_coding"; gene_name "Uhmk1"; level 1; havana_gene "OTTMUSG00000021543.1";	ENSMUSG00000026667.14	protein_coding	Uhmk1
ENSMUSG00000102418	Sh2d1b1	0.0567821	0.201138	0.662132	-0.0819306	-1.1754	0.0847242	3.67428	3.70088	3.57593	3.47565	3.55228	3.16473	0.123543	-0.619932	0.304205	0.0275645	0.157436	-0.143749	3.68498	3.70089	3.56495	3.87483	3.63677	3.76651	chr1	170277320	170286769	+	gene_id "ENSMUSG00000102418.1"; gene_type "protein_coding"; gene_name "Sh2d1b1"; level 2; havana_gene "OTTMUSG00000049940.1";	ENSMUSG00000102418.1	protein_coding	Sh2d1b1
ENSMUSG00000102752	Gm7694	-2.03519	-1.07652	-1.52784	-1.25545	-0.264618	-1.68965	2.47409	2.34503	2.59645	2.46696	2.72428	2.59868	-3.2697	-1.0595	-0.807844	-1.77367	-1.46771	-1.82466	2.89021	2.41178	2.57039	2.35269	2.09625	2.5659	chr1	170298199	170306332	-	gene_id "ENSMUSG00000102752.1"; gene_type "protein_coding"; gene_name "Gm7694"; level 2; tag "overlapping_locus"; havana_gene "OTTMUSG00000049941.1";	ENSMUSG00000102752.1	protein_coding	Gm7694
ENSMUSG00000038473	Nos1ap	-2.734	-1.92634	-3.92198	-2.98072	-3.37484	-2.64471	1.03102	1.07146	0.927334	1.44941	1.19713	0.867152	-1.77872	-1.34247	-2.22456	-1.98802	-6.67176	-3.51185	1.27358	0.931134	1.23074	0.933317	0.161356	0.734472	chr1	170302668	170589861	-	gene_id "ENSMUSG00000038473.14"; gene_type "protein_coding"; gene_name "Nos1ap"; level 2; tag "overlapping_locus"; havana_gene "OTTMUSG00000029837.1";	ENSMUSG00000038473.14	protein_coding	Nos1ap
ENSMUSG00000038463	Olfml2b	-1.06449	-0.840114	-1.12304	-1.06703	-1.1754	-0.712658	2.15279	2.1216	1.415	1.88327	1.52482	1.67118	-0.803198	-1.9096	-0.807844	-1.42189	-1.46771	-1.63829	1.56529	1.9746	1.55575	1.29158	1.92815	1.35165	chr1	170644532	170682789	+	gene_id "ENSMUSG00000038463.8"; gene_type "protein_coding"; gene_name "Olfml2b"; level 2; havana_gene "OTTMUSG00000026879.1";	ENSMUSG00000038463.8	protein_coding	Olfml2b
ENSMUSG00000026663	Atf6	7.25929	7.14566	7.41052	7.46867	7.16829	7.3929	7.5714	7.47906	7.68756	7.75934	7.54191	7.72027	7.46506	7.22779	7.1647	7.47902	7.07553	7.35632	7.66525	7.61353	7.57575	7.86435	7.66418	7.76025	chr1	170704674	170867771	-	gene_id "ENSMUSG00000026663.6"; gene_type "protein_coding"; gene_name "Atf6"; level 2; tag "ncRNA_host"; havana_gene "OTTMUSG00000043564.1";	ENSMUSG00000026663.6	protein_coding	Atf6
ENSMUSG00000026659	Dusp12	2.09479	2.41383	1.63174	1.95107	2.63251	1.96802	3.11318	2.90485	3.06047	3.00359	2.98493	2.99044	1.98283	2.47618	2.29558	1.67797	2.64173	1.79678	3.17136	2.79363	3.07915	2.86643	3.04261	3.03887	chr1	170873498	170885540	-	gene_id "ENSMUSG00000026659.13"; gene_type "protein_coding"; gene_name "Dusp12"; level 1; havana_gene "OTTMUSG00000035839.1";	ENSMUSG00000026659.13	protein_coding	Dusp12
ENSMUSG00000070524	Fcrlb	3.03662	2.95142	3.02745	3.1141	3.46599	3.1482	-6.67176	-4.59069	-3.46886	-4.37678	-3.42146	-2.6349	3.03161	3.40097	3.12721	2.98625	3.43476	3.0802	-3.83643	-4.59337	-2.74338	-4.5917	-2.49194	-3.81468	chr1	170907273	170912941	-	gene_id "ENSMUSG00000070524.1"; gene_type "protein_coding"; gene_name "Fcrlb"; level 2; havana_gene "OTTMUSG00000049943.1";	ENSMUSG00000070524.1	protein_coding	Fcrlb
ENSMUSG00000026656	Fcgr2b	9.51877	9.40231	9.3678	9.43063	9.56214	9.41352	5.29632	5.5704	5.56403	5.32825	5.72165	5.25063	9.15515	9.44723	9.34766	9.44107	9.66524	9.40677	5.4901	5.67618	5.53069	5.2215	5.31284	5.42465	chr1	170958617	170976547	-	gene_id "ENSMUSG00000026656.15"; gene_type "protein_coding"; gene_name "Fcgr2b"; level 2; havana_gene "OTTMUSG00000021775.1";	ENSMUSG00000026656.15	protein_coding	Fcgr2b
ENSMUSG00000104340	Gm10522	-0.229704	-0.637045	-1.52784	-0.0819306	-0.601129	0.774759	-6.67176	-6.67176	-6.67176	-6.67176	-4.7312	-6.67176	-0.584338	-0.936433	-0.465239	-0.700175	0.221014	-0.0247056	-6.67176	-4.59337	-6.67176	-6.67176	-4.52615	-4.62815	chr1	170981944	170986466	+	gene_id "ENSMUSG00000104340.1"; gene_type "lincRNA"; gene_name "Gm10522"; level 2; havana_gene "OTTMUSG00000049946.1";	ENSMUSG00000104340.1	lincRNA	Gm10522
ENSMUSG00000059089	Fcgr4	10.188	10.0558	10.3188	10.3318	10.1586	10.5101	4.61235	4.5484	5.55046	5.4747	4.60216	5.3569	10.2075	10.0101	9.95953	10.4691	10.1279	10.2938	5.34488	4.41407	4.67092	5.947	4.32896	5.16004	chr1	171018920	171029761	+	gene_id "ENSMUSG00000059089.4"; gene_type "protein_coding"; gene_name "Fcgr4"; level 2; tag "ncRNA_host"; havana_gene "OTTMUSG00000022168.1";	ENSMUSG00000059089.4	protein_coding	Fcgr4
ENSMUSG00000059498	Fcgr3	10.7052	10.6774	10.6356	10.5899	10.6683	10.8104	8.23513	8.37887	8.49122	8.29575	8.35945	8.33431	10.411	10.4856	10.4534	10.5705	10.6942	10.6177	8.22733	8.35725	8.45184	8.16879	8.08623	8.05009	chr1	171051174	171064935	-	gene_id "ENSMUSG00000059498.13"; gene_type "protein_coding"; gene_name "Fcgr3"; level 2; tag "ncRNA_host"; havana_gene "OTTMUSG00000035155.1";	ENSMUSG00000059498.13	protein_coding	Fcgr3
ENSMUSG00000026649	Cfap126	0.983175	1.02582	0.853659	0.865	0.80043	0.971637	0.929645	0.279945	0.544942	0.660999	0.237765	0.836943	0.724804	0.548436	0.885343	0.931784	0.862986	1.36686	0.975371	0.832129	0.690965	0.755325	0.0719739	0.339831	chr1	171113918	171126967	+	gene_id "ENSMUSG00000026649.14"; gene_type "protein_coding"; gene_name "Cfap126"; level 2; havana_gene "OTTMUSG00000021658.1";	ENSMUSG00000026649.14	protein_coding	Cfap126
ENSMUSG00000058076	Sdhc	6.54456	6.57551	6.55934	6.49376	6.5573	6.79092	6.45431	6.53321	6.59665	6.63891	6.56104	6.60771	6.61636	6.38807	6.44346	6.60771	6.56193	6.56564	6.64159	6.68005	6.54462	6.61859	6.54838	6.52051	chr1	171127165	171150603	-	gene_id "ENSMUSG00000058076.12"; gene_type "protein_coding"; gene_name "Sdhc"; level 2; havana_gene "OTTMUSG00000021661.1";	ENSMUSG00000058076.12	protein_coding	Sdhc
ENSMUSG00000056569	Mpz	-2.34269	-2.87353	-6.67176	-2.98072	-4.23504	-2.64471	-1.23181	-0.318078	-1.14368	-1.49515	-0.684253	-1.23252	-3.2697	-2.16204	-2.22456	-2.23987	-3.18039	-4.35884	-1.02512	-0.265644	-0.649101	-0.786461	-0.961043	-0.756905	chr1	171150711	171161130	+	gene_id "ENSMUSG00000056569.10"; gene_type "protein_coding"; gene_name "Mpz"; level 2; havana_gene "OTTMUSG00000021546.1";	ENSMUSG00000056569.10	protein_coding	Mpz
ENSMUSG00000038370	Pcp4l1	5.58679	5.48541	5.76344	5.79353	5.70185	6.01796	7.2969	7.41486	7.58574	7.61393	7.48071	7.59782	5.64385	5.35097	5.29118	5.96057	5.45872	5.75394	7.64152	7.46964	7.46219	7.62825	7.36025	7.53695	chr1	171173262	171196268	-	gene_id "ENSMUSG00000038370.6"; gene_type "protein_coding"; gene_name "Pcp4l1"; level 2; havana_gene "OTTMUSG00000021662.1";	ENSMUSG00000038370.6	protein_coding	Pcp4l1
ENSMUSG00000005674	Tomm40l	4.42669	4.44577	4.39723	4.15647	4.65083	4.40759	5.48531	5.52743	5.72969	5.76539	5.60187	5.77252	4.37225	4.43776	4.62419	4.0814	4.63128	4.36205	5.67143	5.60018	5.6214	5.82418	5.58332	5.72119	chr1	171216011	171222514	-	gene_id "ENSMUSG00000005674.9"; gene_type "protein_coding"; gene_name "Tomm40l"; level 2; havana_gene "OTTMUSG00000021586.1";	ENSMUSG00000005674.9	protein_coding	Tomm40l
ENSMUSG00000005681	Apoa2	-3.27264	-1.21105	-3.03342	-2.03768	-1.67634	-2.25197	-2.36078	-2.10992	-1.59143	-1.21292	-1.94128	-0.996635	-2.03207	-1.50792	-2.22456	-1.42189	-2.246	-1.63829	-1.83297	-1.76438	-1.62708	-1.35927	-1.39852	-0.684101	chr1	171225054	171226379	+	gene_id "ENSMUSG00000005681.12"; gene_type "protein_coding"; gene_name "Apoa2"; level 2; havana_gene "OTTMUSG00000021666.1";	ENSMUSG00000005681.12	protein_coding	Apoa2
ENSMUSG00000058715	Fcer1g	10.2612	10.2407	10.429	10.3954	10.1978	10.7397	9.03151	9.16221	9.46892	9.3626	9.10401	9.40693	10.3824	10.088	10.0437	10.6256	10.1678	10.4741	9.40415	9.25739	9.18074	9.4681	9.00411	9.27593	chr1	171229572	171234365	-	gene_id "ENSMUSG00000058715.11"; gene_type "protein_coding"; gene_name "Fcer1g"; level 2; havana_gene "OTTMUSG00000021504.1";	ENSMUSG00000058715.11	protein_coding	Fcer1g
ENSMUSG00000013593	Ndufs2	6.9091	6.88882	6.85855	6.74314	6.89779	7.01115	6.66413	6.63241	6.74912	6.79942	6.6429	6.8137	6.92244	6.77782	6.82745	6.85521	6.95625	6.96094	6.73096	6.76764	6.69887	6.76522	6.72002	6.72148	chr1	171234853	171251388	-	gene_id "ENSMUSG00000013593.12"; gene_type "protein_coding"; gene_name "Ndufs2"; level 1; havana_gene "OTTMUSG00000021571.1";	ENSMUSG00000013593.12	protein_coding	Ndufs2
ENSMUSG00000006403	Adamts4	3.10103	2.87045	3.70487	3.89265	2.972	3.94671	-3.28986	-2.57111	-4.32012	-6.67176	-2.49933	-6.67176	3.55968	2.64336	3.20113	4.03596	3.21816	3.66238	-4.64725	-3.25626	-2.74338	-2.57235	-1.67976	-3.29766	chr1	171250421	171260637	+	gene_id "ENSMUSG00000006403.13"; gene_type "protein_coding"; gene_name "Adamts4"; level 2; havana_gene "OTTMUSG00000021528.1";	ENSMUSG00000006403.13	protein_coding	Adamts4
ENSMUSG00000052423	B4galt3	4.66106	4.75634	5.01366	5.05826	4.84371	5.20881	4.06534	4.14782	4.19895	4.16562	4.20703	4.1609	5.03651	4.83978	4.90297	5.14	4.85066	5.02304	4.28859	4.19001	4.07831	4.16445	4.16033	4.10373	chr1	171270328	171276896	+	gene_id "ENSMUSG00000052423.14"; gene_type "protein_coding"; gene_name "B4galt3"; level 2; havana_gene "OTTMUSG00000021683.1";	ENSMUSG00000052423.14	protein_coding	B4galt3
ENSMUSG00000062729	Ppox	3.68282	3.86113	3.86359	3.88696	3.8245	3.75151	4.62591	4.69505	4.55324	4.54537	4.66209	4.62813	3.58811	4.1103	3.97542	3.91373	4.02598	3.89157	4.55002	4.60797	4.52773	4.56649	4.63034	4.62805	chr1	171275990	171281186	-	gene_id "ENSMUSG00000062729.11"; gene_type "protein_coding"; gene_name "Ppox"; level 1; havana_gene "OTTMUSG00000021555.1";	ENSMUSG00000062729.11	protein_coding	Ppox
ENSMUSG00000053483	Usp21	4.39493	4.4061	4.53292	4.4773	4.45684	4.5407	4.47217	4.41758	4.55076	4.58508	4.45792	4.50385	4.26715	4.42059	4.55383	4.48673	4.37594	4.47748	4.44827	4.52719	4.4744	4.59512	4.56837	4.59735	chr1	171281945	171287991	-	gene_id "ENSMUSG00000053483.13"; gene_type "protein_coding"; gene_name "Usp21"; level 1; havana_gene "OTTMUSG00000021702.1";	ENSMUSG00000053483.13	protein_coding	Usp21
ENSMUSG00000062963	Ufc1	5.4342	5.50432	5.4773	5.44444	5.45936	5.57865	5.44455	5.36273	5.44243	5.44073	5.34253	5.50954	5.48962	5.45861	5.36808	5.45622	5.46037	5.57348	5.43797	5.40515	5.36108	5.51616	5.39691	5.4562	chr1	171288563	171295024	-	gene_id "ENSMUSG00000062963.10"; gene_type "protein_coding"; gene_name "Ufc1"; level 2; havana_gene "OTTMUSG00000021650.1";	ENSMUSG00000062963.10	protein_coding	Ufc1
ENSMUSG00000103983	Gm20045	0.295696	-0.459064	0.808108	0.954727	0.726857	0.334126	1.12573	0.584373	0.957552	0.945692	1.28217	0.145244	0.405015	0.630361	0.472857	1.04904	0.694034	0.751665	0.975371	-0.265644	0.9986	0.980384	0.840099	1.02243	chr1	171320601	171326177	-	gene_id "ENSMUSG00000103983.1"; gene_type "lincRNA"; gene_name "Gm20045"; level 2; havana_gene "OTTMUSG00000049988.1";	ENSMUSG00000103983.1	lincRNA	Gm20045
ENSMUSG00000013973	Dedd	5.5088	5.54923	5.62581	5.56687	5.58439	5.70994	4.18014	4.37635	4.28785	4.4474	4.28121	4.44248	5.69049	5.61016	5.63135	5.80151	5.57886	5.66598	4.33451	4.38162	4.29376	4.42267	4.30464	4.2572	chr1	171329145	171342331	+	gene_id "ENSMUSG00000013973.12"; gene_type "protein_coding"; gene_name "Dedd"; level 2; havana_gene "OTTMUSG00000021703.1";	ENSMUSG00000013973.12	protein_coding	Dedd
ENSMUSG00000013997	Nit1	4.15053	4.24521	4.22594	4.03316	4.31969	4.20333	4.55677	4.58696	4.6256	4.61472	4.5551	4.64784	4.19133	4.27854	4.26689	4.06409	4.18588	4.26899	4.66402	4.76552	4.56435	4.66881	4.55812	4.63162	chr1	171338008	171345646	-	gene_id "ENSMUSG00000013997.10"; gene_type "protein_coding"; gene_name "Nit1"; level 2; havana_gene "OTTMUSG00000021715.1";	ENSMUSG00000013997.10	protein_coding	Nit1
ENSMUSG00000006412	Pfdn2	4.31231	4.36235	4.19972	4.19381	4.3445	4.36968	4.42949	4.43036	4.53832	4.60339	4.50291	4.61038	4.09556	4.14903	4.26306	4.11204	4.30436	4.2186	4.66573	4.51727	4.58127	4.59701	4.48643	4.57898	chr1	171345670	171359254	+	gene_id "ENSMUSG00000006412.10"; gene_type "protein_coding"; gene_name "Pfdn2"; level 2; havana_gene "OTTMUSG00000021718.1";	ENSMUSG00000006412.10	protein_coding	Pfdn2
ENSMUSG00000102929	Gm37154	-2.734	-3.40755	-2.4876	-2.98072	-3.37484	-1.94359	-1.80025	-1.48022	-3.46886	-1.84637	-0.968715	-1.67953	-2.3396	-1.69483	-1.91592	-4.31652	-4.0575	-2.03872	-1.31805	-1.48364	-1.34554	-1.76226	-2.02944	-1.97232	chr1	171354126	171355415	+	gene_id "ENSMUSG00000102929.1"; gene_type "TEC"; gene_name "Gm37154"; level 2; havana_gene "OTTMUSG00000049989.1";	ENSMUSG00000102929.1	TEC	Gm37154
ENSMUSG00000006411	Nectin4	6.34541	6.3462	6.76926	6.8904	6.36459	6.87265	4.03718	3.9039	4.3404	4.3286	3.8484	4.59692	6.6752	6.30631	6.23638	7.1549	6.21878	6.74389	4.3811	3.76268	3.76698	4.97073	3.77771	4.44135	chr1	171370099	171388598	+	gene_id "ENSMUSG00000006411.12"; gene_type "protein_coding"; gene_name "Nectin4"; level 2; havana_gene "OTTMUSG00000021602.1";	ENSMUSG00000006411.12	protein_coding	Nectin4
ENSMUSG00000048865	Arhgap30	9.08977	8.89974	9.19608	9.21308	8.96836	9.05094	8.28194	8.25907	8.40202	8.37949	8.26859	8.41512	9.24617	8.90945	8.93071	9.36404	8.83027	9.21777	8.36763	8.06193	8.20544	8.52893	8.22211	8.33455	chr1	171388954	171410298	+	gene_id "ENSMUSG00000048865.16"; gene_type "protein_coding"; gene_name "Arhgap30"; level 2; havana_gene "OTTMUSG00000021534.1";	ENSMUSG00000048865.16	protein_coding	Arhgap30
ENSMUSG00000026641	Usf1	5.74003	5.59279	5.89861	5.89902	5.56341	5.90926	5.07286	5.13966	5.09871	5.14818	4.9734	5.04468	5.9859	5.564	5.62241	6.08679	5.60292	5.87945	5.13725	5.10865	5.1248	5.23369	5.11868	5.14513	chr1	171411313	171419142	+	gene_id "ENSMUSG00000026641.13"; gene_type "protein_coding"; gene_name "Usf1"; level 2; tag "overlapping_locus"; havana_gene "OTTMUSG00000030990.1";	ENSMUSG00000026641.13	protein_coding	Usf1
ENSMUSG00000103711	Tstd1	-0.00968437	-0.22752	-0.328953	0.0863293	-0.341676	-0.216994	-1.80025	-0.376237	-1.02075	-0.59651	-0.750285	-1.10976	0.242798	0.108309	-0.465239	-0.363987	0.221014	-0.343039	-1.31805	-0.265644	-0.429882	-1.35927	-0.353986	-0.485435	chr1	171418872	171420352	+	gene_id "ENSMUSG00000103711.1"; gene_type "protein_coding"; gene_name "Tstd1"; level 2; tag "overlapping_locus"; havana_gene "OTTMUSG00000050080.1";	ENSMUSG00000103711.1	protein_coding	Tstd1
ENSMUSG00000038235	F11r	3.39238	3.08661	3.34704	3.67891	3.49951	3.70246	2.87036	2.336	1.98358	2.64546	2.39833	2.91292	4.13463	3.79658	3.63961	4.98675	3.80521	4.07603	2.96441	2.81323	2.723	4.10463	3.61716	3.11224	chr1	171437535	171464603	+	gene_id "ENSMUSG00000038235.4"; gene_type "protein_coding"; gene_name "F11r"; level 2; havana_gene "OTTMUSG00000021724.1";	ENSMUSG00000038235.4	protein_coding	F11r
ENSMUSG00000060244	Alyref2	1.83558	2.09542	1.60535	1.19461	2.11748	1.3285	1.6776	1.77933	1.6916	1.79042	1.85967	2.01937	1.94816	2.28706	2.12039	1.81672	2.02858	1.56967	1.85659	2.0203	1.77745	1.98835	1.94083	1.952	chr1	171503478	171504750	+	gene_id "ENSMUSG00000060244.1"; gene_type "protein_coding"; gene_name "Alyref2"; level 2; havana_gene "OTTMUSG00000050081.1";	ENSMUSG00000060244.1	protein_coding	Alyref2
ENSMUSG00000004709	Cd244	3.03662	2.8282	3.19608	2.85916	2.57077	3.18835	2.93282	2.51465	2.92174	2.93295	2.65582	3.26457	3.83585	3.16709	3.00412	3.23545	2.91595	3.26096	2.93064	2.80673	2.48307	3.22019	2.76455	2.81227	chr1	171559193	171609746	+	gene_id "ENSMUSG00000004709.14"; gene_type "protein_coding"; gene_name "Cd244"; level 2; havana_gene "OTTMUSG00000016914.1";	ENSMUSG00000004709.14	protein_coding	Cd244
ENSMUSG00000004707	Ly9	8.02097	7.93728	8.14792	8.0708	7.91905	8.21019	7.90121	7.97056	8.08173	7.95942	8.02667	7.90973	7.98145	7.61781	7.70956	8.30975	7.83919	8.07837	7.99858	7.88163	7.9388	8.1202	7.79235	7.85662	chr1	171588624	171607410	-	gene_id "ENSMUSG00000004707.14"; gene_type "protein_coding"; gene_name "Ly9"; level 1; havana_gene "OTTMUSG00000016916.1";	ENSMUSG00000004707.14	protein_coding	Ly9
ENSMUSG00000038179	Slamf7	12.3472	12.2902	12.4791	12.5209	12.312	12.4976	7.09223	7.17397	7.37904	7.21566	7.26603	7.11726	12.401	12.243	12.2472	12.6452	12.2221	12.41	7.23532	6.99312	7.23686	7.39927	6.81991	7.02305	chr1	171632403	171653035	-	gene_id "ENSMUSG00000038179.13"; gene_type "protein_coding"; gene_name "Slamf7"; level 2; tag "ncRNA_host"; havana_gene "OTTMUSG00000050083.1";	ENSMUSG00000038179.13	protein_coding	Slamf7
ENSMUSG00000103219	Gm37787	-0.152575	-0.091523	0.0296615	-0.174042	-0.509361	-0.493582	-6.67176	-6.67176	-4.32012	-4.37678	-6.67176	-6.67176	-0.149359	-0.44192	-4.03867	0.335215	-1.27996	-0.954895	-6.67176	-6.67176	-3.12717	-4.5917	-6.67176	-6.67176	chr1	171634879	171636022	+	gene_id "ENSMUSG00000103219.1"; gene_type "antisense_RNA"; gene_name "Gm37787"; level 2; havana_gene "OTTMUSG00000050084.1";	ENSMUSG00000103219.1	antisense_RNA	Gm37787
ENSMUSG00000098316	Mir7683	-1.37904	-2.48465	-1.31129	-2.03768	-1.32385	-2.25197	-6.67176	-6.67176	-6.67176	-6.67176	-6.67176	-6.67176	-0.803198	-1.50792	-0.684379	-0.903094	-0.829932	-1.3252	-6.67176	-6.67176	-6.67176	-6.67176	-6.67176	-6.67176	chr1	171641840	171641900	-	gene_id "ENSMUSG00000098316.1"; gene_type "miRNA"; gene_name "Mir7683"; level 3;	ENSMUSG00000098316.1	miRNA	Mir7683
ENSMUSG00000103083	A630035G10Rik	-4.14199	-2.48465	-3.03342	-3.87313	-4.23504	-2.25197	-1.08313	-1.35799	-3.46886	-3.53181	-3.42146	-4.39273	-2.03207	-3.39197	-4.03867	-3.46487	-6.67176	-2.98172	-2.64119	-2.87543	-3.6516	-4.5917	-2.49194	-3.29766	chr1	171676684	171681980	-	gene_id "ENSMUSG00000103083.1"; gene_type "processed_transcript"; gene_name "A630035G10Rik"; level 2; havana_gene "OTTMUSG00000050085.1";	ENSMUSG00000103083.1	processed_transcript	A630035G10Rik
ENSMUSG00000015355	Cd48	8.44151	8.46477	8.66082	8.70859	8.44535	8.83796	6.8374	6.93967	7.07577	6.9885	6.99212	7.04105	8.44495	8.27348	8.30514	8.72377	8.45204	8.67538	7.01098	6.96455	6.92608	7.05699	6.79917	6.91259	chr1	171682009	171705258	+	gene_id "ENSMUSG00000015355.13"; gene_type "protein_coding"; gene_name "Cd48"; level 2; havana_gene "OTTMUSG00000016904.1";	ENSMUSG00000015355.13	protein_coding	Cd48
ENSMUSG00000103883	Gm37010	-0.229704	-0.73501	0.106934	0.498031	-0.9177	-2.25197	-1.80025	-1.92493	-1.99232	-2.06031	-1.66169	-1.51465	-1.0613	0.2704	-0.107017	0.467492	-0.0520666	0.13725	-1.31805	-2.87543	-1.97721	-2.32342	-1.5323	-1.52811	chr1	171688311	171690014	+	gene_id "ENSMUSG00000103883.1"; gene_type "TEC"; gene_name "Gm37010"; level 2; havana_gene "OTTMUSG00000050087.1";	ENSMUSG00000103883.1	TEC	Gm37010
ENSMUSG00000015316	Slamf1	8.1241	7.85048	8.29009	8.32091	7.90608	8.30133	-1.58491	-1.92493	-1.42625	-0.87204	-1.66169	-1.23252	7.68141	7.48167	7.28809	8.26633	7.80069	8.11103	-1.68602	-2.3255	-1.79155	-1.04462	-1.84403	-2.61746	chr1	171767127	171801184	+	gene_id "ENSMUSG00000015316.11"; gene_type "protein_coding"; gene_name "Slamf1"; level 2; havana_gene "OTTMUSG00000035822.1";	ENSMUSG00000015316.11	protein_coding	Slamf1
ENSMUSG00000038147	Cd84	6.97396	6.71247	7.24838	7.17924	6.69027	7.32924	8.74614	8.79904	8.88372	8.73939	8.82964	8.67719	6.60875	6.53224	6.45944	7.20433	6.59305	6.8234	8.74844	8.77652	8.90694	8.72585	8.60413	8.52999	chr1	171839697	171890718	+	gene_id "ENSMUSG00000038147.13"; gene_type "protein_coding"; gene_name "Cd84"; level 2; havana_gene "OTTMUSG00000026928.1";	ENSMUSG00000038147.13	protein_coding	Cd84
ENSMUSG00000073492	Gm10521	1.54274	1.14076	1.70813	1.83772	1.72258	0.934352	4.69447	4.75386	4.52072	4.26962	4.65573	4.40436	1.0532	1.99398	1.79927	1.35259	1.85909	1.49194	4.45225	4.24155	4.70412	4.14392	4.4492	4.31384	chr1	171895664	171898237	+	gene_id "ENSMUSG00000073492.2"; gene_type "protein_coding"; gene_name "Gm10521"; level 3;	ENSMUSG00000073492.2	protein_coding	Gm10521
ENSMUSG00000015314	Slamf6	1.85439	1.52627	0.940661	1.52266	1.77827	0.73194	-1.23181	-0.635603	-1.27806	-0.87204	-1.42759	-2.07954	1.08547	1.64562	1.90135	0.869378	1.41848	1.22991	-1.55266	-0.955491	-1.62708	-1.76226	-1.39852	-1.40599	chr1	171917515	171953170	+	gene_id "ENSMUSG00000015314.10"; gene_type "protein_coding"; gene_name "Slamf6"; level 2; havana_gene "OTTMUSG00000050091.1";	ENSMUSG00000015314.10	protein_coding	Slamf6
ENSMUSG00000026556	Vangl2	-0.806394	-0.300648	-2.09254	-0.751044	-1.89121	-1.68965	0.220696	-0.500099	-0.159393	-0.59651	-0.446747	-0.385063	-1.21003	-0.823041	-0.942873	-1.42189	-1.11386	-1.82466	-0.131734	0.453439	0.378987	-0.157775	0.573226	-0.205184	chr1	172000960	172028444	-	gene_id "ENSMUSG00000026556.15"; gene_type "protein_coding"; gene_name "Vangl2"; level 2; havana_gene "OTTMUSG00000021582.1";	ENSMUSG00000026556.15	protein_coding	Vangl2
ENSMUSG00000003458	Ncstn	8.17268	8.15824	8.29345	8.23929	8.12728	8.35324	7.41061	7.51725	7.58301	7.6006	7.42897	7.59895	8.26272	8.15867	8.12933	8.35404	8.08245	8.25402	7.56517	7.58981	7.41372	7.66765	7.45223	7.49322	chr1	172066013	172082795	-	gene_id "ENSMUSG00000003458.12"; gene_type "protein_coding"; gene_name "Ncstn"; level 2; havana_gene "OTTMUSG00000021508.1";	ENSMUSG00000003458.12	protein_coding	Ncstn
ENSMUSG00000026553	Copa	8.80515	8.79901	8.79694	8.75908	8.80438	8.81314	8.202	8.24195	8.28643	8.32432	8.23725	8.3294	8.78771	8.79753	8.84123	8.82242	8.8266	8.83369	8.30407	8.32774	8.21631	8.31223	8.31253	8.30691	chr1	172082529	172122330	+	gene_id "ENSMUSG00000026553.17"; gene_type "protein_coding"; gene_name "Copa"; level 2; havana_gene "OTTMUSG00000033968.1";	ENSMUSG00000026553.17	protein_coding	Copa
ENSMUSG00000003464	Pex19	5.66345	5.67615	5.7149	5.69282	5.69824	5.66938	5.79252	5.81417	5.89885	5.86836	5.7951	5.81673	5.6357	5.65612	5.62091	5.62979	5.65852	5.63467	5.88634	5.96904	5.91623	5.84897	5.88585	5.80341	chr1	172126755	172136493	+	gene_id "ENSMUSG00000003464.13"; gene_type "protein_coding"; gene_name "Pex19"; level 2; havana_gene "OTTMUSG00000029601.1";	ENSMUSG00000003464.13	protein_coding	Pex19
ENSMUSG00000026554	Dcaf8	5.54832	5.41293	5.53086	5.40717	5.4777	5.35	6.55915	6.55039	6.54161	6.52344	6.50774	6.51595	5.50312	5.63022	5.52982	5.35024	5.57734	5.43234	6.56295	6.46456	6.52345	6.49893	6.43701	6.49379	chr1	172148084	172197005	+	gene_id "ENSMUSG00000026554.15"; gene_type "protein_coding"; gene_name "Dcaf8"; level 1; havana_gene "OTTMUSG00000050094.1";	ENSMUSG00000026554.15	protein_coding	Dcaf8
ENSMUSG00000013698	Pea15a	7.74299	7.68603	7.8342	7.73161	7.64971	7.98341	8.72155	8.89571	8.94604	8.87641	8.95561	8.94211	7.82181	7.61593	7.57393	7.79399	7.56721	7.83027	8.89674	8.98289	8.92961	8.81689	8.75287	8.76713	chr1	172196728	172206804	-	gene_id "ENSMUSG00000013698.12"; gene_type "protein_coding"; gene_name "Pea15a"; level 2; havana_gene "OTTMUSG00000022139.1";	ENSMUSG00000013698.12	protein_coding	Pea15a
ENSMUSG00000038034	Igsf8	6.49298	6.62879	6.69065	6.41691	6.44994	6.45642	6.61532	6.69553	6.61691	6.54965	6.61449	6.50218	6.35942	6.74717	6.64599	6.06433	6.57111	6.30512	6.57484	6.79172	6.71381	6.30342	6.73101	6.57344	chr1	172261641	172319841	+	gene_id "ENSMUSG00000038034.15"; gene_type "protein_coding"; gene_name "Igsf8"; level 1; havana_gene "OTTMUSG00000021443.1";	ENSMUSG00000038034.15	protein_coding	Igsf8
ENSMUSG00000044708	Kcnj10	-0.806394	-0.73501	-3.92198	-1.25545	-0.121848	-1.11999	2.22588	2.61508	1.51997	1.85298	2.48697	1.70502	-2.03207	-0.936433	-0.807844	-1.27369	-0.706499	-2.29017	1.93817	2.56609	2.57039	1.38199	2.22622	1.73021	chr1	172341210	172374085	+	gene_id "ENSMUSG00000044708.5"; gene_type "protein_coding"; gene_name "Kcnj10"; level 2; havana_gene "OTTMUSG00000050148.1";	ENSMUSG00000044708.5	protein_coding	Kcnj10
ENSMUSG00000050229	Pigm	4.84392	4.7152	4.64727	4.8577	4.88657	4.74831	4.99763	4.89424	4.87554	4.87427	4.9502	4.79848	4.87282	4.97724	5.01879	4.84801	5.00763	4.92661	4.93777	4.7921	5.04626	4.92335	4.87292	4.90963	chr1	172376546	172384099	+	gene_id "ENSMUSG00000050229.3"; gene_type "protein_coding"; gene_name "Pigm"; level 2; havana_gene "OTTMUSG00000050149.1";	ENSMUSG00000050229.3	protein_coding	Pigm
ENSMUSG00000102278	Gm37145	-1.78186	-1.71165	-3.92198	-1.06703	-2.83965	-2.25197	0.276813	0.522057	0.0231341	0.114951	0.304333	-0.0668352	-2.03207	-1.9096	-1.44583	-2.54519	-1.68359	-2.03872	0.382945	0.11737	0.0789607	-0.157775	0.204052	0.153756	chr1	172388234	172390989	-	gene_id "ENSMUSG00000102278.1"; gene_type "TEC"; gene_name "Gm37145"; level 2; havana_gene "OTTMUSG00000050150.1";	ENSMUSG00000102278.1	TEC	Gm37145
ENSMUSG00000026548	Slamf9	6.85176	6.38388	7.69411	7.68853	6.28191	8.11029	5.27409	5.03755	6.48374	6.50712	5.14894	6.57948	7.82838	6.27083	5.97358	8.3812	5.9824	7.72802	6.28915	5.15547	5.04321	7.11878	4.74503	6.09085	chr1	172475358	172478575	+	gene_id "ENSMUSG00000026548.4"; gene_type "protein_coding"; gene_name "Slamf9"; level 2; havana_gene "OTTMUSG00000021429.1";	ENSMUSG00000026548.4	protein_coding	Slamf9
ENSMUSG00000037995	Igsf9	2.99485	2.41383	4.07065	4.2302	2.79432	4.05054	2.33564	2.38059	3.1218	3.30713	2.35972	3.56101	4.22793	3.08955	2.86955	4.74966	2.14789	4.01828	3.00284	2.36827	2.00762	3.75476	1.9534	3.15752	chr1	172481788	172498878	+	gene_id "ENSMUSG00000037995.15"; gene_type "protein_coding"; gene_name "Igsf9"; level 2; havana_gene "OTTMUSG00000033897.1";	ENSMUSG00000037995.15	protein_coding	Igsf9
ENSMUSG00000026547	Tagln2	9.41293	9.40177	9.26553	9.27072	9.40802	9.32322	9.16632	9.1905	9.04479	9.07995	9.2347	9.10831	9.33798	9.4357	9.42779	9.24467	9.41129	9.30043	9.11119	9.39044	9.23018	8.99281	9.23637	9.12321	chr1	172500047	172507380	+	gene_id "ENSMUSG00000026547.15"; gene_type "protein_coding"; gene_name "Tagln2"; level 2; havana_gene "OTTMUSG00000021616.1";	ENSMUSG00000026547.15	protein_coding	Tagln2
ENSMUSG00000104351	Gm37125	-6.67176	-4.2647	-6.67176	-2.43348	-4.23504	-6.67176	-0.948355	-1.35799	-0.445392	-2.31159	-1.04955	-0.996635	-6.67176	-6.67176	-6.67176	-4.31652	-6.67176	-2.5949	-1.21366	-2.11328	-1.22301	-0.867488	-1.2761	-1.40599	chr1	172513249	172514807	+	gene_id "ENSMUSG00000104351.1"; gene_type "TEC"; gene_name "Gm37125"; level 2; havana_gene "OTTMUSG00000050152.1";	ENSMUSG00000104351.1	TEC	Gm37125
ENSMUSG00000026546	Cfap45	-1.21321	-2.48465	-1.12304	-1.25545	-1.32385	-1.68965	0.528684	-0.208354	-0.0351794	-0.295737	0.623968	0.330105	-2.03207	-1.9096	-1.09186	-1.58709	-1.93756	-0.660487	-0.230163	-0.211827	0.215246	-0.43814	-0.625818	0.408023	chr1	172520801	172545870	+	gene_id "ENSMUSG00000026546.16"; gene_type "protein_coding"; gene_name "Cfap45"; level 1; havana_gene "OTTMUSG00000034521.1";	ENSMUSG00000026546.16	protein_coding	Cfap45
ENSMUSG00000085184	4933439K11Rik	0.680004	0.69061	-0.138532	-0.272438	0.18331	0.2757	-0.0285313	0.885974	0.376229	0.826036	0.818721	0.709356	0.352943	0.58998	0.179716	-0.440978	0.862986	0.816879	0.479534	0.978201	0.752	0.700159	0.472042	0.978255	chr1	172538133	172558129	-	gene_id "ENSMUSG00000085184.9"; gene_type "processed_transcript"; gene_name "4933439K11Rik"; level 2; havana_gene "OTTMUSG00000034520.1";	ENSMUSG00000085184.9	processed_transcript	4933439K11Rik
ENSMUSG00000049598	Vsig8	-0.929677	-0.459064	-0.548386	0.00465095	-0.341676	-2.25197	-0.329994	-0.208354	-0.295317	-1.09012	-0.196105	-0.891738	-2.73096	0.369154	-0.367006	-1.58709	-0.706499	-1.3252	-0.573567	0.11737	0.299438	-2.11118	-0.483509	-1.00036	chr1	172555938	172563717	+	gene_id "ENSMUSG00000049598.9"; gene_type "protein_coding"; gene_name "Vsig8"; level 2; havana_gene "OTTMUSG00000036736.1";	ENSMUSG00000049598.9	protein_coding	Vsig8
ENSMUSG00000053318	Slamf8	8.0181	8.18569	8.00573	7.84925	7.96552	7.8949	3.79448	4.42399	4.55076	3.74261	4.53445	3.72257	7.58806	8.02993	8.02266	7.18324	8.07817	7.67871	4.42623	4.40118	4.59382	2.34372	3.40021	3.62325	chr1	172581758	172590568	-	gene_id "ENSMUSG00000053318.7"; gene_type "protein_coding"; gene_name "Slamf8"; level 2; havana_gene "OTTMUSG00000050153.1";	ENSMUSG00000053318.7	protein_coding	Slamf8
ENSMUSG00000026544	Dusp23	2.67336	2.73979	2.76675	2.50542	2.74859	2.76854	3.12086	3.38362	3.15478	2.94017	3.28194	2.87625	2.66598	2.53053	2.53037	2.50154	2.70979	2.42813	3.16653	3.39319	3.46823	2.84115	2.93266	2.94444	chr1	172630764	172632962	-	gene_id "ENSMUSG00000026544.6"; gene_type "protein_coding"; gene_name "Dusp23"; level 2; havana_gene "OTTMUSG00000050155.1";	ENSMUSG00000026544.6	protein_coding	Dusp23
ENSMUSG00000037860	Aim2	6.33205	6.21544	6.58151	6.69105	6.25354	6.6514	5.14059	5.05691	5.16172	5.06308	5.05903	5.15286	6.43572	6.32565	6.17146	6.65241	6.26476	6.34574	5.12734	4.86121	5.08384	5.17547	4.92808	4.98692	chr1	173350879	173466040	+	gene_id "ENSMUSG00000037860.15"; gene_type "protein_coding"; gene_name "Aim2"; level 2; havana_gene "OTTMUSG00000033253.1";	ENSMUSG00000037860.15	protein_coding	Aim2
ENSMUSG00000037849	Ifi206	8.73616	8.66589	9.22331	9.27903	8.56282	9.28508	2.2818	1.63957	4.08037	4.19912	1.64528	4.22936	9.00283	8.49502	8.44545	9.37821	8.43412	9.02866	4.05255	1.00117	1.55575	5.37689	1.17662	3.46419	chr1	173468485	173491041	-	gene_id "ENSMUSG00000037849.8"; gene_type "protein_coding"; gene_name "Ifi206"; level 2; havana_gene "OTTMUSG00000034635.1";	ENSMUSG00000037849.8	protein_coding	Ifi206
ENSMUSG00000070501	Ifi214	4.08834	3.58988	4.61126	4.92307	3.53227	4.95558	-3.28986	-6.67176	-1.42625	-1.84637	-3.42146	-2.33066	3.93216	3.27291	3.49036	5.03019	3.17065	4.09259	-2.18121	-6.67176	-6.67176	-0.377538	-6.67176	-2.15706	chr1	173519717	173535957	-	gene_id "ENSMUSG00000070501.14"; gene_type "protein_coding"; gene_name "Ifi214"; level 2; havana_gene "OTTMUSG00000033419.1";	ENSMUSG00000070501.14	protein_coding	Ifi214
ENSMUSG00000073491	Ifi213	7.98195	7.83696	8.45364	8.74677	7.84898	8.46347	2.09153	1.34781	3.72391	4.00959	1.16166	3.79507	8.35785	7.90047	7.9737	8.81842	7.73586	8.27955	3.86264	0.725825	1.62264	5.06381	0.944514	3.2205	chr1	173566283	173599274	-	gene_id "ENSMUSG00000073491.11"; gene_type "protein_coding"; gene_name "Ifi213"; level 1; havana_gene "OTTMUSG00000033987.1";	ENSMUSG00000073491.11	protein_coding	Ifi213
ENSMUSG00000043263	Ifi209	10.1705	10.0212	10.3732	10.5368	10.0889	10.5511	4.81781	4.56588	5.93062	6.03615	4.275	5.81188	10.0342	9.99655	9.9407	10.5618	10.0047	10.2994	5.78288	3.88195	4.37604	6.88253	4.21093	5.43593	chr1	173630917	173647928	+	gene_id "ENSMUSG00000043263.13"; gene_type "protein_coding"; gene_name "Ifi209"; level 2; havana_gene "OTTMUSG00000050198.1";	ENSMUSG00000043263.13	protein_coding	Ifi209
ENSMUSG00000066677	Ifi208	8.1364	8.01467	8.68209	8.83858	8.06006	8.86855	0.618287	0.61455	2.68038	2.88884	0.428909	3.07699	8.41313	7.82827	7.85118	9.05574	7.84551	8.56301	2.65539	0.238303	0.781576	4.39471	0.161356	2.10363	chr1	173673675	173698395	+	gene_id "ENSMUSG00000066677.12"; gene_type "protein_coding"; gene_name "Ifi208"; level 2; havana_gene "OTTMUSG00000033992.1";	ENSMUSG00000066677.12	protein_coding	Ifi208
ENSMUSG00000073490	Ifi207	9.70232	9.65844	10.0161	10.1588	9.63032	10.046	8.17687	8.05877	8.48086	8.53396	8.07781	8.48649	9.87444	9.65142	9.62997	10.1885	9.5594	9.86563	8.42232	8.13531	8.02033	8.82215	8.06575	8.37198	chr1	173723427	173741747	-	gene_id "ENSMUSG00000073490.11"; gene_type "protein_coding"; gene_name "Ifi207"; level 2; havana_gene "OTTMUSG00000033916.1";	ENSMUSG00000073490.11	protein_coding	Ifi207
ENSMUSG00000073489	Ifi204	10.6131	10.4846	10.8113	10.9358	10.4929	10.9957	6.02532	5.69478	7.01555	7.06936	5.76587	6.99562	10.7019	10.4048	10.3688	10.9979	10.4984	10.8475	6.8232	5.56496	5.75133	7.67594	5.76718	6.65287	chr1	173747293	173766943	-	gene_id "ENSMUSG00000073489.6"; gene_type "protein_coding"; gene_name "Ifi204"; level 2; havana_gene "OTTMUSG00000033920.1";	ENSMUSG00000073489.6	protein_coding	Ifi204
ENSMUSG00000090222	Ifi203-ps	4.99352	4.96377	5.48456	5.74406	5.10739	5.36058	1.56942	1.40072	2.47635	2.28606	1.60624	2.48639	5.30668	5.45159	5.41543	5.80984	5.30767	5.33274	2.34945	1.02378	1.33416	3.00376	1.53541	2.44127	chr1	173776529	173798270	-	gene_id "ENSMUSG00000090222.2"; gene_type "unprocessed_pseudogene"; gene_name "Ifi203-ps"; level 2; havana_gene "OTTMUSG00000033921.1";	ENSMUSG00000090222.2	unprocessed_pseudogene	Ifi203-ps
ENSMUSG00000090272	Mndal	9.70272	9.60313	9.86784	10.0695	9.5744	10.0324	5.61478	5.4406	6.0642	6.03193	5.4946	5.98716	9.68029	9.58049	9.53252	10.026	9.58925	9.85086	5.97875	5.21317	5.46271	6.61812	5.27329	5.83239	chr1	173849126	173942491	-	gene_id "ENSMUSG00000090272.8"; gene_type "protein_coding"; gene_name "Mndal"; level 2; havana_gene "OTTMUSG00000045572.1";	ENSMUSG00000090272.8	protein_coding	Mndal
ENSMUSG00000026536	Ifi211	8.70816	8.58653	8.89569	8.97467	8.61537	9.18942	3.00104	2.94102	4.18943	4.28955	2.88516	4.18808	8.77153	8.41745	8.40713	9.14652	8.55989	8.9989	4.05255	2.64113	2.6607	5.14481	2.99477	3.83623	chr1	173896345	173913046	-	gene_id "ENSMUSG00000026536.9"; gene_type "protein_coding"; gene_name "Ifi211"; level 2; havana_gene "OTTMUSG00000050203.1";	ENSMUSG00000026536.9	protein_coding	Ifi211
ENSMUSG00000039997	Ifi203	9.76656	9.70435	9.86628	10.0374	9.71213	9.86265	5.51332	5.32217	5.97284	6.04957	5.49905	6.02282	9.73209	9.77968	9.74195	9.98523	9.69493	9.80934	5.93896	5.10468	5.27011	6.69421	5.15314	5.87593	chr1	173920407	173942672	-	gene_id "ENSMUSG00000039997.16"; gene_type "protein_coding"; gene_name "Ifi203"; level 1; havana_gene "OTTMUSG00000026980.1";	ENSMUSG00000039997.16	protein_coding	Ifi203
ENSMUSG00000103588	Gm18445	1.39642	1.22133	0.897816	0.910561	1.17707	1.00798	-6.67176	-6.67176	-4.32012	-6.67176	-3.93254	-6.67176	1.34739	1.21227	1.35713	0.626879	1.54809	1.10492	-6.67176	-4.59337	-4.4839	-6.67176	-4.52615	-4.62815	chr1	173986926	174001972	-	gene_id "ENSMUSG00000103588.1"; gene_type "unprocessed_pseudogene"; gene_name "Gm18445"; level 2; havana_gene "OTTMUSG00000050205.1";	ENSMUSG00000103588.1	unprocessed_pseudogene	Gm18445
ENSMUSG00000054203	Ifi205	10.7777	10.6692	10.9746	11.0961	10.6498	11.1157	1.21461	1.1353	1.86104	2.56365	1.16166	1.75434	10.7898	10.5156	10.5226	11.2094	10.628	11.0203	1.69164	0.806278	1.14232	3.19047	0.756509	1.57572	chr1	174011998	174031810	-	gene_id "ENSMUSG00000054203.7"; gene_type "protein_coding"; gene_name "Ifi205"; level 2; havana_gene "OTTMUSG00000050206.1";	ENSMUSG00000054203.7	protein_coding	Ifi205
ENSMUSG00000045381	Olfr433	-1.56643	-1.21105	-0.956542	-1.72742	-0.509361	-0.836082	-6.67176	-6.67176	-6.67176	-6.67176	-6.67176	-6.67176	-0.926486	-1.9096	-3.1599	-1.42189	-0.829932	-1.19092	-6.67176	-6.67176	-6.67176	-4.5917	-6.67176	-6.67176	chr1	174040705	174044411	+	gene_id "ENSMUSG00000045381.6"; gene_type "protein_coding"; gene_name "Olfr433"; level 2; havana_gene "OTTMUSG00000050207.1";	ENSMUSG00000045381.6	protein_coding	Olfr433
ENSMUSG00000046486	Olfr231	0.0567821	-0.953482	1.43601	1.76516	-0.509361	0.774759	-6.67176	-6.67176	-6.67176	-6.67176	-6.67176	-6.67176	1.26526	0.218367	-0.367006	1.95837	-0.389197	0.78464	-6.67176	-6.67176	-6.67176	-6.67176	-6.67176	-6.67176	chr1	174113211	174121162	-	gene_id "ENSMUSG00000046486.4"; gene_type "protein_coding"; gene_name "Olfr231"; level 2; havana_gene "OTTMUSG00000050214.1";	ENSMUSG00000046486.4	protein_coding	Olfr231
ENSMUSG00000026532	Spta1	2.54031	3.02808	2.76675	3.30533	2.89012	2.85089	-3.28986	-2.87217	-2.93709	-2.61606	-1.66169	-0.996635	3.20318	3.05288	3.24062	3.1851	3.02685	3.02607	-1.68602	-2.87543	-2.44053	-0.953338	-1.84403	-0.914559	chr1	174172776	174248450	+	gene_id "ENSMUSG00000026532.7"; gene_type "protein_coding"; gene_name "Spta1"; level 2; havana_gene "OTTMUSG00000029638.1";	ENSMUSG00000026532.7	protein_coding	Spta1
ENSMUSG00000026526	Fh1	4.24621	4.1036	4.21289	4.12782	4.38989	4.28335	5.39312	5.28863	5.17142	5.26925	5.3296	5.31231	4.20241	4.05203	4.01695	3.97429	4.2672	4.04575	5.31137	5.47348	5.34507	5.28965	5.38884	5.3551	chr1	175600374	175625635	-	gene_id "ENSMUSG00000026526.14"; gene_type "protein_coding"; gene_name "Fh1"; level 2; havana_gene "OTTMUSG00000025588.1";	ENSMUSG00000026526.14	protein_coding	Fh1
ENSMUSG00000039783	Kmo	1.31729	0.933172	2.7548	2.96012	1.30897	2.92879	-0.948355	-0.106389	-0.704578	-1.34714	-0.291202	-0.61627	2.66598	0.885212	0.243303	2.84746	0.862986	2.30851	-0.510352	-0.869643	-0.429882	-0.0124617	-1.39852	-0.684101	chr1	175620381	175662116	+	gene_id "ENSMUSG00000039783.15"; gene_type "protein_coding"; gene_name "Kmo"; level 1; havana_gene "OTTMUSG00000025589.1";	ENSMUSG00000039783.15	protein_coding	Kmo
ENSMUSG00000026525	Opn3	0.983175	0.398858	0.853659	1.19461	1.001	1.26984	0.998013	1.07146	1.01615	1.02934	0.623968	1.11385	1.26526	0.669642	0.924664	0.626879	0.601507	0.848413	1.30906	0.779956	1.04811	1.09174	0.573226	1.10692	chr1	175662421	175692776	-	gene_id "ENSMUSG00000026525.9"; gene_type "protein_coding"; gene_name "Opn3"; level 2; tag "overlapping_locus"; havana_gene "OTTMUSG00000021478.1";	ENSMUSG00000026525.9	protein_coding	Opn3
ENSMUSG00000078185	Chml	1.31729	0.933172	1.49469	1.1573	1.38268	1.04343	4.1085	3.89778	3.52638	3.73847	4.23716	3.54708	1.37376	1.66519	1.32809	1.35259	1.01421	1.32264	3.92114	3.90953	3.9987	3.79151	4.0329	3.98318	chr1	175682237	175692901	-	gene_id "ENSMUSG00000078185.3"; gene_type "protein_coding"; gene_name "Chml"; level 2; tag "overlapping_locus"; havana_gene "OTTMUSG00000021480.1";	ENSMUSG00000078185.3	protein_coding	Chml
ENSMUSG00000039748	Exo1	-1.21321	-0.73501	-0.548386	-0.751044	-1.67634	-0.395375	4.16535	3.78621	3.80509	3.82295	3.92179	4.06642	0.060003	-1.50792	-0.465239	-0.608504	-1.46771	-1.06809	3.86562	3.84751	3.83908	3.85287	3.75276	4.12668	chr1	175880581	175913489	+	gene_id "ENSMUSG00000039748.11"; gene_type "protein_coding"; gene_name "Exo1"; level 1; tag "ncRNA_host"; havana_gene "OTTMUSG00000050253.1";	ENSMUSG00000039748.11	protein_coding	Exo1
ENSMUSG00000057335	Cep170	7.13741	7.0629	7.3763	7.44758	7.05542	7.20266	6.75213	6.70301	6.86774	6.8162	6.80507	6.83773	7.20541	7.14703	7.12252	7.29243	6.93567	7.13485	6.80428	6.63212	6.70564	6.92036	6.69029	6.84616	chr1	176733653	176814067	-	gene_id "ENSMUSG00000057335.11"; gene_type "protein_coding"; gene_name "Cep170"; level 2; tag "ncRNA_host"; havana_gene "OTTMUSG00000050317.1";	ENSMUSG00000057335.11	protein_coding	Cep170
ENSMUSG00000026504	Sdccag8	3.79416	3.91056	3.84115	3.84651	3.76142	3.81443	4.62591	4.41544	4.54082	4.75852	4.48149	4.70331	4.04722	3.70028	3.99403	3.88642	3.64639	3.96174	4.49716	4.38817	4.46075	4.7744	4.51638	4.61549	chr1	176814660	177020437	+	gene_id "ENSMUSG00000026504.17"; gene_type "protein_coding"; gene_name "Sdccag8"; level 2; tag "ncRNA_host"; tag "overlapping_locus"; havana_gene "OTTMUSG00000021519.1";	ENSMUSG00000026504.17	protein_coding	Sdccag8
ENSMUSG00000019699	Akt3	7.90426	7.82251	8.18737	8.24985	7.84925	8.16589	5.95612	6.10134	5.86438	5.70095	6.01041	5.66271	8.17687	7.82908	7.7498	8.41454	7.77246	8.15485	5.78446	5.93067	6.15951	5.70839	5.95232	5.80499	chr1	177020073	177258203	-	gene_id "ENSMUSG00000019699.16"; gene_type "protein_coding"; gene_name "Akt3"; level 2; havana_gene "OTTMUSG00000020798.1";	ENSMUSG00000019699.16	protein_coding	Akt3
ENSMUSG00000104391	Gm37960	-2.03519	-1.92634	-1.12304	0.37341	-1.48936	-1.11999	-1.58491	-2.32216	-4.32012	-3.00246	-2.74645	-1.51465	-0.803198	-1.19406	-1.09186	0.189575	-1.68359	-1.06809	-4.64725	-4.59337	-2.74338	-3.25427	-2.7941	-6.67176	chr1	177035040	177036936	-	gene_id "ENSMUSG00000104391.1"; gene_type "TEC"; gene_name "Gm37960"; level 2; havana_gene "OTTMUSG00000050329.1";	ENSMUSG00000104391.1	TEC	Gm37960
ENSMUSG00000097892	Gm26801	-3.27264	-4.2647	-1.12304	-1.25545	-1.67634	-1.68965	-2.75179	-3.25308	-3.46886	-3.00246	-3.04483	-6.67176	-0.803198	-0.717915	-1.44583	-1.01637	-0.964923	-0.49305	-2.64119	-2.3255	-4.4839	-6.67176	-4.52615	-4.62815	chr1	177428338	177443270	-	gene_id "ENSMUSG00000097892.2"; gene_type "antisense_RNA"; gene_name "Gm26801"; level 2; havana_gene "OTTMUSG00000050358.1";	ENSMUSG00000097892.2	antisense_RNA	Gm26801
ENSMUSG00000063659	Zbtb18	6.81323	6.69318	6.60334	6.51235	6.76511	6.41726	5.14813	5.3594	5.09871	5.0313	5.41116	5.03307	6.82606	6.89433	6.77463	6.68618	6.68399	6.74389	5.0495	5.20454	5.41986	4.86967	5.30673	5.00629	chr1	177442351	177450764	+	gene_id "ENSMUSG00000063659.11"; gene_type "protein_coding"; gene_name "Zbtb18"; level 2; havana_gene "OTTMUSG00000050359.1";	ENSMUSG00000063659.11	protein_coding	Zbtb18
ENSMUSG00000015961	Adss	4.98287	4.8029	5.12466	5.26752	4.77465	5.32681	6.92396	6.71219	6.52846	6.60239	6.64932	6.61996	5.26326	4.8268	4.89061	5.14659	4.75725	5.12795	6.6126	6.77015	6.67248	6.52149	6.96468	6.68844	chr1	177762962	177796511	-	gene_id "ENSMUSG00000015961.8"; gene_type "protein_coding"; gene_name "Adss"; level 2; havana_gene "OTTMUSG00000034836.1";	ENSMUSG00000015961.8	protein_coding	Adss
ENSMUSG00000026502	Desi2	4.6094	4.71983	4.38951	4.20299	4.57161	4.34148	5.3031	5.18058	5.11556	5.28635	5.34648	5.12031	4.23514	4.70919	4.7167	4.14535	4.61065	4.21255	5.12361	5.34695	5.44202	5.28263	5.3165	5.23117	chr1	178187417	178257301	+	gene_id "ENSMUSG00000026502.13"; gene_type "protein_coding"; gene_name "Desi2"; level 2; havana_gene "OTTMUSG00000029657.1";	ENSMUSG00000026502.13	protein_coding	Desi2
ENSMUSG00000104126	Gm37486	0.500609	0.531177	0.380282	-0.0819306	0.127225	0.151232	-1.80025	-1.76098	-2.54941	-1.09012	-1.66169	-1.10976	0.242798	0.669642	0.0434614	1.04904	-0.129254	0.683362	-1.31805	-1.61719	-1.79155	-1.04462	-1.2761	-1.2934	chr1	178299396	178299800	+	gene_id "ENSMUSG00000104126.1"; gene_type "processed_pseudogene"; gene_name "Gm37486"; level 1; tag "pseudo_consens"; havana_gene "OTTMUSG00000050380.1";	ENSMUSG00000104126.1	processed_pseudogene	Gm37486
ENSMUSG00000026500	Cox20	3.25759	3.29331	3.43208	3.21742	3.09406	3.5444	2.90638	2.91094	2.96701	2.88884	2.90675	2.97665	3.3631	3.10396	3.22495	3.37675	3.06199	3.46291	2.99741	3.35358	3.10277	3.05961	3.09459	3.09166	chr1	178319130	178322693	+	gene_id "ENSMUSG00000026500.6"; gene_type "protein_coding"; gene_name "Cox20"; level 2; havana_gene "OTTMUSG00000022143.1";	ENSMUSG00000026500.6	protein_coding	Cox20
ENSMUSG00000039630	Hnrnpu	7.90848	7.82116	7.9485	7.94849	7.85304	7.72926	8.88421	8.77304	8.72575	8.76083	8.8373	8.75321	7.86689	7.87076	7.86861	7.77736	7.86025	7.91159	8.80836	8.54163	8.69356	8.76743	8.73433	8.82205	chr1	178321108	178337797	-	gene_id "ENSMUSG00000039630.10"; gene_type "protein_coding"; gene_name "Hnrnpu"; level 2; tag "overlapping_locus"; havana_gene "OTTMUSG00000021881.1";	ENSMUSG00000039630.10	protein_coding	Hnrnpu
ENSMUSG00000026495	Efcab2	0.721572	0.201138	0.761071	1.23098	0.64933	0.595289	0.618287	0.317121	0.799702	0.695552	0.772442	1.25762	0.550821	1.10173	0.760508	0.424733	0.822567	0.683362	0.682552	0.453439	0.454377	0.980384	0.636943	0.734472	chr1	178406085	178484513	+	gene_id "ENSMUSG00000026495.8"; gene_type "protein_coding"; gene_name "Efcab2"; level 2; havana_gene "OTTMUSG00000050382.1";	ENSMUSG00000026495.8	protein_coding	Efcab2
ENSMUSG00000055067	Smyd3	1.34415	0.933172	1.43601	1.81393	1.20443	1.74931	3.29401	3.32551	3.30336	3.2208	3.24428	3.04431	1.37376	1.07272	0.885343	1.8655	1.27608	1.74746	3.22343	3.24711	3.49526	3.12391	3.20382	2.92129	chr1	178951960	179518041	-	gene_id "ENSMUSG00000055067.15"; gene_type "protein_coding"; gene_name "Smyd3"; level 2; havana_gene "OTTMUSG00000017093.1";	ENSMUSG00000055067.15	protein_coding	Smyd3
ENSMUSG00000026492	Tfb2m	-0.806394	-0.377683	-0.0519855	-0.378039	-0.341676	-0.216994	1.27096	1.15596	0.864929	1.30023	1.57961	1.06256	-0.00646493	0.416106	0.362641	-0.522311	-0.297246	0.085259	1.32648	1.00117	0.947327	0.552242	1.21887	1.45197	chr1	179528055	179546267	-	gene_id "ENSMUSG00000026492.11"; gene_type "protein_coding"; gene_name "Tfb2m"; level 2; havana_gene "OTTMUSG00000022545.1";	ENSMUSG00000026492.11	protein_coding	Tfb2m
ENSMUSG00000038949	Cnst	4.80336	4.70589	4.70744	4.7301	4.74701	4.5407	4.26235	4.28783	4.32309	4.10586	4.30984	4.42482	4.53006	4.74871	4.6122	4.66034	4.78117	4.8835	4.16574	4.17998	4.27828	4.18217	4.30219	4.2572	chr1	179546370	179627478	+	gene_id "ENSMUSG00000038949.8"; gene_type "protein_coding"; gene_name "Cnst"; level 2; havana_gene "OTTMUSG00000022551.1";	ENSMUSG00000038949.8	protein_coding	Cnst
ENSMUSG00000038936	Sccpdh	2.04654	1.96109	2.07798	1.6355	1.9335	2.10855	3.41772	3.11471	3.2433	3.17868	3.05427	3.27587	1.98283	2.45385	1.73436	1.67797	2.22744	1.67895	3.13722	3.13216	3.18807	3.23966	2.97642	3.22523	chr1	179668210	179687189	+	gene_id "ENSMUSG00000038936.13"; gene_type "protein_coding"; gene_name "Sccpdh"; level 2; havana_gene "OTTMUSG00000021897.1";	ENSMUSG00000038936.13	protein_coding	Sccpdh
ENSMUSG00000026491	Ahctf1	5.53235	5.57118	5.37948	5.41904	5.53001	5.07388	6.04161	5.93119	5.99304	5.94396	6.0738	5.94441	5.40745	5.48363	5.5551	5.20934	5.67138	5.47716	5.87898	5.8436	5.95974	5.88342	5.97098	5.96775	chr1	179744894	179803680	-	gene_id "ENSMUSG00000026491.13"; gene_type "protein_coding"; gene_name "Ahctf1"; level 1; tag "overlapping_locus"; havana_gene "OTTMUSG00000033771.1";	ENSMUSG00000026491.13	protein_coding	Ahctf1
ENSMUSG00000026490	Cdc42bpa	1.79721	2.16497	1.43601	1.6081	1.86656	1.04343	2.88849	3.01642	2.46588	2.76416	2.77798	2.83863	1.59164	2.23563	2.21857	1.83317	1.73391	1.64344	3.04553	2.76708	2.70767	2.78261	2.93266	2.97848	chr1	179960472	180165603	+	gene_id "ENSMUSG00000026490.18"; gene_type "protein_coding"; gene_name "Cdc42bpa"; level 1; havana_gene "OTTMUSG00000021765.1";	ENSMUSG00000026490.18	protein_coding	Cdc42bpa
ENSMUSG00000026489	Coq8a	-0.0793616	0.531177	0.555904	0.437066	1.20443	0.934352	2.52131	2.85516	2.41234	2.57297	2.6105	2.51529	1.14792	1.13017	0.962942	0.549385	0.822567	1.40977	2.56289	2.69847	2.48307	2.74221	2.46437	2.80597	chr1	180165238	180199602	-	gene_id "ENSMUSG00000026489.13"; gene_type "protein_coding"; gene_name "Coq8a"; level 2; havana_gene "OTTMUSG00000034709.1";	ENSMUSG00000026489.13	protein_coding	Coq8a
ENSMUSG00000104520	Gm37336	-2.34269	-1.71165	-3.92198	-1.72742	-2.14379	-2.64471	-2.05346	-2.87217	-2.93709	-4.37678	-3.93254	-2.6349	-0.926486	-0.619932	-1.09186	-3.46487	-1.27996	-1.82466	-3.83643	-3.77516	-2.74338	-6.67176	-3.69915	-4.62815	chr1	180202303	180212401	-	gene_id "ENSMUSG00000104520.1"; gene_type "lincRNA"; gene_name "Gm37336"; level 2; havana_gene "OTTMUSG00000050418.1";	ENSMUSG00000104520.1	lincRNA	Gm37336
ENSMUSG00000010609	Psen2	6.66064	6.53602	6.59582	6.5068	6.4998	6.55106	6.2346	6.38899	6.50115	6.55024	6.29454	6.46563	6.55719	6.48897	6.40052	6.76113	6.35432	6.54414	6.55096	6.37012	6.40611	6.56652	6.27248	6.38802	chr1	180227004	180263438	-	gene_id "ENSMUSG00000010609.15"; gene_type "protein_coding"; gene_name "Psen2"; level 2; havana_gene "OTTMUSG00000021488.1";	ENSMUSG00000010609.15	protein_coding	Psen2
ENSMUSG00000055676	Gm5069	-0.587541	-3.40755	-1.52784	-2.03768	-1.67634	-1.4738	-2.36078	-1.35799	-1.42625	-2.61606	-3.04483	-2.07954	-1.56328	-1.9096	-1.66182	-2.54519	-1.11386	-1.63829	-1.68602	-1.76438	-1.47945	-1.48151	-1.39852	-1.80858	chr1	180326970	180330550	-	gene_id "ENSMUSG00000055676.4"; gene_type "transcribed_processed_pseudogene"; gene_name "Gm5069"; level 1; tag "pseudo_consens"; havana_gene "OTTMUSG00000042718.1";	ENSMUSG00000055676.4	transcribed_processed_pseudogene	Gm5069
ENSMUSG00000038855	Itpkb	9.30502	9.22049	9.43606	9.41256	9.28195	9.25042	7.30789	7.41406	7.54465	7.40927	7.37772	7.28713	9.59073	9.28497	9.24243	9.53437	9.06005	9.33337	7.41093	7.38102	7.5321	7.26672	7.2855	7.31627	chr1	180330485	180424802	+	gene_id "ENSMUSG00000038855.10"; gene_type "protein_coding"; gene_name "Itpkb"; level 2; havana_gene "OTTMUSG00000021781.1";	ENSMUSG00000038855.10	protein_coding	Itpkb
ENSMUSG00000026496	Parp1	5.24583	5.1605	5.37948	5.43862	5.2829	5.33756	7.43548	7.38781	7.60823	7.60828	7.42196	7.67242	5.21667	5.06824	5.03235	5.28301	4.90732	5.34661	7.61652	7.35785	7.3833	7.55678	7.41665	7.58192	chr1	180568924	180601254	+	gene_id "ENSMUSG00000026496.11"; gene_type "protein_coding"; gene_name "Parp1"; level 2; tag "ncRNA_host"; havana_gene "OTTMUSG00000050450.1";	ENSMUSG00000026496.11	protein_coding	Parp1
ENSMUSG00000058729	Lin9	3.63467	3.66382	3.5681	3.59767	3.62125	3.83986	4.40137	4.14782	4.28487	4.3958	4.31389	4.22936	3.45859	3.79214	3.65138	3.75019	3.56297	3.49813	4.31936	4.29365	4.23083	4.28651	4.2522	4.16906	chr1	180641150	180690694	+	gene_id "ENSMUSG00000058729.13"; gene_type "protein_coding"; gene_name "Lin9"; level 2; havana_gene "OTTMUSG00000050451.1";	ENSMUSG00000058729.13	protein_coding	Lin9
ENSMUSG00000026497	Mixl1	0.839538	0.867928	0.98227	1.0392	0.870433	1.2396	-4.15771	-2.32216	-4.32012	-4.37678	-3.93254	-6.67176	1.29316	0.108309	0.472857	1.39751	-0.0520666	1.02438	-1.99661	-6.67176	-4.4839	-3.25427	-6.67176	-6.67176	chr1	180693043	180697034	-	gene_id "ENSMUSG00000026497.7"; gene_type "protein_coding"; gene_name "Mixl1"; level 2; havana_gene "OTTMUSG00000037622.1";	ENSMUSG00000026497.7	protein_coding	Mixl1
ENSMUSG00000026499	Acbd3	6.72465	6.68905	6.70081	6.73445	6.67751	6.65785	5.76212	5.6939	5.81468	5.6534	5.74655	5.73513	6.58567	6.63566	6.61327	6.86273	6.55423	6.76883	5.69005	5.53576	5.79821	5.68194	5.70815	5.63401	chr1	180726043	180754204	+	gene_id "ENSMUSG00000026499.5"; gene_type "protein_coding"; gene_name "Acbd3"; level 2; havana_gene "OTTMUSG00000050453.1";	ENSMUSG00000026499.5	protein_coding	Acbd3
ENSMUSG00000060743	H3f3a	2.70479	2.56556	2.71832	2.4905	2.50627	2.83074	3.05017	2.62253	2.55752	2.79635	2.60391	2.32164	2.79842	2.92886	2.64074	3.01537	2.99991	2.74535	2.46405	3.07917	2.6607	2.84115	2.74299	2.67371	chr1	180800832	180813943	-	gene_id "ENSMUSG00000060743.12"; gene_type "protein_coding"; gene_name "H3f3a"; level 2; havana_gene "OTTMUSG00000021525.1";	ENSMUSG00000060743.12	protein_coding	H3f3a
ENSMUSG00000073485	H3f3aos	-2.34269	-3.40755	-3.03342	-6.67176	-6.67176	-4.06273	-2.36078	-1.48022	-1.27806	-1.84637	-1.32339	-1.51465	-2.03207	-2.46823	-1.66182	-2.54519	-6.67176	-6.67176	-1.11631	-3.25626	-3.6516	-0.867488	-1.39852	-1.66154	chr1	180813776	180816859	+	gene_id "ENSMUSG00000073485.3"; gene_type "antisense_RNA"; gene_name "H3f3aos"; level 2; havana_gene "OTTMUSG00000029686.1";	ENSMUSG00000073485.3	antisense_RNA	H3f3aos
ENSMUSG00000038806	Sde2	6.07675	5.98197	5.8262	5.84137	6.11712	5.82391	4.9617	4.89424	4.84556	5.07297	4.97084	4.90969	6.04863	5.92824	5.92229	6.07646	6.01191	6.03057	4.94625	4.91361	4.86818	4.91125	4.99648	4.96586	chr1	180851127	180868113	+	gene_id "ENSMUSG00000038806.7"; gene_type "protein_coding"; gene_name "Sde2"; level 2; havana_gene "OTTMUSG00000050456.1";	ENSMUSG00000038806.7	protein_coding	Sde2
ENSMUSG00000026520	Pycr2	3.64551	3.64447	3.33906	3.24436	3.85071	3.42179	4.6014	4.66833	4.59469	4.63043	4.52051	4.72409	3.64335	3.58687	3.79622	2.95654	3.81039	3.50804	4.65025	4.65218	4.62271	4.45219	4.65748	4.68069	chr1	180904293	180908088	+	gene_id "ENSMUSG00000026520.8"; gene_type "protein_coding"; gene_name "Pycr2"; level 2; havana_gene "OTTMUSG00000050459.1";	ENSMUSG00000026520.8	protein_coding	Pycr2
ENSMUSG00000026519	Tmem63a	5.14441	5.01553	5.19271	5.00412	5.03303	5.18123	5.27926	5.33014	5.58475	5.46346	5.19682	5.43964	4.87974	4.85477	4.81937	5.12003	4.89275	4.96308	5.4259	5.36255	5.27662	5.5633	5.19607	5.28203	chr1	180942344	180975112	+	gene_id "ENSMUSG00000026519.16"; gene_type "protein_coding"; gene_name "Tmem63a"; level 2; havana_gene "OTTMUSG00000034843.1";	ENSMUSG00000026519.16	protein_coding	Tmem63a
ENSMUSG00000038776	Ephx1	3.55643	3.76136	3.75375	3.52629	3.53227	3.68573	4.72253	5.16791	4.62325	4.37996	4.98486	4.57421	3.20318	3.81422	3.50988	3.25389	3.62892	3.45269	4.65025	5.3736	5.09713	3.91172	4.56837	4.28239	chr1	180976210	181020904	-	gene_id "ENSMUSG00000038776.13"; gene_type "protein_coding"; gene_name "Ephx1"; level 2; tag "overlapping_locus"; havana_gene "OTTMUSG00000021983.1";	ENSMUSG00000038776.13	protein_coding	Ephx1
ENSMUSG00000026516	Nvl	5.11742	5.12604	5.15454	5.19342	5.1092	4.98551	5.47185	5.53829	5.44109	5.4809	5.5079	5.57392	5.11677	5.33426	5.44108	5.0284	5.29295	5.13436	5.54042	5.36919	5.41751	5.45811	5.66677	5.55632	chr1	181087138	181144204	-	gene_id "ENSMUSG00000026516.8"; gene_type "protein_coding"; gene_name "Nvl"; level 2; havana_gene "OTTMUSG00000050467.1";	ENSMUSG00000026516.8	protein_coding	Nvl
ENSMUSG00000062169	Cnih4	5.56555	5.73908	5.71798	5.71546	5.73389	5.95768	4.96811	5.05829	5.13222	5.19874	5.02736	5.0562	5.73568	5.70302	5.60738	5.87283	5.86417	5.81507	5.14831	5.18084	4.97764	5.17294	5.05596	5.14513	chr1	181144693	181168994	+	gene_id "ENSMUSG00000062169.13"; gene_type "protein_coding"; gene_name "Cnih4"; level 2; havana_gene "OTTMUSG00000022153.1";	ENSMUSG00000062169.13	protein_coding	Cnih4
ENSMUSG00000038733	Wdr26	8.45158	8.27255	8.44204	8.44705	8.28698	8.26025	8.57539	8.5243	8.47597	8.45328	8.56994	8.41384	8.35599	8.31685	8.30514	8.45012	8.29633	8.33782	8.44268	8.24822	8.49557	8.45627	8.39733	8.45151	chr1	181173228	181211552	-	gene_id "ENSMUSG00000038733.13"; gene_type "protein_coding"; gene_name "Wdr26"; level 2; havana_gene "OTTMUSG00000034873.1";	ENSMUSG00000038733.13	protein_coding	Wdr26
ENSMUSG00000054135	A430110L20Rik	-0.929677	-2.17865	-0.672037	-1.47222	-1.67634	-4.06273	-0.416345	-0.318078	-0.225755	-0.87204	-0.34121	-0.891738	-1.21003	-1.50792	-0.807844	-2.23987	-2.246	-3.51185	-0.230163	-1.14422	-0.429882	-0.377538	-0.179196	0.268254	chr1	181225986	181228498	+	gene_id "ENSMUSG00000054135.2"; gene_type "lincRNA"; gene_name "A430110L20Rik"; level 2; havana_gene "OTTMUSG00000042507.1";	ENSMUSG00000054135.2	lincRNA	A430110L20Rik
ENSMUSG00000004880	Lbr	2.51689	2.35552	2.34046	2.42921	2.40377	2.73641	5.99636	5.92894	5.68184	5.76641	5.94019	5.74939	2.52014	2.67265	2.6986	2.03144	1.9926	2.51911	5.73884	5.95955	5.89102	5.7171	5.85353	5.75677	chr1	181815335	181843046	-	gene_id "ENSMUSG00000004880.11"; gene_type "protein_coding"; gene_name "Lbr"; level 2; tag "ncRNA_host"; havana_gene "OTTMUSG00000050712.1";	ENSMUSG00000004880.11	protein_coding	Lbr
ENSMUSG00000022995	Enah	-1.78186	-1.92634	-0.328953	-0.378039	-1.32385	-0.971061	-2.75179	-2.57111	-3.46886	-2.31159	-3.93254	-2.6349	0.123543	-2.85739	-0.570652	-0.608504	-1.68359	-1.19092	-2.39294	-3.77516	-3.12717	-2.57235	-2.7941	-2.91784	chr1	181896384	182019990	-	gene_id "ENSMUSG00000022995.16"; gene_type "protein_coding"; gene_name "Enah"; level 2; havana_gene "OTTMUSG00000050713.1";	ENSMUSG00000022995.16	protein_coding	Enah
ENSMUSG00000026511	Srp9	4.17318	4.14549	4.02658	4.06373	4.17504	4.13513	4.07328	4.22564	4.15398	4.19309	4.30579	4.22354	4.14232	4.07049	4.05289	3.82197	4.27096	4.16638	4.23425	4.20986	4.25211	4.18719	4.22913	4.26641	chr1	182124737	182132407	+	gene_id "ENSMUSG00000026511.7"; gene_type "protein_coding"; gene_name "Srp9"; level 2; havana_gene "OTTMUSG00000022125.1";	ENSMUSG00000026511.7	protein_coding	Srp9
ENSMUSG00000038633	Degs1	7.22312	7.12268	7.26849	7.29488	7.10618	7.46126	7.92747	8.06305	7.92305	7.92024	8.06931	7.85072	7.26342	7.16174	7.06979	7.19521	7.10427	7.18897	7.8975	8.2339	8.08218	7.73481	7.94764	7.80262	chr1	182275772	182282804	-	gene_id "ENSMUSG00000038633.5"; gene_type "protein_coding"; gene_name "Degs1"; level 2; havana_gene "OTTMUSG00000021622.1";	ENSMUSG00000038633.5	protein_coding	Degs1
ENSMUSG00000047539	Fbxo28	5.14441	5.12604	5.21032	5.14421	5.02154	5.24162	5.48829	5.54712	5.50002	5.48214	5.44567	5.39887	5.1323	5.04975	5.02784	5.22501	5.10774	5.16129	5.48235	5.5822	5.52742	5.49302	5.38999	5.34536	chr1	182313102	182341629	-	gene_id "ENSMUSG00000047539.9"; gene_type "protein_coding"; gene_name "Fbxo28"; level 2; havana_gene "OTTMUSG00000050383.1";	ENSMUSG00000047539.9	protein_coding	Fbxo28
ENSMUSG00000026510	Trp53bp2	4.00242	4.08577	4.19088	4.08376	3.87646	4.20333	3.88753	3.88546	4.0631	3.91379	3.90043	3.96182	4.1839	3.80542	4.03503	4.39557	3.98993	4.24253	3.85065	3.89427	3.86003	3.96827	3.8467	4.04873	chr1	182409172	182462432	+	gene_id "ENSMUSG00000026510.10"; gene_type "protein_coding"; gene_name "Trp53bp2"; level 2; havana_gene "OTTMUSG00000027043.1";	ENSMUSG00000026510.10	protein_coding	Trp53bp2
ENSMUSG00000026509	Capn2	7.97552	7.7713	8.01045	8.0288	7.7682	7.96764	8.26188	8.13638	8.14731	8.27162	8.19484	8.30322	8.05637	7.68884	7.63522	8.14727	7.71978	8.03106	8.18065	8.19287	8.07062	8.39761	8.38579	8.29725	chr1	182467260	182517608	-	gene_id "ENSMUSG00000026509.15"; gene_type "protein_coding"; gene_name "Capn2"; level 2; havana_gene "OTTMUSG00000050407.1";	ENSMUSG00000026509.15	protein_coding	Capn2
ENSMUSG00000079164	Tlr5	-6.67176	-6.67176	-3.92198	-6.67176	-3.37484	-3.18609	0.220696	0.456927	0.235337	0.589309	0.167975	1.18753	-6.67176	-6.67176	-6.67176	-6.67176	-3.18039	-4.35884	0.279422	0.11737	-0.300296	1.11302	0.969478	0.76079	chr1	182954788	182976044	+	gene_id "ENSMUSG00000079164.8"; gene_type "protein_coding"; gene_name "Tlr5"; level 2; havana_gene "OTTMUSG00000050487.1";	ENSMUSG00000079164.8	protein_coding	Tlr5
ENSMUSG00000030768	Disp1	3.0117	3.14285	3.33103	3.00281	3.019	3.12357	4.46917	4.47628	4.52577	4.48493	4.35569	4.4845	3.11213	2.95294	3.0931	3.09933	2.99082	3.0466	4.37692	4.44162	4.30653	4.66881	4.56018	4.50889	chr1	183086266	183221522	-	gene_id "ENSMUSG00000030768.12"; gene_type "protein_coding"; gene_name "Disp1"; level 2; tag "overlapping_locus"; havana_gene "OTTMUSG00000050524.1";	ENSMUSG00000030768.12	protein_coding	Disp1
ENSMUSG00000046836	Brox	6.30752	6.24705	6.40439	6.32736	6.13855	6.4841	5.83636	5.79618	5.7198	5.87025	5.76365	5.79037	6.37501	6.21798	6.1279	6.41364	6.11696	6.30441	5.82792	5.7976	5.81707	5.9654	5.79886	5.76248	chr1	183276352	183297269	-	gene_id "ENSMUSG00000046836.13"; gene_type "protein_coding"; gene_name "Brox"; level 2; havana_gene "OTTMUSG00000050558.1";	ENSMUSG00000046836.13	protein_coding	Brox
ENSMUSG00000042901	Aida	7.63428	7.57989	7.70619	7.77152	7.57011	7.79606	5.08273	5.08951	5.08166	5.22854	5.1006	5.10296	7.5863	7.57933	7.53158	7.73942	7.53239	7.66908	5.26017	5.00166	5.11902	5.22883	5.01907	5.12881	chr1	183296590	183325476	+	gene_id "ENSMUSG00000042901.10"; gene_type "protein_coding"; gene_name "Aida"; level 2; havana_gene "OTTMUSG00000050559.1";	ENSMUSG00000042901.10	protein_coding	Aida
ENSMUSG00000056050	Mia3	5.22792	5.35459	5.14083	5.25873	5.26838	5.22627	6.13185	6.06219	6.15012	6.08503	6.06243	6.15419	5.17604	5.34946	5.3338	5.24665	5.45046	5.30459	6.10208	6.00215	6.02919	6.16894	6.05648	6.17826	chr1	183326725	183369553	-	gene_id "ENSMUSG00000056050.12"; gene_type "protein_coding"; gene_name "Mia3"; level 2; tag "fragmented_locus"; havana_gene "OTTMUSG00000050580.1";	ENSMUSG00000056050.12	protein_coding	Mia3
ENSMUSG00000072258	Taf1a	1.63265	1.68622	1.89401	1.95107	1.66465	2.02234	2.38753	2.29	2.47635	2.40567	2.50831	2.0979	1.9656	1.83029	1.82027	1.65965	1.64399	1.67895	2.45616	2.30507	2.43735	2.37046	2.2771	2.43311	chr1	183388981	183410198	+	gene_id "ENSMUSG00000072258.10"; gene_type "protein_coding"; gene_name "Taf1a"; level 2; tag "fragmented_locus"; havana_gene "OTTMUSG00000050605.1";	ENSMUSG00000072258.10	protein_coding	Taf1a
ENSMUSG00000039384	Dusp10	2.78541	2.83675	3.37074	3.38818	2.8033	3.76219	1.32519	1.11433	1.1789	1.25461	1.26556	1.6882	2.865	2.49817	2.66417	3.74585	2.63006	2.7537	1.48999	1.08956	1.33416	1.46707	1.13309	1.29875	chr1	184013302	184075636	+	gene_id "ENSMUSG00000039384.8"; gene_type "protein_coding"; gene_name "Dusp10"; level 2; havana_gene "OTTMUSG00000033984.1";	ENSMUSG00000039384.8	protein_coding	Dusp10
ENSMUSG00000103308	Gm37800	-1.78186	-0.22752	-0.548386	0.306816	-0.804281	-1.28607	-6.67176	-4.59069	-4.32012	-3.53181	-3.93254	-3.02094	-0.149359	-1.0595	-0.465239	-0.79807	-0.487409	-0.416096	-3.83643	-4.59337	-2.19035	-3.25427	-4.52615	-3.81468	chr1	184610280	184629473	-	gene_id "ENSMUSG00000103308.5"; gene_type "lincRNA"; gene_name "Gm37800"; level 2; havana_gene "OTTMUSG00000050979.1";	ENSMUSG00000103308.5	lincRNA	Gm37800
ENSMUSG00000039377	Hlx	6.50865	6.14231	6.57727	6.57293	6.29946	6.71118	4.97872	5.09621	5.09871	5.12776	4.90399	5.0611	6.60249	6.44719	6.34091	6.82572	6.18829	6.69757	5.0297	5.14391	5.04474	5.06245	4.87952	5.07345	chr1	184727140	184732619	-	gene_id "ENSMUSG00000039377.7"; gene_type "protein_coding"; gene_name "Hlx"; level 2; havana_gene "OTTMUSG00000037282.1";	ENSMUSG00000039377.7	protein_coding	Hlx
ENSMUSG00000102158	Gm34342	-0.929677	-1.92634	-0.672037	-0.615707	-1.1754	-1.28607	-3.28986	-1.76098	-1.59143	-1.49515	-2.49933	-1.86572	-1.56328	-0.528182	-1.44583	-0.608504	-1.11386	-0.954895	-3.32047	-1.61719	-2.44053	-2.57235	-2.02944	-2.91784	chr1	184736977	184739520	+	gene_id "ENSMUSG00000102158.1"; gene_type "lincRNA"; gene_name "Gm34342"; level 2; havana_gene "OTTMUSG00000050982.1";	ENSMUSG00000102158.1	lincRNA	Gm34342
ENSMUSG00000073481	Marc2	6.04538	6.10209	6.11045	6.22062	6.03948	6.32394	5.31487	5.27925	5.44376	5.42408	5.34253	5.49268	6.13884	5.85452	5.78481	6.18133	5.9346	6.13176	5.48623	5.34695	5.35617	5.4319	5.35015	5.368	chr1	184813068	184846451	-	gene_id "ENSMUSG00000073481.9"; gene_type "protein_coding"; gene_name "Marc2"; level 2; tag "ncRNA_host"; havana_gene "OTTMUSG00000034883.1";	ENSMUSG00000073481.9	protein_coding	Marc2
ENSMUSG00000039318	Rab3gap2	5.58538	5.774	5.48456	5.38918	5.63429	5.33399	7.26734	7.27011	7.27677	7.25312	7.27462	7.30171	5.41063	5.69709	5.73453	5.06888	5.62071	5.35074	7.24595	7.2784	7.21704	7.20861	7.18683	7.24902	chr1	185204117	185286759	+	gene_id "ENSMUSG00000039318.12"; gene_type "protein_coding"; gene_name "Rab3gap2"; level 2; tag "ncRNA_host"; havana_gene "OTTMUSG00000050654.1";	ENSMUSG00000039318.12	protein_coding	Rab3gap2
ENSMUSG00000026618	Iars2	4.957	5.09073	4.73204	4.92029	5.0781	4.66824	5.96148	6.03036	5.98939	6.00722	5.88144	6.0034	4.75488	4.98893	5.09186	4.53276	5.09507	4.79321	5.97668	6.00002	5.95	5.89575	5.95857	5.9349	chr1	185284726	185329396	-	gene_id "ENSMUSG00000026618.11"; gene_type "protein_coding"; gene_name "Iars2"; level 2; havana_gene "OTTMUSG00000021852.1";	ENSMUSG00000026618.11	protein_coding	Iars2
ENSMUSG00000026617	Bpnt1	3.79902	3.72498	3.59517	3.68547	3.66623	3.64592	4.5368	4.44932	4.47183	4.42441	4.41526	4.34925	3.58247	3.94804	3.94706	3.37675	3.93411	3.58494	4.3302	4.63392	4.38811	4.30512	4.58664	4.33589	chr1	185332149	185357777	+	gene_id "ENSMUSG00000026617.16"; gene_type "protein_coding"; gene_name "Bpnt1"; level 2; havana_gene "OTTMUSG00000021435.1";	ENSMUSG00000026617.16	protein_coding	Bpnt1
ENSMUSG00000026615	Eprs	5.79095	5.91087	5.39304	5.44444	5.85106	5.31053	7.12412	7.05556	6.9755	7.02632	7.02364	7.08106	5.71132	6.05418	6.05889	5.27852	5.89251	5.52185	6.97726	7.09872	6.96326	6.91355	7.2407	7.03826	chr1	185363044	185428360	+	gene_id "ENSMUSG00000026615.14"; gene_type "protein_coding"; gene_name "Eprs"; level 2; havana_gene "OTTMUSG00000050732.1";	ENSMUSG00000026615.14	protein_coding	Eprs
ENSMUSG00000039246	Lyplal1	-3.27264	-1.92634	-2.09254	-2.98072	-3.37484	-1.4738	-1.39758	-0.952045	-1.02075	-0.682636	-1.42759	-1.23252	-2.3396	-2.16204	-1.09186	-2.23987	-1.46771	-2.29017	-0.708966	-0.503563	-0.649101	-0.31938	-1.39852	-1.00036	chr1	186087731	186117310	-	gene_id "ENSMUSG00000039246.8"; gene_type "protein_coding"; gene_name "Lyplal1"; level 2; havana_gene "OTTMUSG00000027017.1";	ENSMUSG00000039246.8	protein_coding	Lyplal1
ENSMUSG00000001305	Rrp15	1.4956	1.70502	0.98227	1.30109	1.001	1.2087	2.94153	3.07728	3.06741	3.26748	3.20997	3.11525	1.20778	2.09843	1.86138	0.509019	1.97427	0.996506	3.14215	3.2423	3.1375	3.09747	3.28064	3.22995	chr1	186720978	186749358	-	gene_id "ENSMUSG00000001305.5"; gene_type "protein_coding"; gene_name "Rrp15"; level 2; havana_gene "OTTMUSG00000034905.1";	ENSMUSG00000001305.5	protein_coding	Rrp15
ENSMUSG00000039210	Gpatch2	4.15812	4.2323	4.29774	4.18919	4.20244	4.09346	3.90098	3.96959	3.9661	4.04352	4.04857	4.10496	4.06756	4.04458	4.21629	4.19071	3.88098	4.26899	4.04204	3.92763	3.94089	4.06969	3.96624	4.04069	chr1	187215508	187351704	+	gene_id "ENSMUSG00000039210.16"; gene_type "protein_coding"; gene_name "Gpatch2"; level 2; havana_gene "OTTMUSG00000023031.1";	ENSMUSG00000039210.16	protein_coding	Gpatch2
ENSMUSG00000104394	Gm37254	-0.311191	-0.637045	-0.548386	-0.174042	-0.423084	-0.216994	1.27096	1.25508	0.799702	1.05618	1.40859	0.709356	0.123543	-0.210341	-0.570652	0.083614	-0.389197	0.187432	0.479534	1.08956	1.14232	0.782137	1.25992	1.24383	chr1	187236457	187240357	+	gene_id "ENSMUSG00000104394.2"; gene_type "TEC"; gene_name "Gm37254"; level 2; havana_gene "OTTMUSG00000050913.1";	ENSMUSG00000104394.2	TEC	Gm37254
ENSMUSG00000026608	Kctd3	3.65627	3.73873	3.59517	3.64561	3.63137	3.75686	3.75057	3.95786	3.70622	3.88788	3.85119	3.93355	3.54815	3.61733	3.69183	3.57552	3.65793	3.64003	3.89511	3.76939	3.83203	3.9799	3.86011	3.7136	chr1	188971095	189007841	-	gene_id "ENSMUSG00000026608.12"; gene_type "protein_coding"; gene_name "Kctd3"; level 2; havana_gene "OTTMUSG00000050925.1";	ENSMUSG00000026608.12	protein_coding	Kctd3
ENSMUSG00000026605	Cenpf	0.913144	0.900919	1.02271	0.00465095	0.688614	0.896078	6.46341	6.25352	5.58475	5.82317	6.54177	5.87735	0.916378	1.38742	1.10664	0.083614	1.21493	0.372338	5.73803	6.1775	6.30727	5.77498	6.47292	6.14743	chr1	189640606	189688086	-	gene_id "ENSMUSG00000026605.14"; gene_type "protein_coding"; gene_name "Cenpf"; level 1; havana_gene "OTTMUSG00000035168.1";	ENSMUSG00000026605.14	protein_coding	Cenpf
ENSMUSG00000026603	Smyd2	3.92446	3.9426	3.99136	3.96462	3.87646	4.06786	5.08862	4.92316	4.96936	5.05478	4.97595	5.03639	3.86867	4.12096	3.9894	3.78441	4.04367	3.88017	5.04688	5.06707	4.95023	4.89445	5.0369	4.86181	chr1	189880492	189922363	-	gene_id "ENSMUSG00000026603.13"; gene_type "protein_coding"; gene_name "Smyd2"; level 2; havana_gene "OTTMUSG00000017096.1";	ENSMUSG00000026603.13	protein_coding	Smyd2
ENSMUSG00000089872	Rps6kc1	4.60107	4.9222	4.23458	4.24805	4.8262	4.05054	4.64203	4.67908	4.68551	4.58968	4.73781	4.71166	4.26363	4.8505	4.85288	4.07104	4.91214	4.26899	4.74073	4.85176	4.68664	4.63795	4.84621	4.65461	chr1	190700202	190911770	-	gene_id "ENSMUSG00000089872.10"; gene_type "protein_coding"; gene_name "Rps6kc1"; level 1; havana_gene "OTTMUSG00000034895.1";	ENSMUSG00000089872.10	protein_coding	Rps6kc1
ENSMUSG00000026634	Angel2	4.07236	4.21928	4.16401	4.0986	4.16811	4.16763	5.23036	5.16664	5.12724	5.19119	5.14554	5.24776	4.06351	4.28804	4.13481	3.94432	4.14958	4.16638	5.11236	5.08196	5.21698	5.26966	5.09902	5.20984	chr1	190925112	190946962	+	gene_id "ENSMUSG00000026634.16"; gene_type "protein_coding"; gene_name "Angel2"; level 2; havana_gene "OTTMUSG00000021514.1";	ENSMUSG00000026634.16	protein_coding	Angel2
ENSMUSG00000037568	Vash2	-1.21321	-4.2647	-2.09254	-2.98072	-2.45017	-2.25197	2.92406	2.874	2.85909	2.85866	2.78382	3.08344	-3.2697	-4.25059	-3.1599	-2.54519	-4.0575	-1.82466	3.18575	2.82615	2.84708	2.99232	2.74299	3.02265	chr1	190947646	190979296	-	gene_id "ENSMUSG00000037568.12"; gene_type "protein_coding"; gene_name "Vash2"; level 2; havana_gene "OTTMUSG00000051246.1";	ENSMUSG00000037568.12	protein_coding	Vash2
ENSMUSG00000066595	Flvcr1	4.08037	3.9505	3.96046	4.0986	3.99088	4.17164	6.30038	6.29487	6.29989	6.25103	6.30627	6.13415	4.00144	4.02199	3.74222	4.20973	4.00356	3.95813	6.25032	6.07433	6.30217	6.39638	6.24143	6.15241	chr1	191005847	191026158	-	gene_id "ENSMUSG00000066595.9"; gene_type "protein_coding"; gene_name "Flvcr1"; level 2; havana_gene "OTTMUSG00000051405.1";	ENSMUSG00000066595.9	protein_coding	Flvcr1
ENSMUSG00000026632	Tatdn3	0.721572	0.35191	0.853659	1.1573	0.726857	0.642292	2.36182	2.49856	2.55752	2.45692	2.32005	2.50572	0.804511	1.31495	1.03658	0.962003	0.694034	0.751665	2.26162	2.43727	2.23843	2.49724	2.31655	2.57335	chr1	191045826	191062932	-	gene_id "ENSMUSG00000026632.17"; gene_type "protein_coding"; gene_name "Tatdn3"; level 2; havana_gene "OTTMUSG00000021552.1";	ENSMUSG00000026632.17	protein_coding	Tatdn3
ENSMUSG00000062510	Nsl1	0.721572	1.24722	0.662132	1.23098	1.33396	0.971637	4.60689	4.58886	4.29674	4.36394	4.48866	4.3992	1.26526	1.07272	1.03658	1.07692	1.15108	0.968079	4.4778	4.45416	4.42839	4.37062	4.42233	4.51857	chr1	191063012	191086474	+	gene_id "ENSMUSG00000062510.12"; gene_type "protein_coding"; gene_name "Nsl1"; level 2; havana_gene "OTTMUSG00000029639.1";	ENSMUSG00000062510.12	protein_coding	Nsl1
ENSMUSG00000026630	Batf3	0.839538	1.14076	1.31095	1.3349	0.969452	0.934352	1.09485	0.885974	0.927334	0.625599	0.863562	0.742326	0.550821	1.04311	0.670849	1.23377	0.281909	0.968079	0.786903	0.753144	1.43066	0.240479	0.636943	1.08626	chr1	191097847	191108945	+	gene_id "ENSMUSG00000026630.9"; gene_type "protein_coding"; gene_name "Batf3"; level 2; havana_gene "OTTMUSG00000051413.1";	ENSMUSG00000026630.9	protein_coding	Batf3
ENSMUSG00000026628	Atf3	9.20793	9.28234	9.26408	9.27468	9.30633	9.47405	8.1164	8.28554	8.26204	8.19539	8.31158	8.10775	8.95642	9.04515	9.02856	9.37803	9.18476	9.10745	8.18975	8.41639	8.39706	8.16083	8.13824	8.05475	chr1	191170296	191218039	-	gene_id "ENSMUSG00000026628.13"; gene_type "protein_coding"; gene_name "Atf3"; level 2; havana_gene "OTTMUSG00000021405.1";	ENSMUSG00000026628.13	protein_coding	Atf3
ENSMUSG00000073478	D730003I15Rik	0.401787	0.147164	0.555904	0.612737	0.388099	0.151232	0.433145	0.673074	0.133134	0.434264	0.623968	0.414351	-0.0761437	0.049962	0.472857	0.735832	1.01421	0.328286	0.997288	0.158818	0.9986	0.782137	0.86692	1.08626	chr1	191224454	191226140	+	gene_id "ENSMUSG00000073478.6"; gene_type "lincRNA"; gene_name "D730003I15Rik"; level 2; havana_gene "OTTMUSG00000033978.1";	ENSMUSG00000073478.6	lincRNA	D730003I15Rik
ENSMUSG00000103174	Gm37168	-0.587541	-0.73501	-1.78274	-0.751044	-0.264618	-1.94359	2.56704	2.98211	2.55752	2.11791	2.49412	2.44693	-1.56328	-0.823041	-0.684379	-1.98802	-0.706499	-2.5949	2.1873	2.47878	2.71536	1.95339	2.64567	2.57335	chr1	191267178	191288714	+	gene_id "ENSMUSG00000103174.1"; gene_type "lincRNA"; gene_name "Gm37168"; level 2; havana_gene "OTTMUSG00000051443.1";	ENSMUSG00000103174.1	lincRNA	Gm37168
ENSMUSG00000037499	Nenf	3.61826	3.53839	3.43208	3.56954	3.45464	3.6688	3.68986	3.75945	3.89762	3.7007	3.77107	3.92998	3.59933	3.38336	3.49689	3.6609	3.51938	3.57083	3.88632	3.78932	3.78535	3.80137	3.8195	3.70346	chr1	191306789	191318194	-	gene_id "ENSMUSG00000037499.9"; gene_type "protein_coding"; gene_name "Nenf"; level 2; havana_gene "OTTMUSG00000021423.1";	ENSMUSG00000037499.9	protein_coding	Nenf
ENSMUSG00000026627	Tmem206	2.99485	3.26825	3.22236	2.94924	3.10136	3.21191	6.59959	6.68401	6.77056	6.60466	6.67116	6.55649	3.19581	3.03795	3.2638	2.99359	2.93504	2.91131	6.70123	6.80442	6.82895	6.44542	6.46636	6.46807	chr1	191325912	191350914	+	gene_id "ENSMUSG00000026627.7"; gene_type "protein_coding"; gene_name "Tmem206"; level 2; havana_gene "OTTMUSG00000029581.1";	ENSMUSG00000026627.7	protein_coding	Tmem206
ENSMUSG00000026626	Ppp2r5a	7.64849	7.71444	7.82386	7.84045	7.71121	7.75622	5.91692	5.9856	5.79076	5.83581	6.03022	5.82925	7.80132	7.70163	7.74432	7.8415	7.69165	7.75816	5.84765	5.96247	6.0051	5.77498	6.04405	5.82773	chr1	191351975	191403272	-	gene_id "ENSMUSG00000026626.11"; gene_type "protein_coding"; gene_name "Ppp2r5a"; level 2; havana_gene "OTTMUSG00000051528.1";	ENSMUSG00000026626.11	protein_coding	Ppp2r5a
ENSMUSG00000103114	Gm32200	-0.929677	-1.52481	-0.672037	-0.615707	-1.0408	-0.971061	-2.75179	-2.87217	-4.32012	-6.67176	-3.42146	-4.39273	-1.77872	-0.717915	-0.684379	-1.42189	-1.68359	-1.19092	-3.83643	-4.59337	-6.67176	-6.67176	-4.52615	-4.62815	chr1	191436340	191465048	-	gene_id "ENSMUSG00000103114.1"; gene_type "lincRNA"; gene_name "Gm32200"; level 2; havana_gene "OTTMUSG00000051570.1";	ENSMUSG00000103114.1	lincRNA	Gm32200
ENSMUSG00000037474	Dtl	1.1138	0.69061	-0.548386	0.817954	0.726857	0.595289	5.2445	5.09353	4.96006	5.09901	5.0384	5.20257	0.724804	0.745135	0.179716	0.700421	0.902304	0.647958	5.10607	5.03683	4.96642	5.09355	5.02057	5.13259	chr1	191537356	191575544	-	gene_id "ENSMUSG00000037474.13"; gene_type "protein_coding"; gene_name "Dtl"; level 2; havana_gene "OTTMUSG00000051673.1";	ENSMUSG00000037474.13	protein_coding	Dtl
ENSMUSG00000037461	Ints7	2.54031	2.79348	2.50651	2.28097	2.66242	2.12519	5.57757	5.41832	5.44109	5.45088	5.30238	5.42322	2.42247	2.96088	2.98565	1.69606	2.76416	2.33101	5.46771	5.38237	5.33513	5.39654	5.61531	5.45217	chr1	191575636	191623688	+	gene_id "ENSMUSG00000037461.10"; gene_type "protein_coding"; gene_name "Ints7"; level 2; havana_gene "OTTMUSG00000051636.1";	ENSMUSG00000037461.10	protein_coding	Ints7
ENSMUSG00000026623	Lpgat1	4.04806	4.20944	3.87468	3.99666	4.24259	3.68573	5.95719	6.02335	5.89982	5.81926	6.0558	5.76151	3.70176	4.21358	4.22813	3.5409	4.48031	3.99029	5.78052	5.89356	6.04909	5.78081	5.94605	5.84474	chr1	191717834	191784255	+	gene_id "ENSMUSG00000026623.16"; gene_type "protein_coding"; gene_name "Lpgat1"; level 2; havana_gene "OTTMUSG00000021870.1";	ENSMUSG00000026623.16	protein_coding	Lpgat1
ENSMUSG00000102840	Gm38037	-6.67176	-6.67176	-3.92198	-6.67176	-4.23504	-6.67176	-2.05346	-1.2453	-2.93709	-2.31159	-0.968715	-2.07954	-6.67176	-6.67176	-6.67176	-6.67176	-6.67176	-6.67176	-1.68602	-1.36141	-1.11008	-4.5917	-2.02944	-2.36897	chr1	191820370	191821993	-	gene_id "ENSMUSG00000102840.1"; gene_type "antisense_RNA"; gene_name "Gm38037"; level 2; havana_gene "OTTMUSG00000051202.1";	ENSMUSG00000102840.1	antisense_RNA	Gm38037
ENSMUSG00000026622	Nek2	1.23357	0.0910911	-0.0519855	0.718991	1.30897	0.595289	5.26372	5.23622	4.51311	4.65916	5.27359	4.86735	1.0532	1.28995	1.14043	0.424733	0.694034	0.611664	4.75044	5.28044	5.17302	4.71128	5.30428	4.9701	chr1	191821444	191833050	+	gene_id "ENSMUSG00000026622.15"; gene_type "protein_coding"; gene_name "Nek2"; level 2; havana_gene "OTTMUSG00000027018.1";	ENSMUSG00000026622.15	protein_coding	Nek2
ENSMUSG00000055833	1700034H15Rik	-1.37904	-0.637045	-1.31129	-1.72742	-1.32385	-2.25197	-1.58491	-0.785165	-0.802467	-1.6601	-1.22622	-1.3667	-1.37587	-1.0595	-1.09186	-1.42189	-0.964923	-2.98172	-1.43059	-2.57442	-1.11008	-0.953338	-1.67976	-1.2934	chr1	191886130	191907527	-	gene_id "ENSMUSG00000055833.14"; gene_type "antisense_RNA"; gene_name "1700034H15Rik"; level 1; havana_gene "OTTMUSG00000019911.1";	ENSMUSG00000055833.14	antisense_RNA	1700034H15Rik
ENSMUSG00000037434	Slc30a1	5.71195	6.13366	5.25345	5.23654	6.07882	5.05229	4.95956	4.99661	4.87752	4.89857	5.19353	4.70122	5.14384	6.06619	6.09488	4.98123	6.02866	5.11666	4.93919	4.84702	5.16463	4.76267	4.80173	4.80445	chr1	191906767	191913247	+	gene_id "ENSMUSG00000037434.7"; gene_type "protein_coding"; gene_name "Slc30a1"; level 2; havana_gene "OTTMUSG00000021865.1";	ENSMUSG00000037434.7	protein_coding	Slc30a1
ENSMUSG00000026637	Traf5	3.69851	3.58988	3.35499	3.04428	3.31098	3.21968	3.5602	3.67248	3.65181	3.29027	3.72321	3.36854	3.15837	3.4068	3.30163	2.98625	3.36611	3.13876	3.56537	3.85698	3.67147	3.19047	3.56897	3.3818	chr1	191997205	192092559	-	gene_id "ENSMUSG00000026637.13"; gene_type "protein_coding"; gene_name "Traf5"; level 2; tag "ncRNA_host"; tag "fragmented_locus"; havana_gene "OTTMUSG00000050773.1";	ENSMUSG00000026637.13	protein_coding	Traf5
ENSMUSG00000037395	Rcor3	3.22182	3.08661	3.19608	3.18997	3.10136	2.71458	4.52236	4.62637	4.44808	4.41408	4.44323	4.45248	2.98104	3.06029	3.25611	2.88737	3.09631	2.99822	4.49138	4.34842	4.53426	4.49738	4.48426	4.54341	chr1	192098546	192138062	-	gene_id "ENSMUSG00000037395.15"; gene_type "protein_coding"; gene_name "Rcor3"; level 2; havana_gene "OTTMUSG00000050904.1";	ENSMUSG00000037395.15	protein_coding	Rcor3
ENSMUSG00000097316	Gm10516	-2.03519	-1.21105	-2.4876	-1.47222	-2.14379	-2.64471	0.0379267	0.423225	0.18514	-0.105265	-0.150808	0.493947	-1.37587	-0.936433	-0.942873	-3.46487	-1.27996	-1.63829	0.00435913	-0.639062	-0.239622	0.278638	-0.417294	0.268254	chr1	192136896	192151026	+	gene_id "ENSMUSG00000097316.2"; gene_type "antisense_RNA"; gene_name "Gm10516"; level 2; havana_gene "OTTMUSG00000050908.1";	ENSMUSG00000097316.2	antisense_RNA	Gm10516
ENSMUSG00000037375	Hhat	0.120321	0.147164	0.106934	-0.0819306	-0.423084	0.687813	0.162308	0.388717	1.09982	0.552081	0.649799	0.709356	0.352943	-0.0743268	-0.367006	0.335215	-0.297246	0.611664	0.761514	1.44826	1.23074	0.583064	0.363223	0.734472	chr1	192496711	192771223	-	gene_id "ENSMUSG00000037375.16"; gene_type "protein_coding"; gene_name "Hhat"; level 1; havana_gene "OTTMUSG00000027097.1";	ENSMUSG00000037375.16	protein_coding	Hhat
ENSMUSG00000016181	Diexf	2.25907	2.80224	2.01923	1.86111	2.48411	1.63775	4.13531	4.2109	4.22713	4.12183	4.24141	4.16698	1.91262	2.59316	2.79724	0.189575	3.00895	1.81286	4.12651	4.09978	4.1594	4.03667	4.25981	4.1063	chr1	193091104	193130272	-	gene_id "ENSMUSG00000016181.9"; gene_type "protein_coding"; gene_name "Diexf"; level 2; havana_gene "OTTMUSG00000050855.1";	ENSMUSG00000016181.9	protein_coding	Diexf
ENSMUSG00000079144	A130010J15Rik	1.23357	1.41648	0.940661	0.556524	1.09172	0.896078	2.7955	2.41529	2.26305	2.49665	2.66218	2.63424	0.640434	1.68449	1.14043	0.189575	1.33474	1.02438	2.39968	2.48694	2.2596	2.42252	2.53296	2.52042	chr1	193168046	193177832	+	gene_id "ENSMUSG00000079144.7"; gene_type "protein_coding"; gene_name "A130010J15Rik"; level 2; tag "overlapping_locus"; havana_gene "OTTMUSG00000020793.1";	ENSMUSG00000079144.7	protein_coding	A130010J15Rik
ENSMUSG00000037318	Traf3ip3	2.14148	1.76	1.65765	1.81393	1.90041	1.5906	4.71493	4.7021	4.52072	4.52631	4.62838	4.70749	1.89452	2.12693	2.54306	2.03144	2.06369	1.73063	4.65543	4.67913	4.62475	4.67419	4.73049	4.64051	chr1	193175453	193201703	-	gene_id "ENSMUSG00000037318.10"; gene_type "protein_coding"; gene_name "Traf3ip3"; level 1; havana_gene "OTTMUSG00000027078.1";	ENSMUSG00000037318.10	protein_coding	Traf3ip3
ENSMUSG00000026639	Lamb3	-0.806394	-2.48465	-3.92198	-1.47222	-1.89121	-3.18609	-0.825102	-0.436839	-0.907485	-0.59651	-1.04955	-1.10976	-1.77872	-0.619932	-2.22456	-2.54519	-1.27996	-2.5949	-0.781749	-0.788618	-0.429882	-1.92619	-0.625818	-0.83358	chr1	193207699	193343878	+	gene_id "ENSMUSG00000026639.18"; gene_type "protein_coding"; gene_name "Lamb3"; level 2; tag "overlapping_locus"; havana_gene "OTTMUSG00000025453.1";	ENSMUSG00000026639.18	protein_coding	Lamb3
ENSMUSG00000104348	Gm37691	-4.14199	-2.48465	-2.4876	-2.43348	-2.83965	-6.67176	-0.416345	-0.866194	-1.27806	-1.21292	-1.42759	-0.61627	-4.1393	-1.69483	-2.22456	-2.93295	-6.67176	-4.35884	-1.31805	-1.61719	-1.47945	-1.48151	-0.869657	-1.66154	chr1	193281271	193283843	+	gene_id "ENSMUSG00000104348.1"; gene_type "TEC"; gene_name "Gm37691"; level 2; tag "overlapping_locus"; havana_gene "OTTMUSG00000050858.1";	ENSMUSG00000104348.1	TEC	Gm37691
ENSMUSG00000026640	Plxna2	0.349716	-0.091523	0.250072	0.00465095	1.06211	0.214808	5.06092	5.06377	5.15684	5.20625	5.16359	5.26913	0.405015	0.707882	-0.942873	0.700421	-0.0520666	0.13725	5.17018	5.00166	5.08236	5.21659	5.10607	5.20506	chr1	194618218	194816869	+	gene_id "ENSMUSG00000026640.12"; gene_type "protein_coding"; gene_name "Plxna2"; level 2; tag "overlapping_locus"; havana_gene "OTTMUSG00000017321.1";	ENSMUSG00000026640.12	protein_coding	Plxna2
ENSMUSG00000016494	Cd34	-0.929677	0.531177	-0.672037	-1.06703	0.0688714	-0.598965	1.15597	1.56427	0.864929	1.08253	0.990284	0.56938	0.242798	0.505661	1.10664	-2.23987	0.45054	-0.143749	0.786903	1.73531	1.7627	0.160993	2.03844	0.812027	chr1	194938819	194961279	+	gene_id "ENSMUSG00000016494.9"; gene_type "protein_coding"; gene_name "Cd34"; level 2; havana_gene "OTTMUSG00000050886.1";	ENSMUSG00000016494.9	protein_coding	Cd34
ENSMUSG00000096929	A330023F24Rik	0.401787	-0.300648	0.316645	0.817954	0.388099	0.390278	2.29545	1.89449	1.67351	1.23125	1.76829	1.21127	-0.22649	0.630361	0.924664	0.900919	-0.129254	0.456602	1.77012	1.41444	1.46752	0.909195	1.75232	1.36886	chr1	194976375	195037904	+	gene_id "ENSMUSG00000096929.7"; gene_type "processed_transcript"; gene_name "A330023F24Rik"; level 2; tag "ncRNA_host"; tag "overlapping_locus"; havana_gene "OTTMUSG00000050888.1";	ENSMUSG00000096929.7	processed_transcript	A330023F24Rik
ENSMUSG00000016493	Cd46	-1.37904	-1.07652	-3.03342	-2.03768	-1.48936	-4.06273	-0.329994	-0.262173	-1.42625	-0.295737	-0.560618	-1.3667	-2.73096	-0.360526	-1.66182	-2.93295	-1.11386	-1.82466	-1.02512	-0.955491	-1.34554	-0.56756	-0.353986	-0.614794	chr1	195036826	195092249	-	gene_id "ENSMUSG00000016493.13"; gene_type "protein_coding"; gene_name "Cd46"; level 2; tag "overlapping_locus"; havana_gene "OTTMUSG00000034956.1";	ENSMUSG00000016493.13	protein_coding	Cd46
ENSMUSG00000016481	Cr1l	6.18935	6.12496	6.30234	6.23188	6.04516	6.41557	5.58036	5.51348	5.60875	5.60651	5.61423	5.53564	6.22465	6.03926	6.01743	6.21151	6.15612	6.21122	5.58271	5.67618	5.58412	5.66763	5.60936	5.54311	chr1	195097382	195131586	-	gene_id "ENSMUSG00000016481.15"; gene_type "protein_coding"; gene_name "Cr1l"; level 2; havana_gene "OTTMUSG00000050896.1";	ENSMUSG00000016481.15	protein_coding	Cr1l
ENSMUSG00000050530	Fam171a1	-3.27264	-1.92634	-3.03342	-2.43348	-2.83965	-2.25197	0.964234	1.27411	1.15302	1.08253	0.271433	0.806088	-2.3396	-2.85739	-1.66182	-2.54519	-2.246	-4.35884	1.34369	1.70764	1.5211	0.119545	1.25992	0.680351	chr2	3114224	3227806	+	gene_id "ENSMUSG00000050530.14"; gene_type "protein_coding"; gene_name "Fam171a1"; level 2; havana_gene "OTTMUSG00000010785.1";	ENSMUSG00000050530.14	protein_coding	Fam171a1
ENSMUSG00000026643	Nmt2	4.27092	4.44017	4.15038	4.29605	4.28486	4.32716	5.18158	5.14742	5.13553	5.08442	5.09708	5.04962	3.941	4.48807	4.36306	3.90209	4.42401	4.2514	5.06256	5.08331	5.22373	4.85711	5.09335	5.02541	chr2	3284212	3328877	+	gene_id "ENSMUSG00000026643.16"; gene_type "protein_coding"; gene_name "Nmt2"; level 2; havana_gene "OTTMUSG00000010789.1";	ENSMUSG00000026643.16	protein_coding	Nmt2
ENSMUSG00000049950	Rpp38	0.452044	0.652373	0.180278	0.236999	0.937195	0.0150019	1.59172	1.31143	1.79563	1.67395	1.61937	1.77042	0.298921	0.320622	0.924664	-0.79807	0.502637	-0.273505	1.10214	1.27061	1.74779	1.56295	1.64793	1.45197	chr2	3328949	3332643	-	gene_id "ENSMUSG00000049950.6"; gene_type "protein_coding"; gene_name "Rpp38"; level 2; havana_gene "OTTMUSG00000010784.1";	ENSMUSG00000049950.6	protein_coding	Rpp38
ENSMUSG00000026648	Dclre1c	5.84367	5.78619	5.98941	6.05043	5.90418	5.77992	5.27926	5.39243	5.45572	5.41374	5.36901	5.39239	5.81239	6.00703	6.16429	6.07819	5.9651	5.90686	5.41678	4.99166	5.22642	5.50413	5.11029	5.58514	chr2	3424131	3464130	+	gene_id "ENSMUSG00000026648.18"; gene_type "protein_coding"; gene_name "Dclre1c"; level 2; havana_gene "OTTMUSG00000010775.1";	ENSMUSG00000026648.18	protein_coding	Dclre1c
ENSMUSG00000026646	Suv39h2	-0.692822	-1.21105	-1.78274	-1.47222	-1.48936	-1.4738	1.75866	1.65418	1.47889	1.63887	1.80324	1.89294	-1.77872	-1.50792	-2.22456	-1.77367	-2.63884	-1.82466	1.88037	1.98616	1.82083	1.81743	2.14089	1.56082	chr2	3455815	3475031	-	gene_id "ENSMUSG00000026646.16"; gene_type "protein_coding"; gene_name "Suv39h2"; level 1; havana_gene "OTTMUSG00000010791.1";	ENSMUSG00000026646.16	protein_coding	Suv39h2
ENSMUSG00000109865	Hspa14	4.13523	4.11419	3.96046	3.94832	4.17158	3.78332	5.09058	5.04034	5.04519	5.0974	5	5.12968	3.98443	4.05574	4.15148	3.67465	4.24443	3.95088	5.0742	5.11787	4.99353	5.01096	5.05305	5.03083	chr2	3488850	3512814	-	gene_id "ENSMUSG00000109865.1"; gene_type "protein_coding"; gene_name "Hspa14"; level 2; tag "overlapping_locus"; havana_gene "OTTMUSG00000060247.1";	ENSMUSG00000109865.1	protein_coding	Hspa14
ENSMUSG00000051396	Gm45902	1.65427	1.11287	1.89401	1.76516	1.72258	1.81232	2.25412	2.22302	2.13669	2.27468	2.2028	2.05917	2.08213	2.00937	2.17032	1.67797	2.04624	2.22689	2.36639	1.93936	2.22772	2.23147	2.37377	2.33142	chr2	3504527	3512790	-	gene_id "ENSMUSG00000051396.15"; gene_type "protein_coding"; gene_name "Gm45902"; level 2; tag "overlapping_locus"; havana_gene "OTTMUSG00000010780.1";	ENSMUSG00000051396.15	protein_coding	Gm45902
ENSMUSG00000039496	Cdnf	-1.37904	-0.637045	-2.4876	-2.43348	-1.67634	-2.64471	0.162308	-0.262173	0.46305	-0.365258	0.167975	-0.702378	-2.03207	-1.0595	-1.25802	-1.98802	-1.27996	-2.5949	0.0470129	0.518568	0.299438	0.278638	-0.702607	-0.106737	chr2	3513030	3526376	+	gene_id "ENSMUSG00000039496.8"; gene_type "protein_coding"; gene_name "Cdnf"; level 2; havana_gene "OTTMUSG00000010786.1";	ENSMUSG00000039496.8	protein_coding	Cdnf
ENSMUSG00000026655	Fam107b	1.99662	1.77787	2.25816	2.69961	1.72258	2.52695	4.85515	4.89116	4.85963	4.66572	4.94238	4.6413	2.83684	1.66519	1.90135	3.1851	1.47173	2.4071	4.76169	4.8938	4.80657	4.46258	4.71582	4.64051	chr2	3570488	3782142	+	gene_id "ENSMUSG00000026655.15"; gene_type "protein_coding"; gene_name "Fam107b"; level 2; havana_gene "OTTMUSG00000010781.1";	ENSMUSG00000026655.15	protein_coding	Fam107b
ENSMUSG00000026657	Frmd4a	7.7392	7.82573	7.86268	7.9705	7.75206	7.8234	5.8823	5.89169	5.88516	5.95291	5.89163	5.89395	7.8666	7.89789	7.91023	8.04533	7.73552	7.81139	5.98012	5.88895	5.97422	6.16194	5.91586	5.95285	chr2	4017717	4614043	+	gene_id "ENSMUSG00000026657.16"; gene_type "protein_coding"; gene_name "Frmd4a"; level 2; tag "overlapping_locus"; havana_gene "OTTMUSG00000010755.1";	ENSMUSG00000026657.16	protein_coding	Frmd4a
ENSMUSG00000039449	Prpf18	5.42322	5.37821	5.39881	5.41312	5.38657	5.32861	5.45523	5.37711	5.31984	5.39809	5.42244	5.25349	5.44989	5.46561	5.39632	5.38969	5.48324	5.42059	5.39217	5.27926	5.45126	5.37799	5.47526	5.42568	chr2	4622058	4652113	-	gene_id "ENSMUSG00000039449.14"; gene_type "protein_coding"; gene_name "Prpf18"; level 2; havana_gene "OTTMUSG00000010793.1";	ENSMUSG00000039449.14	protein_coding	Prpf18
ENSMUSG00000048186	Bend7	-0.587541	-0.459064	0.0296615	-0.378039	0.18331	0.151232	-4.15771	-6.67176	-6.67176	-6.67176	-6.67176	-6.67176	0.060003	0.505661	0.472857	0.137567	-0.487409	-0.343039	-6.67176	-3.77516	-4.4839	-6.67176	-3.69915	-6.67176	chr2	4717831	4802142	+	gene_id "ENSMUSG00000048186.14"; gene_type "protein_coding"; gene_name "Bend7"; level 2; havana_gene "OTTMUSG00000010737.1";	ENSMUSG00000048186.14	protein_coding	Bend7
ENSMUSG00000026662	Sephs1	4.89931	4.96962	5.08224	5.15134	4.91377	5.19114	5.25501	5.24348	5.01677	5.06968	5.09591	5.02304	4.93612	4.85477	4.90788	5.15806	4.8805	5.11504	4.97414	5.14133	5.25042	4.99958	5.08624	5.15012	chr2	4881564	4910557	+	gene_id "ENSMUSG00000026662.13"; gene_type "protein_coding"; gene_name "Sephs1"; level 2; havana_gene "OTTMUSG00000010816.1";	ENSMUSG00000026662.13	protein_coding	Sephs1
ENSMUSG00000026664	Phyh	6.61518	6.54778	6.72015	6.89111	6.57379	6.92467	5.0101	4.96328	4.98778	5.14506	4.77496	5.12968	6.72981	6.37476	6.24708	6.93593	6.53325	6.77037	5.07033	4.93911	4.88701	5.19556	4.9185	4.98831	chr2	4919019	4938730	+	gene_id "ENSMUSG00000026664.7"; gene_type "protein_coding"; gene_name "Phyh"; level 2; havana_gene "OTTMUSG00000010818.1";	ENSMUSG00000026664.7	protein_coding	Phyh
ENSMUSG00000026669	Mcm10	5.01457	5.24483	4.90697	5.02498	5.45936	4.99459	5.51624	5.46358	5.23294	5.21669	5.47937	5.60001	5.09117	5.453	5.52343	4.88397	5.35094	5.00391	5.38284	5.51197	5.2831	5.32427	5.48286	5.44711	chr2	4989714	5012791	-	gene_id "ENSMUSG00000026669.14"; gene_type "protein_coding"; gene_name "Mcm10"; level 2; havana_gene "OTTMUSG00000010867.1";	ENSMUSG00000026669.14	protein_coding	Mcm10
ENSMUSG00000026672	Optn	6.55178	6.50013	6.90932	6.92133	6.52308	6.86338	4.00847	3.92513	3.97721	3.78735	4.03638	3.82231	6.67851	6.42369	6.41094	7.05505	6.43613	6.73073	3.77019	3.77273	4.1367	3.46322	3.82976	3.76651	chr2	5020642	5064051	-	gene_id "ENSMUSG00000026672.11"; gene_type "protein_coding"; gene_name "Optn"; level 2; havana_gene "OTTMUSG00000010864.1";	ENSMUSG00000026672.11	protein_coding	Optn
ENSMUSG00000039145	Camk1d	4.90833	4.97544	4.75922	4.79227	5.02538	4.65684	6.64427	6.62084	6.63631	6.70876	6.56826	6.72266	5.10698	5.23791	5.30428	5.00138	5.12653	4.87204	6.67214	6.58205	6.64358	6.76354	6.66138	6.75459	chr2	5293457	5714515	-	gene_id "ENSMUSG00000039145.16"; gene_type "protein_coding"; gene_name "Camk1d"; level 2; havana_gene "OTTMUSG00000010993.1";	ENSMUSG00000039145.16	protein_coding	Camk1d
ENSMUSG00000039128	Cdc123	5.04149	4.95398	4.84911	4.83425	4.91169	4.98323	5.55788	5.41082	5.43573	5.56623	5.50082	5.39628	4.88662	4.95951	4.94421	4.81321	5.04763	4.80732	5.53574	5.49791	5.38897	5.47772	5.48178	5.47022	chr2	5794294	5845164	-	gene_id "ENSMUSG00000039128.13"; gene_type "protein_coding"; gene_name "Cdc123"; level 2; havana_gene "OTTMUSG00000010879.1";	ENSMUSG00000039128.13	protein_coding	Cdc123
ENSMUSG00000025817	Nudt5	3.30621	3.34817	3.10484	3.0945	3.32974	3.38771	4.82959	4.62266	4.60427	4.64597	4.61861	4.76478	3.48302	3.33531	3.30163	2.84746	3.36611	3.28996	4.77761	4.68269	4.663	4.52741	4.76477	4.72481	chr2	5845019	5871895	+	gene_id "ENSMUSG00000025817.12"; gene_type "protein_coding"; gene_name "Nudt5"; level 2; havana_gene "OTTMUSG00000010875.1";	ENSMUSG00000025817.12	protein_coding	Nudt5
ENSMUSG00000025816	Sec61a2	2.24488	2.23132	2.32437	2.33209	2.50627	1.91159	3.15869	3.31636	3.08805	3.13529	3.17926	3.15252	2.26231	2.59316	2.46519	2.56198	2.44275	2.2741	3.14706	2.99013	3.05513	3.13955	3.4454	3.4318	chr2	5870987	5895432	-	gene_id "ENSMUSG00000025816.15"; gene_type "protein_coding"; gene_name "Sec61a2"; level 2; havana_gene "OTTMUSG00000010876.1";	ENSMUSG00000025816.15	protein_coding	Sec61a2
ENSMUSG00000025815	Dhtkd1	-2.34269	-2.48465	-6.67176	-2.43348	-3.37484	-4.06273	-0.329994	-0.708447	-0.445392	-0.682636	-0.10689	0.145244	-3.2697	-2.85739	-2.22456	-4.31652	-2.63884	-6.67176	-0.230163	-0.379705	-0.429882	-1.04462	-0.417294	-0.310845	chr2	5896115	5942792	-	gene_id "ENSMUSG00000025815.13"; gene_type "protein_coding"; gene_name "Dhtkd1"; level 2; havana_gene "OTTMUSG00000010877.1";	ENSMUSG00000025815.13	protein_coding	Dhtkd1
ENSMUSG00000043241	Upf2	5.63109	5.55572	5.69783	5.78897	5.65799	5.6041	5.37234	5.33808	5.30375	5.36895	5.30543	5.31916	5.70744	5.63766	5.62091	5.74723	5.60888	5.71063	5.39836	5.02986	5.3049	5.35138	5.35844	5.30121	chr2	5951469	6056703	+	gene_id "ENSMUSG00000043241.14"; gene_type "protein_coding"; gene_name "Upf2"; level 2; havana_gene "OTTMUSG00000011208.1";	ENSMUSG00000043241.14	protein_coding	Upf2
ENSMUSG00000039063	Echdc3	-2.34269	-2.87353	-3.92198	-1.72742	-3.37484	-3.18609	0.78235	0.756636	0.504577	0.625599	0.649799	0.0430978	-2.73096	-2.46823	-4.03867	-6.67176	-1.93756	-2.98172	0.382945	1.21275	0.947327	-0.31938	0.245521	0.0293809	chr2	6188465	6213033	-	gene_id "ENSMUSG00000039063.5"; gene_type "protein_coding"; gene_name "Echdc3"; level 2; havana_gene "OTTMUSG00000011754.1";	ENSMUSG00000039063.5	protein_coding	Echdc3
ENSMUSG00000039046	Usp6nl	4.4392	4.59435	4.74418	4.79227	4.61049	4.40759	4.82253	4.85528	4.83542	4.79483	4.76318	4.65651	4.63735	4.72093	4.68843	4.60156	4.49002	4.55359	4.7855	4.7921	4.88531	4.55488	4.90562	4.64934	chr2	6322667	6446390	+	gene_id "ENSMUSG00000039046.15"; gene_type "protein_coding"; gene_name "Usp6nl"; level 2; havana_gene "OTTMUSG00000011789.1";	ENSMUSG00000039046.15	protein_coding	Usp6nl
ENSMUSG00000086109	Gm13391	-6.67176	-2.48465	-3.03342	-3.87313	-4.23504	-6.67176	0.964234	1.25508	0.927334	0.794505	1.088	1.06256	-6.67176	-4.25059	-3.1599	-4.31652	-4.0575	-4.35884	1.10214	0.725825	0.894165	0.520748	0.944514	1.14738	chr2	6472000	6478619	+	gene_id "ENSMUSG00000086109.2"; gene_type "lincRNA"; gene_name "Gm13391"; level 2; havana_gene "OTTMUSG00000011793.1";	ENSMUSG00000086109.2	lincRNA	Gm13391
ENSMUSG00000002107	Celf2	6.84825	6.66765	7.17121	7.24407	6.52985	7.22984	7.48545	7.44587	7.48948	7.53415	7.38375	7.44723	7.20816	6.61065	6.65478	7.27185	6.30566	6.94142	7.50069	7.41883	7.39351	7.67504	7.36055	7.47769	chr2	6539694	7509563	-	gene_id "ENSMUSG00000002107.18"; gene_type "protein_coding"; gene_name "Celf2"; level 2; tag "ncRNA_host"; tag "overlapping_locus"; havana_gene "OTTMUSG00000011788.1";	ENSMUSG00000002107.18	protein_coding	Celf2
ENSMUSG00000025782	Taf3	3.26463	3.22981	3.20489	3.00281	3.4432	2.85089	4.11236	4.18349	4.19895	4.13133	4.15386	4.15172	3.05624	3.25365	3.30908	2.98625	3.38011	3.24328	4.17779	4.0891	4.09902	4.21943	4.1765	4.14178	chr2	9914552	10048596	-	gene_id "ENSMUSG00000025782.12"; gene_type "protein_coding"; gene_name "Taf3"; level 2; havana_gene "OTTMUSG00000011183.1";	ENSMUSG00000025782.12	protein_coding	Taf3
ENSMUSG00000025781	Atp5c1	6.75561	6.76045	6.74907	6.7289	6.70291	6.94297	6.82628	6.782	6.73883	6.91114	6.80183	6.85714	6.81347	6.66815	6.65405	6.65992	6.77352	6.75277	6.81396	6.97474	6.81024	6.80784	6.89023	6.75868	chr2	10056016	10080510	-	gene_id "ENSMUSG00000025781.14"; gene_type "protein_coding"; gene_name "Atp5c1"; level 2; tag "ncRNA_host"; havana_gene "OTTMUSG00000011013.1";	ENSMUSG00000025781.14	protein_coding	Atp5c1
ENSMUSG00000037262	Kin	3.18515	2.81095	3.38632	3.61841	3.09406	3.23509	3.18825	3.19179	2.95956	3.00359	3.1925	3.05747	3.39563	2.72952	3.0314	3.52581	3.13808	3.15776	3.01363	2.98438	3.07318	3.00376	3.11711	2.98965	chr2	10080593	10092806	+	gene_id "ENSMUSG00000037262.7"; gene_type "protein_coding"; gene_name "Kin"; level 2; havana_gene "OTTMUSG00000011190.1";	ENSMUSG00000037262.7	protein_coding	Kin
ENSMUSG00000061186	Sfmbt2	1.47144	1.3222	1.13765	1.07965	1.23128	1.11183	0.382893	-0.566261	-0.802467	-0.229413	0.0173709	-0.535014	1.29316	1.36367	1.75633	1.35259	1.57267	1.43075	-0.391671	0.486371	0.0789607	-0.43814	0.325046	-0.424861	chr2	10370510	10595253	+	gene_id "ENSMUSG00000061186.15"; gene_type "protein_coding"; gene_name "Sfmbt2"; level 2; tag "ncRNA_host"; havana_gene "OTTMUSG00000011189.1";	ENSMUSG00000061186.15	protein_coding	Sfmbt2
ENSMUSG00000026778	Prkcq	-0.587541	-1.07652	-0.138532	-0.0819306	-0.264618	-0.216994	-3.28986	-3.25308	-4.32012	-3.53181	-3.42146	-3.02094	-1.37587	-0.0743268	0.113197	-0.608504	0.0212002	-0.49305	-6.67176	-4.59337	-4.4839	-2.57235	-4.52615	-6.67176	chr2	11172108	11301222	+	gene_id "ENSMUSG00000026778.13"; gene_type "protein_coding"; gene_name "Prkcq"; level 1; tag "overlapping_locus"; havana_gene "OTTMUSG00000011317.1";	ENSMUSG00000026778.13	protein_coding	Prkcq
ENSMUSG00000026773	Pfkfb3	10.3684	10.2445	10.2711	10.2767	10.309	10.2369	4.95097	4.9851	5.20014	5.02792	4.76908	5.03639	10.3833	10.2437	10.2583	10.366	10.3446	10.288	5.00422	4.8938	4.89041	4.92635	4.78072	4.74472	chr2	11471433	11554077	-	gene_id "ENSMUSG00000026773.19"; gene_type "protein_coding"; gene_name "Pfkfb3"; level 2; tag "overlapping_locus"; havana_gene "OTTMUSG00000011314.1";	ENSMUSG00000026773.19	protein_coding	Pfkfb3
ENSMUSG00000102329	Gm10851	0.0567821	-0.637045	0.0296615	0.306816	0.127225	0.595289	-6.67176	-6.67176	-6.67176	-6.67176	-6.67176	-6.67176	0.060003	-1.34247	-1.09186	-0.0307508	-0.210806	0.187432	-6.67176	-6.67176	-6.67176	-6.67176	-6.67176	-6.67176	chr2	11521706	11530836	+	gene_id "ENSMUSG00000102329.1"; gene_type "antisense_RNA"; gene_name "Gm10851"; level 2; havana_gene "OTTMUSG00000050955.1";	ENSMUSG00000102329.1	antisense_RNA	Gm10851
ENSMUSG00000037197	Rbm17	5.50732	5.5596	5.46635	5.59679	5.43647	5.4979	5.04283	5.11084	5.16981	5.08279	5.0125	5.2217	5.39784	5.52972	5.44446	5.51727	5.48971	5.4594	5.13478	5.03544	4.94371	5.10422	5.10748	5.06951	chr2	11585437	11604153	-	gene_id "ENSMUSG00000037197.11"; gene_type "protein_coding"; gene_name "Rbm17"; level 2; havana_gene "OTTMUSG00000011011.1";	ENSMUSG00000037197.11	protein_coding	Rbm17
ENSMUSG00000026770	Il2ra	5.47122	5.35011	5.88907	6.03766	5.4819	5.8703	-4.15771	-3.25308	-2.93709	-4.37678	-3.42146	-4.39273	5.38006	5.00053	4.76354	6.21622	5.20331	5.65264	-2.64119	-4.59337	-6.67176	-2.87339	-3.69915	-3.29766	chr2	11642807	11693193	+	gene_id "ENSMUSG00000026770.5"; gene_type "protein_coding"; gene_name "Il2ra"; level 2; havana_gene "OTTMUSG00000011179.1";	ENSMUSG00000026770.5	protein_coding	Il2ra
ENSMUSG00000023206	Il15ra	6.75123	6.85134	7.37971	7.59483	6.9723	7.37475	1.6353	2.18331	2.23865	1.92755	1.95599	2.00586	7.00963	6.93872	6.92581	7.63749	6.9615	7.2134	2.05772	1.90323	2.08082	2.13076	1.90246	1.84536	chr2	11705290	11734317	+	gene_id "ENSMUSG00000023206.16"; gene_type "protein_coding"; gene_name "Il15ra"; level 2; havana_gene "OTTMUSG00000011178.1";	ENSMUSG00000023206.16	protein_coding	Il15ra
ENSMUSG00000058594	Fbxo18	6.63775	6.70198	6.67249	6.68369	6.76396	6.52151	5.86066	5.86291	5.83008	5.79954	5.88416	5.84736	6.66456	6.75003	6.7177	6.6437	6.7036	6.6878	5.84765	5.71924	5.83482	5.79074	5.83836	5.79229	chr2	11742573	11777582	-	gene_id "ENSMUSG00000058594.15"; gene_type "protein_coding"; gene_name "Fbxo18"; level 1; havana_gene "OTTMUSG00000011294.1";	ENSMUSG00000058594.15	protein_coding	Fbxo18
ENSMUSG00000047909	Ankrd16	4.51208	4.47618	4.71979	4.8635	4.7632	4.20333	4.95742	4.96328	4.71234	4.543	4.83952	4.73027	4.52419	5.00053	5.00738	4.61351	4.94781	4.50742	4.74721	4.57582	4.7271	4.48723	4.74141	4.74966	chr2	11777876	11790329	+	gene_id "ENSMUSG00000047909.11"; gene_type "protein_coding"; gene_name "Ankrd16"; level 2; havana_gene "OTTMUSG00000011295.1";	ENSMUSG00000047909.11	protein_coding	Ankrd16
ENSMUSG00000026768	Itga8	1.90938	1.83019	1.31095	1.30109	1.6247	1.41225	2.47409	2.07895	1.89266	1.99846	1.69575	2.23162	1.14792	1.64562	1.54548	1.62229	1.97427	1.58847	2.0046	1.84094	1.86295	2.17189	2.15183	2.11388	chr2	12106632	12301922	-	gene_id "ENSMUSG00000026768.10"; gene_type "protein_coding"; gene_name "Itga8"; level 2; tag "overlapping_locus"; havana_gene "OTTMUSG00000011364.1";	ENSMUSG00000026768.10	protein_coding	Itga8
ENSMUSG00000026767	Mindy3	5.87739	5.81352	6.1233	6.1863	5.77439	6.20862	4.78191	4.56588	4.65587	4.63489	4.67787	4.62813	6.01969	5.75645	5.85391	6.12401	5.82506	6.01416	4.56844	4.68091	4.49909	4.63795	4.70099	4.55849	chr2	12347263	12419470	-	gene_id "ENSMUSG00000026767.12"; gene_type "protein_coding"; gene_name "Mindy3"; level 1; tag "overlapping_locus"; havana_gene "OTTMUSG00000011370.1";	ENSMUSG00000026767.12	protein_coding	Mindy3
ENSMUSG00000026730	Pter	1.34415	1.16812	1.20949	0.718991	0.937195	1.26984	3.19555	3.02206	2.94455	3.07751	3.0348	2.99728	1.08547	0.461578	0.84492	0.900919	1.08427	1.15622	3.08189	3.3669	2.97419	3.14988	3.17728	3.21575	chr2	12924041	13003455	+	gene_id "ENSMUSG00000026730.12"; gene_type "protein_coding"; gene_name "Pter"; level 2; havana_gene "OTTMUSG00000011123.1";	ENSMUSG00000026730.12	protein_coding	Pter
ENSMUSG00000026727	Rsu1	6.3742	6.43335	6.44309	6.44524	6.4145	6.65212	6.25745	6.34185	6.31602	6.38343	6.34483	6.33461	6.44041	6.4049	6.27302	6.47975	6.49036	6.50076	6.26395	6.5183	6.38218	6.27598	6.30103	6.26643	chr2	13076821	13271415	-	gene_id "ENSMUSG00000026727.10"; gene_type "protein_coding"; gene_name "Rsu1"; level 2; tag "overlapping_locus"; havana_gene "OTTMUSG00000011230.1";	ENSMUSG00000026727.10	protein_coding	Rsu1
ENSMUSG00000086358	Gm13270	-1.56643	-2.87353	-0.956542	-2.03768	-1.89121	-1.11999	-1.58491	-0.785165	-1.42625	-1.6601	-1.13518	-0.891738	-1.77872	-1.69483	-0.942873	-1.77367	-1.93756	-1.63829	-0.573567	-1.04677	-1.22301	-1.14207	-0.783716	-0.684101	chr2	13271601	13325827	+	gene_id "ENSMUSG00000086358.2"; gene_type "processed_transcript"; gene_name "Gm13270"; level 2; havana_gene "OTTMUSG00000011226.1";	ENSMUSG00000086358.2	processed_transcript	Gm13270
ENSMUSG00000026723	Trdmt1	2.38082	2.74888	2.64249	2.60578	2.72988	2.47596	2.36182	2.1732	1.98358	1.79042	2.12205	1.96454	2.50829	2.45385	2.49161	2.44917	2.60645	2.28566	2.0046	2.00901	2.22772	2.08842	2.10754	1.86975	chr2	13509014	13544668	-	gene_id "ENSMUSG00000026723.10"; gene_type "protein_coding"; gene_name "Trdmt1"; level 2; havana_gene "OTTMUSG00000011229.1";	ENSMUSG00000026723.10	protein_coding	Trdmt1
ENSMUSG00000026728	Vim	11.8734	11.7939	11.9291	11.7945	11.7368	11.9156	11.4035	11.3111	11.2103	11.1582	11.2551	11.1913	11.7607	11.7497	11.7266	11.8535	11.6531	11.7259	11.1827	11.4291	11.2736	11.1459	11.3746	11.1649	chr2	13573927	13582826	+	gene_id "ENSMUSG00000026728.9"; gene_type "protein_coding"; gene_name "Vim"; level 2; havana_gene "OTTMUSG00000011231.1";	ENSMUSG00000026728.9	protein_coding	Vim
ENSMUSG00000063275	Hacd1	0.913144	0.900919	0.555904	-0.0819306	0.567398	0.642292	0.661085	0.584373	1.04459	0.794505	0.969922	0.806088	0.640434	0.630361	0.418801	-0.0307508	0.694034	0.647958	1.01888	1.21275	0.752	0.278638	1.1979	0.812027	chr2	13850282	14056135	-	gene_id "ENSMUSG00000063275.15"; gene_type "protein_coding"; gene_name "Hacd1"; level 2; tag "overlapping_locus"; havana_gene "OTTMUSG00000011400.1";	ENSMUSG00000063275.15	protein_coding	Hacd1
ENSMUSG00000026718	Stam	4.79851	4.52726	4.62774	4.64167	4.57161	4.69078	4.92046	4.91863	4.84959	4.79283	4.96313	4.82566	4.61542	4.52869	4.7195	4.66034	4.62835	4.73324	4.87553	4.95537	4.8578	4.85554	4.9217	4.78214	chr2	14074098	14149634	+	gene_id "ENSMUSG00000026718.17"; gene_type "protein_coding"; gene_name "Stam"; level 1; havana_gene "OTTMUSG00000011399.1";	ENSMUSG00000026718.17	protein_coding	Stam
ENSMUSG00000103901	Gm37499	-1.37904	-1.07652	-2.09254	-2.03768	-3.37484	-1.4738	0.276813	-0.156471	-0.368404	-0.59651	-0.621111	-0.535014	-3.2697	-2.16204	-1.66182	-1.77367	-1.27996	-1.06809	-0.0849288	-0.159945	-0.0715546	-0.786461	-0.235139	-0.684101	chr2	14149820	14153297	+	gene_id "ENSMUSG00000103901.1"; gene_type "TEC"; gene_name "Gm37499"; level 2; havana_gene "OTTMUSG00000051045.1";	ENSMUSG00000103901.1	TEC	Gm37499
ENSMUSG00000026712	Mrc1	8.02772	7.72656	8.33243	8.59632	7.99152	8.51923	8.54125	8.56024	9.10857	8.93226	8.81392	9.07078	7.80223	7.44181	7.41129	8.55188	7.6997	8.32946	9.07534	8.23026	8.60754	8.87399	7.85941	8.89209	chr2	14229392	14332057	+	gene_id "ENSMUSG00000026712.3"; gene_type "protein_coding"; gene_name "Mrc1"; level 2; tag "ncRNA_host"; havana_gene "OTTMUSG00000011409.1";	ENSMUSG00000026712.3	protein_coding	Mrc1
ENSMUSG00000036949	Slc39a12	-2.03519	-2.87353	-2.4876	-1.72742	-1.32385	-1.94359	-2.75179	-1.04333	-0.704578	-0.976965	-1.32339	-1.51465	-1.56328	-2.16204	-1.25802	-2.23987	-1.68359	-1.82466	-1.43059	-1.24873	-2.44053	-1.92619	-1.5323	-1.09158	chr2	14388316	14494977	+	gene_id "ENSMUSG00000036949.16"; gene_type "protein_coding"; gene_name "Slc39a12"; level 2; havana_gene "OTTMUSG00000011408.1";	ENSMUSG00000036949.16	protein_coding	Slc39a12
ENSMUSG00000057914	Cacnb2	1.28992	1.34636	1.43601	1.49301	1.35853	1.2396	-6.67176	-3.77212	-4.32012	-4.37678	-4.7312	-4.39273	1.4251	1.50067	1.82027	1.81672	1.54809	1.47183	-4.64725	-6.67176	-3.6516	-4.5917	-4.52615	-4.62815	chr2	14603088	14987908	+	gene_id "ENSMUSG00000057914.15"; gene_type "protein_coding"; gene_name "Cacnb2"; level 1; tag "overlapping_locus"; havana_gene "OTTMUSG00000011219.1";	ENSMUSG00000057914.15	protein_coding	Cacnb2
ENSMUSG00000026707	Nsun6	2.61941	2.51319	2.3721	2.60578	2.51722	2.46293	2.63302	2.56187	2.39035	2.57297	2.57724	2.6775	2.5319	2.62349	2.7099	2.4598	2.70979	2.44885	2.52568	2.64113	2.54474	2.74902	2.54961	2.63866	chr2	14995131	15055069	-	gene_id "ENSMUSG00000026707.15"; gene_type "protein_coding"; gene_name "Nsun6"; level 2; tag "overlapping_locus"; havana_gene "OTTMUSG00000011386.1";	ENSMUSG00000026707.15	protein_coding	Nsun6
ENSMUSG00000017418	Arl5b	5.92488	6.01531	5.80751	6.05297	6.18737	5.7654	3.93189	3.92212	3.75435	3.73847	3.91115	3.75927	5.83511	6.22624	6.29663	6.03797	6.05289	5.78381	3.83856	3.73896	3.89427	3.90564	3.91897	3.82692	chr2	15049395	15082456	+	gene_id "ENSMUSG00000017418.13"; gene_type "protein_coding"; gene_name "Arl5b"; level 2; havana_gene "OTTMUSG00000011387.1";	ENSMUSG00000017418.13	protein_coding	Arl5b
ENSMUSG00000026748	Plxdc2	3.75965	4.34448	3.47644	3.64561	3.90593	3.09005	3.62649	3.77957	3.50608	3.46568	3.57941	2.81558	3.54815	4.55516	4.40537	3.81785	4.18986	4.00435	3.73475	4.39034	4.30144	4.05052	3.67522	3.90569	chr2	16356304	16755839	+	gene_id "ENSMUSG00000026748.13"; gene_type "protein_coding"; gene_name "Plxdc2"; level 2; havana_gene "OTTMUSG00000011395.1";	ENSMUSG00000026748.13	protein_coding	Plxdc2
ENSMUSG00000026743	Mllt10	4.58427	4.5299	4.5675	4.39153	4.58988	4.41099	4.97236	5.01652	5.02036	4.9884	5.04693	5.08861	4.60432	4.56561	4.43971	4.49451	4.6745	4.64397	4.98652	4.91209	4.99826	4.95462	5.01758	5.01041	chr2	18055237	18212388	+	gene_id "ENSMUSG00000026743.16"; gene_type "protein_coding"; gene_name "Mllt10"; level 2; tag "ncRNA_host"; havana_gene "OTTMUSG00000011456.1";	ENSMUSG00000026743.16	protein_coding	Mllt10
ENSMUSG00000026740	Dnajc1	5.80068	5.7917	5.91616	5.83104	5.88634	5.83407	5.26372	5.04311	5.19063	5.16214	5.13872	5.18918	5.90005	5.89341	5.79413	5.87383	5.72445	5.88707	5.2281	5.106	5.08976	5.15894	5.14494	5.093	chr2	18195654	18392830	-	gene_id "ENSMUSG00000026740.12"; gene_type "protein_coding"; gene_name "Dnajc1"; level 2; tag "overlapping_locus"; havana_gene "OTTMUSG00000011538.1";	ENSMUSG00000026740.12	protein_coding	Dnajc1
ENSMUSG00000051154	Commd3	5.15013	5.17237	5.24064	5.1888	5.10558	5.47048	5.47935	5.46254	5.51915	5.46972	5.42618	5.48174	5.03031	5.13115	4.94899	5.2725	5.11821	5.28888	5.45192	5.54361	5.36597	5.42447	5.50544	5.42568	chr2	18672384	18676231	+	gene_id "ENSMUSG00000051154.11"; gene_type "protein_coding"; gene_name "Commd3"; level 2; havana_gene "OTTMUSG00000011428.1";	ENSMUSG00000051154.11	protein_coding	Commd3
ENSMUSG00000026739	Bmi1	4.28831	4.43454	4.53292	4.59709	4.28165	4.58347	4.36299	4.17592	4.2789	4.25521	4.29968	4.15479	4.45486	4.28804	4.43971	4.55276	4.31533	4.45204	4.04204	4.05931	4.25738	4.43116	3.96934	4.20064	chr2	18677018	18686629	+	gene_id "ENSMUSG00000026739.13"; gene_type "protein_coding"; gene_name "Bmi1"; level 2; havana_gene "OTTMUSG00000011429.1";	ENSMUSG00000026739.13	protein_coding	Bmi1
ENSMUSG00000026737	Pip4k2a	5.56126	5.38842	5.60099	5.63801	5.48609	5.6835	7.13365	7.12927	7.19272	7.15876	7.17223	7.1356	5.6425	5.46839	5.34471	5.81399	5.38083	5.65821	7.20768	7.07117	7.16293	7.17834	6.92813	7.18152	chr2	18842255	18998126	-	gene_id "ENSMUSG00000026737.12"; gene_type "protein_coding"; gene_name "Pip4k2a"; level 2; havana_gene "OTTMUSG00000011477.1";	ENSMUSG00000026737.12	protein_coding	Pip4k2a
ENSMUSG00000026736	4930426L09Rik	-1.56643	-1.92634	-0.807288	-0.900403	-1.48936	-0.971061	-1.23181	-1.76098	-1.14368	-1.84637	-1.22622	-1.3667	-1.21003	-1.50792	-3.1599	-0.903094	-4.0575	-1.19092	-1.43059	-1.36141	-1.62708	-1.04462	-1.5323	-0.83358	chr2	18998343	18999801	+	gene_id "ENSMUSG00000026736.1"; gene_type "protein_coding"; gene_name "4930426L09Rik"; level 3;	ENSMUSG00000026736.1	protein_coding	4930426L09Rik
ENSMUSG00000037683	Armc3	-2.34269	-1.35941	-0.956542	-2.43348	-1.1754	-1.4738	-1.23181	-0.635603	-1.14368	-0.59651	-2.28841	-1.10976	-4.1393	-1.50792	-2.22456	-1.1393	-4.0575	-2.29017	-1.55266	-0.379705	-0.816255	-0.501399	-0.552909	-1.80858	chr2	19199302	19310241	+	gene_id "ENSMUSG00000037683.14"; gene_type "protein_coding"; gene_name "Armc3"; level 2; havana_gene "OTTMUSG00000011475.1";	ENSMUSG00000037683.14	protein_coding	Armc3
ENSMUSG00000023094	Msrb2	1.20454	1.05542	1.20949	1.58018	0.524619	1.85285	3.41147	3.42677	3.48549	3.50517	3.34259	3.49483	1.32053	-0.28348	0.472857	1.71393	0.738163	0.717917	3.48621	3.18327	3.34488	3.54769	3.28561	3.40285	chr2	19371440	19394976	+	gene_id "ENSMUSG00000023094.14"; gene_type "protein_coding"; gene_name "Msrb2"; level 2; havana_gene "OTTMUSG00000011492.1";	ENSMUSG00000023094.14	protein_coding	Msrb2
ENSMUSG00000043415	Otud1	5.57266	5.28131	6.09513	6.10657	5.13964	5.98301	3.95358	3.75268	4.1042	4.11227	3.89234	3.93711	6.1321	5.34188	5.15522	6.20047	4.96416	5.62673	4.06298	3.95435	4.05125	4.27712	3.89637	4.19583	chr2	19657752	19660583	+	gene_id "ENSMUSG00000043415.5"; gene_type "protein_coding"; gene_name "Otud1"; level 2; havana_gene "OTTMUSG00000011527.1";	ENSMUSG00000043415.5	protein_coding	Otud1
ENSMUSG00000036617	Etl4	-2.03519	-1.92634	-2.09254	-0.900403	-2.83965	-0.836082	3.40519	3.52934	3.52638	3.47067	2.97985	3.28149	-0.926486	-0.936433	-2.22456	-1.27369	-0.964923	-2.29017	3.36501	3.47751	3.59857	3.59003	3.36772	3.63041	chr2	19909780	20810713	+	gene_id "ENSMUSG00000036617.16"; gene_type "protein_coding"; gene_name "Etl4"; level 1; tag "ncRNA_host"; tag "overlapping_locus"; havana_gene "OTTMUSG00000011450.1";	ENSMUSG00000036617.16	protein_coding	Etl4
ENSMUSG00000036591	Arhgap21	4.13907	4.18621	4.28116	4.22119	4.0859	3.96531	6.14133	6.0656	6.11116	5.97418	6.11553	6.06822	4.15378	4.22021	4.28589	4.3648	4.2859	4.11869	6.05453	6.00215	5.97262	5.87333	6.01811	6.07455	chr2	20847919	20968881	-	gene_id "ENSMUSG00000036591.15"; gene_type "protein_coding"; gene_name "Arhgap21"; level 2; tag "overlapping_locus"; havana_gene "OTTMUSG00000011591.1";	ENSMUSG00000036591.15	protein_coding	Arhgap21
ENSMUSG00000075514	Gm13375	-2.03519	-1.92634	-0.807288	-1.72742	-1.1754	-2.64471	0.702649	0.809771	0.283846	-0.229413	-0.0228717	0.493947	-0.803198	-0.936433	-1.66182	-1.77367	-1.68359	-2.98172	0.167892	0.11737	-0.0715546	-0.157775	0.0251169	-0.01458	chr2	20969054	20969997	+	gene_id "ENSMUSG00000075514.4"; gene_type "antisense_RNA"; gene_name "Gm13375"; level 2; havana_gene "OTTMUSG00000011664.1";	ENSMUSG00000075514.4	antisense_RNA	Gm13375
ENSMUSG00000048550	Thnsl1	0.0567821	0.652373	0.441229	0.498031	0.608946	0.0847242	2.02755	2.31778	2.2509	2.1306	2.39833	2.33251	0.724804	1.01288	0.575247	0.137567	0.780982	0.717917	2.19681	2.29581	2.24905	2.20199	2.37377	2.27776	chr2	21205724	21215009	+	gene_id "ENSMUSG00000048550.17"; gene_type "protein_coding"; gene_name "Thnsl1"; level 2; havana_gene "OTTMUSG00000011666.1";	ENSMUSG00000048550.17	protein_coding	Thnsl1
ENSMUSG00000083863	Gm13341	-1.21321	-1.52481	-0.672037	-0.900403	-0.509361	-1.11999	-1.39758	-1.35799	-0.802467	-2.06031	-1.22622	-1.86572	-0.689622	-1.50792	-1.09186	-1.77367	-0.0520666	-1.19092	-1.43059	-1.36141	-0.730258	-1.04462	-0.552909	-1.18896	chr2	22587291	22587962	-	gene_id "ENSMUSG00000083863.1"; gene_type "unprocessed_pseudogene"; gene_name "Gm13341"; level 2; havana_gene "OTTMUSG00000011509.1";	ENSMUSG00000083863.1	unprocessed_pseudogene	Gm13341
ENSMUSG00000083563	Gm13340	0.0567821	0.488405	0.0296615	-0.0819306	-0.601129	-0.303429	-0.0981992	0.353363	-0.0959497	-0.515237	-0.10689	-0.0108218	0.242798	-0.360526	0.113197	0.380668	0.0212002	-0.143749	-0.180109	0.074697	-0.499319	-0.501399	-0.0734258	0.113477	chr2	22588103	22589647	-	gene_id "ENSMUSG00000083563.1"; gene_type "unprocessed_pseudogene"; gene_name "Gm13340"; level 2; havana_gene "OTTMUSG00000011508.1";	ENSMUSG00000083563.1	unprocessed_pseudogene	Gm13340
ENSMUSG00000026787	Gad2	-0.229704	-0.22752	0.897816	0.498031	0.524619	1.00798	-6.67176	-6.67176	-6.67176	-6.67176	-6.67176	-6.67176	0.123543	-0.28348	-0.807844	1.23377	-0.129254	1.15622	-6.67176	-6.67176	-6.67176	-6.67176	-6.67176	-6.67176	chr2	22622205	22693874	+	gene_id "ENSMUSG00000026787.3"; gene_type "protein_coding"; gene_name "Gad2"; level 2; tag "ncRNA_host"; havana_gene "OTTMUSG00000011505.1";	ENSMUSG00000026787.3	protein_coding	Gad2
ENSMUSG00000026786	Apbb1ip	7.48198	7.28338	7.92301	7.82789	7.17349	7.86301	8.06629	8.07937	8.25711	8.23483	7.99836	8.2122	7.83076	7.02313	7.07689	8.10198	7.13657	7.68445	8.21204	8.12309	7.98323	8.33051	7.93185	8.13538	chr2	22774094	22875653	+	gene_id "ENSMUSG00000026786.14"; gene_type "protein_coding"; gene_name "Apbb1ip"; level 2; havana_gene "OTTMUSG00000011555.1";	ENSMUSG00000026786.14	protein_coding	Apbb1ip
ENSMUSG00000026784	Pdss1	3.60166	3.77032	3.96046	4.30034	3.56958	4.08498	2.38753	2.26167	2.11003	2.23998	2.01681	2.11058	3.92771	3.78768	3.54815	3.78864	3.69198	3.69744	2.16811	1.90323	2.02008	2.15147	2.12986	2.18363	chr2	22895522	22940266	+	gene_id "ENSMUSG00000026784.14"; gene_type "protein_coding"; gene_name "Pdss1"; level 1; tag "ncRNA_host"; havana_gene "OTTMUSG00000016619.1";	ENSMUSG00000026784.14	protein_coding	Pdss1
ENSMUSG00000058835	Abi1	8.13712	8.01538	8.25153	8.21963	8.0238	8.35808	7.34732	7.39462	7.47585	7.55576	7.46283	7.44504	8.39835	7.98538	7.90071	8.37244	7.96464	8.28982	7.48938	7.33741	7.4599	7.669	7.30677	7.46699	chr2	22940073	23040241	-	gene_id "ENSMUSG00000058835.14"; gene_type "protein_coding"; gene_name "Abi1"; level 2; tag "overlapping_locus"; havana_gene "OTTMUSG00000016621.1";	ENSMUSG00000058835.14	protein_coding	Abi1
ENSMUSG00000026781	Acbd5	4.95483	4.87524	4.93108	4.92862	4.91791	4.88405	6.21409	6.05051	6.04234	6.0554	6.14023	5.93285	4.81144	4.93151	4.76895	4.88397	4.88296	4.8682	6.04798	6.0142	6.09251	6.11921	5.99702	6.02791	chr2	23068167	23115558	+	gene_id "ENSMUSG00000026781.16"; gene_type "protein_coding"; gene_name "Acbd5"; level 2; havana_gene "OTTMUSG00000011559.1";	ENSMUSG00000026781.16	protein_coding	Acbd5
ENSMUSG00000026779	Mastl	3.74461	3.38944	3.66071	3.83474	3.74753	3.55057	5.12729	5.0624	4.52325	4.58277	5.11921	4.60815	3.61046	3.68119	3.56691	3.85052	3.27918	3.49315	4.60458	4.79867	4.9123	4.57034	4.87787	4.71643	chr2	23115606	23156024	-	gene_id "ENSMUSG00000026779.6"; gene_type "protein_coding"; gene_name "Mastl"; level 2; havana_gene "OTTMUSG00000011632.1";	ENSMUSG00000026779.6	protein_coding	Mastl
ENSMUSG00000026775	Yme1l1	7.26457	7.1805	7.2242	7.32779	7.19709	7.36559	6.50365	6.32027	6.31529	6.36073	6.50421	6.24686	7.14832	7.22532	7.21364	7.37967	7.17018	7.28645	6.3415	6.34509	6.46711	6.4061	6.36828	6.35601	chr2	23156369	23199260	+	gene_id "ENSMUSG00000026775.9"; gene_type "protein_coding"; gene_name "Yme1l1"; level 2; havana_gene "OTTMUSG00000011633.1";	ENSMUSG00000026775.9	protein_coding	Yme1l1
ENSMUSG00000026771	Spopl	3.67225	3.82291	3.99136	3.86977	3.8245	3.92311	4.14288	4.08185	4.01002	3.98187	4.16734	3.8641	3.90529	4.06682	3.93267	3.92528	3.97156	3.82576	4.05516	3.87575	4.18453	4.1465	4.09943	4.15424	chr2	23506220	23572106	-	gene_id "ENSMUSG00000026771.14"; gene_type "protein_coding"; gene_name "Spopl"; level 2; havana_gene "OTTMUSG00000011465.1";	ENSMUSG00000026771.14	protein_coding	Spopl
ENSMUSG00000026986	Hnmt	3.02836	2.65531	2.83647	2.83573	2.60197	3.01167	4.20204	3.96666	3.8175	3.99233	4.03148	3.86035	3.29573	3.11823	2.73224	2.94902	2.91595	3.1195	4.01275	4.26547	4.32924	4.12047	4.12187	3.96914	chr2	24002910	24049394	-	gene_id "ENSMUSG00000026986.14"; gene_type "protein_coding"; gene_name "Hnmt"; level 2; havana_gene "OTTMUSG00000011800.1";	ENSMUSG00000026986.14	protein_coding	Hnmt
ENSMUSG00000044103	Il1f9	4.47002	4.17614	3.40938	3.61153	4.41353	3.92786	-4.15771	-2.57111	-2.54941	-3.53181	-3.42146	-2.6349	4.46716	4.7256	4.77971	3.67008	4.65736	4.47748	-3.32047	-2.87543	-4.4839	-4.5917	-1.84403	-6.67176	chr2	24186476	24193568	+	gene_id "ENSMUSG00000044103.4"; gene_type "protein_coding"; gene_name "Il1f9"; level 2; havana_gene "OTTMUSG00000011955.1";	ENSMUSG00000044103.4	protein_coding	Il1f9
ENSMUSG00000026984	Il1f6	2.01346	2.05201	1.17402	0.997581	2.22827	1.35696	-6.67176	-6.67176	-6.67176	-6.67176	-4.7312	-6.67176	1.80045	2.47618	2.43827	0.991602	2.50793	1.99296	-6.67176	-6.67176	-6.67176	-6.67176	-6.67176	-6.67176	chr2	24215418	24225702	+	gene_id "ENSMUSG00000026984.4"; gene_type "protein_coding"; gene_name "Il1f6"; level 2; havana_gene "OTTMUSG00000011962.1";	ENSMUSG00000026984.4	protein_coding	Il1f6
ENSMUSG00000026981	Il1rn	13.6872	13.6712	13.586	13.6217	13.6864	13.7004	5.95504	5.9498	6.49987	6.49491	6.26403	6.29765	13.6024	13.6116	13.5695	13.72	13.6158	13.639	6.46116	6.12488	6.16584	6.26533	5.57419	6.1191	chr2	24336853	24351494	+	gene_id "ENSMUSG00000026981.15"; gene_type "protein_coding"; gene_name "Il1rn"; level 2; havana_gene "OTTMUSG00000011966.1";	ENSMUSG00000026981.15	protein_coding	Il1rn
ENSMUSG00000026979	Psd4	9.2014	9.08306	9.24444	9.19478	9.02725	9.19866	7.42736	7.44823	7.59057	7.50765	7.45507	7.66007	9.23509	9.01163	9.00382	9.31028	9.02764	9.275	7.52683	7.50623	7.43278	7.48209	7.40897	7.55304	chr2	24367580	24414954	+	gene_id "ENSMUSG00000026979.16"; gene_type "protein_coding"; gene_name "Psd4"; level 2; havana_gene "OTTMUSG00000011956.1";	ENSMUSG00000026979.16	protein_coding	Psd4
ENSMUSG00000004113	Cacna1b	3.10103	3.115	2.90298	2.94924	3.34826	2.51437	3.21003	3.07728	2.60602	2.65427	3.36615	2.58965	2.865	3.31687	3.18503	2.89522	3.12152	2.99118	2.78704	3.01291	2.99328	1.83034	2.82735	2.89777	chr2	24603887	24763152	-	gene_id "ENSMUSG00000004113.18"; gene_type "protein_coding"; gene_name "Cacna1b"; level 2; havana_gene "OTTMUSG00000012011.1";	ENSMUSG00000004113.18	protein_coding	Cacna1b
ENSMUSG00000036893	Ehmt1	4.18065	4.08936	3.58845	3.67231	4.04107	3.72447	5.67214	5.78212	5.63236	5.7168	5.66022	5.75445	3.74281	4.04084	4.34868	3.76312	4.2135	3.90663	5.78052	5.70707	5.65175	5.74122	5.82132	5.79547	chr2	24789928	24919614	-	gene_id "ENSMUSG00000036893.17"; gene_type "protein_coding"; gene_name "Ehmt1"; level 2; havana_gene "OTTMUSG00000012294.1";	ENSMUSG00000036893.17	protein_coding	Ehmt1
[truncated: 12,639 more rows]
