# Supplementary material for: Hyperglycemia Induces Trained Immunity in Macrophages and Their Precursors and Promotes Atherosclerosis
Source: Circulation. 2021 Jul 13;144(12):961–82. doi: 10.1161/CIRCULATIONAHA.120.046464 (PMC8448412; doi:10.1161/CIRCULATIONAHA.120.046464)
Supplement: Supplementary file 6 [file cir-144-961-s006.xlsx]

## Sheet: Sheet1
Sample ID	raw reads	trimmed reads	net reads	uniquely aligned	% uniquely aligned	non-chrM uniquely aligned	% non-chrM	Biological Replicate	Mouse Phenotype	Glucose Culture Conditions	Stimulation
STZ1	28951008	554	28950454	17050368	0.589	16313923	0.957	Replicate 1	Diabetic	5mM Glucose	Unstimulated
STZ1_IL1	34088226	605	34087621	19319212	0.567	18242133	0.944	Replicate 1	Diabetic	5mM Glucose	IL-1b
STZ2	27816329	554	27815775	16533598	0.594	15591663	0.943	Replicate 2	Diabetic	5mM Glucose	Unstimulated
STZ2_IL1	29689791	564	29689227	17262100	0.581	16284237	0.943	Replicate 2	Diabetic	5mM Glucose	IL-1b
STZ3	31316977	641	31316336	19042973	0.608	17959807	0.943	Replicate 3	Diabetic	5mM Glucose	Unstimulated
STZ3_IL1	27947622	538	27947084	15829444	0.566	14872114	0.94	Replicate 3	Diabetic	5mM Glucose	IL-1b
STZ4	24062031	423	24061608	12384407	0.515	10214824	0.825	Replicate 4	Diabetic	5mM Glucose	Unstimulated
STZ4_IL1	25188380	464	25187916	14312781	0.568	13420003	0.938	Replicate 4	Diabetic	5mM Glucose	IL-1b
WT1	26428446	548	26427898	16525726	0.625	15665684	0.948	Replicate 1	Wild-type	5mM Glucose	Unstimulated
WT1_IL1	28859888	566	28859322	17740133	0.615	16696358	0.941	Replicate 1	Wild-type	5mM Glucose	IL-1b
WT2	28575687	560	28575127	17155676	0.6	15721524	0.916	Replicate 2	Wild-type	5mM Glucose	Unstimulated
WT2_IL1	27055401	498	27054903	15372902	0.568	14795046	0.962	Replicate 2	Wild-type	5mM Glucose	IL-1b
WT3	42946519	883	42945636	25978966	0.605	24591923	0.947	Replicate 3	Wild-type	5mM Glucose	Unstimulated
WT3_IL1	25446898	470	25446428	14497677	0.57	13864746	0.956	Replicate 3	Wild-type	5mM Glucose	IL-1b
WT4	29751486	561	29750925	17400611	0.585	16591770	0.954	Replicate 4	Wild-type	5mM Glucose	Unstimulated
WT4_IL1	24273566	433	24273133	14389613	0.593	13465987	0.936	Replicate 4	Wild-type	5mM Glucose	IL-1b
