# Supplementary material for: Hyperglycemia Induces Trained Immunity in Macrophages and Their Precursors and Promotes Atherosclerosis
Source: Circulation. 2021 Jul 13;144(12):961–82. doi: 10.1161/CIRCULATIONAHA.120.046464 (PMC8448412; doi:10.1161/CIRCULATIONAHA.120.046464)
Supplement: Supplementary file 7 [file cir-144-961-s007.xlsx]

## Sheet: Sheet1
Experimental Condition	Comparison (sample number)	FRiP
Basal Conditions	Diabetic (n=3)	0.29
		0.34
		0.37
	Control (n=4)	0.42
		0.42
		0.37
		0.31	No. Peaks
	No. differential peaks (FDR < 0.05)		14
	No. differential peaks (FDR < 0.10)		39
IL-1β stimulation	Diabetic (n=4)	0.26
		0.33
		0.24
		0.26
	Control (n=4)	0.39
		0.22
		0.3
		0.34	No. Peaks
	No. differential peaks (FDR < 0.05)		166
	No. differential peaks (FDR < 0.10)		525
