# Supplementary material for: Hyperglycemia Induces Trained Immunity in Macrophages and Their Precursors and Promotes Atherosclerosis
Source: Circulation. 2021 Jul 13;144(12):961–82. doi: 10.1161/CIRCULATIONAHA.120.046464 (PMC8448412; doi:10.1161/CIRCULATIONAHA.120.046464)
Supplement: Supplementary file 8 [file cir-144-961-s008.xlsx]

## Sheet: Sheet1
geneID	symbol	runx1
ENSMUSG00000114053.1	AC133498.1
ENSMUSG00000030145.14	Zfp248
ENSMUSG00000021253.7	Tgfb3
ENSMUSG00000033565.17	Rbfox2
ENSMUSG00000027243.8	Harbi1
ENSMUSG00000037032.16	Apbb1
ENSMUSG00000083649.5	Rasl2-9
ENSMUSG00000070583.1	Fv1
ENSMUSG00000109305.1	1810010D01Rik
ENSMUSG00000038508.7	Gdf15
ENSMUSG00000025185.14	Loxl4
ENSMUSG00000003665.6	Has1
ENSMUSG00000009566.12	Fpgs
ENSMUSG00000096917.2	2500002B13Rik
ENSMUSG00000074115.5	Saa1
ENSMUSG00000045312.12	Lhfpl2
ENSMUSG00000021286.8	Zfyve21
ENSMUSG00000063354.6	Slc39a4
ENSMUSG00000042106.5	Fam212a
ENSMUSG00000030895.9	Hpx
ENSMUSG00000051934.4	Spats2
ENSMUSG00000035828.10	Pim3	yes
ENSMUSG00000113769.1	5033406O09Rik
ENSMUSG00000074227.12	Spint2	yes
ENSMUSG00000052516.18	Robo2
ENSMUSG00000025491.14	Ifitm1
ENSMUSG00000024186.15	Rgs11
ENSMUSG00000013415.9	Igf2bp1
ENSMUSG00000042579.2	4632404H12Rik
ENSMUSG00000019986.17	Ahi1
ENSMUSG00000005763.15	Cd247
ENSMUSG00000070407.5	Hs3st3b1
ENSMUSG00000020527.14	Myo19
ENSMUSG00000025006.16	Sorbs1
ENSMUSG00000083307.1	AA414768
ENSMUSG00000044968.16	Napepld
ENSMUSG00000030271.14	Ogg1	yes
ENSMUSG00000029410.11	Ppef2	yes
ENSMUSG00000097245.1	Gm5421
ENSMUSG00000042632.16	Pla2g6	yes
ENSMUSG00000040562.12	Gstm2
ENSMUSG00000029915.14	Clec5a	yes
ENSMUSG00000020634.12	Ubxn2a
ENSMUSG00000037989.15	Wnk2
ENSMUSG00000053101.3	Gpr141
ENSMUSG00000030214.6	Plbd1
ENSMUSG00000038930.11	Rccd1
ENSMUSG00000053580.16	Tanc2
ENSMUSG00000036273.15	Lrrk2
ENSMUSG00000097320.8	Tmem147os
ENSMUSG00000044916.10	1700029I15Rik
ENSMUSG00000021872.8	Rnase10
ENSMUSG00000031780.2	Ccl17
ENSMUSG00000030159.15	Clec1b
ENSMUSG00000024891.5	Slc29a2
ENSMUSG00000102428.1	Pcdhga12
ENSMUSG00000075225.14	Ccdc162
ENSMUSG00000078700.10	D030028A08Rik
ENSMUSG00000113960.1	4933412O06Rik
ENSMUSG00000025934.15	Gsta3
ENSMUSG00000098091.1	Gm16470
ENSMUSG00000026096.14	Osgepl1	yes
ENSMUSG00000028542.17	Slc6a9
ENSMUSG00000082322.2	Gm9164
ENSMUSG00000106237.1	Gm8066
ENSMUSG00000090230.1	Gm16315
ENSMUSG00000099034.7	2810039B14Rik
ENSMUSG00000042729.10	Wdr74
ENSMUSG00000096768.7	Erdr1
ENSMUSG00000029452.18	Tmem116
ENSMUSG00000027950.7	Chrnb2
ENSMUSG00000044433.16	Camsap3
ENSMUSG00000046687.6	Gm5424
ENSMUSG00000105895.1	Gm42829
ENSMUSG00000027805.16	Pfn2
ENSMUSG00000024430.13	Cabyr
ENSMUSG00000030587.5	2200002D01Rik
ENSMUSG00000034413.14	Neurl1b
ENSMUSG00000107096.3	Gm43597
ENSMUSG00000050022.16	Amz1
ENSMUSG00000105509.1	C130013H08Rik
ENSMUSG00000026017.13	Carf	yes
ENSMUSG00000048329.7	Mfsd6l	yes
ENSMUSG00000109953.1	5430430B14Rik
ENSMUSG00000036560.14	Lgi4
ENSMUSG00000042498.16	D330045A20Rik
ENSMUSG00000002020.15	Ltbp2
ENSMUSG00000027864.9	Ptgfrn
ENSMUSG00000068959.6	Zfp619
ENSMUSG00000020889.11	Nr1d1
ENSMUSG00000090115.7	Usp49
ENSMUSG00000052336.7	Cx3cr1
ENSMUSG00000029223.12	Uchl1
ENSMUSG00000078816.9	Prkcg
ENSMUSG00000053062.15	Jam2
ENSMUSG00000024968.13	Rcor2
ENSMUSG00000097062.1	Gm17586
ENSMUSG00000040102.10	Klhl42
ENSMUSG00000112368.1	AC166323.1
ENSMUSG00000074063.10	Osgin1
ENSMUSG00000032288.9	Imp3
ENSMUSG00000047649.9	Cd3eap
ENSMUSG00000034522.10	Zfp395
ENSMUSG00000062012.14	Zfp13
ENSMUSG00000044700.15	Tmem201
ENSMUSG00000024037.12	Wdr4	yes
ENSMUSG00000053801.18	Grwd1
ENSMUSG00000066647.6	Gm5113
ENSMUSG00000013089.15	Etv5
ENSMUSG00000042215.8	Bag2
ENSMUSG00000094530.2	Gm21399
ENSMUSG00000044149.6	Nkrf
ENSMUSG00000021693.20	Kif2a
ENSMUSG00000032305.15	Fam219b
ENSMUSG00000097832.1	Gm26912
ENSMUSG00000091780.2	Sco2
ENSMUSG00000002771.12	Grin2d
ENSMUSG00000085929.1	Gm13421
ENSMUSG00000055313.14	Pgbd1
ENSMUSG00000099384.6	1700110C19Rik
ENSMUSG00000038046.4	Mrm3	yes
ENSMUSG00000092118.1	Fancf
ENSMUSG00000045725.5	Prr15
ENSMUSG00000051586.16	Mical3
ENSMUSG00000018809.2	Smyd4
ENSMUSG00000098110.1	Gm26956
ENSMUSG00000048647.9	Exd1
ENSMUSG00000032218.7	Ccnb2	yes
ENSMUSG00000051682.15	Treml4
ENSMUSG00000079343.4	C1s2
ENSMUSG00000057134.5	Ado
ENSMUSG00000038943.16	Prc1
ENSMUSG00000053600.7	Zfp472
ENSMUSG00000007050.17	Lsm2
ENSMUSG00000060206.11	Zfp462
ENSMUSG00000000934.8	Top1mt
ENSMUSG00000074622.4	Mafb
ENSMUSG00000030329.11	Pianp
ENSMUSG00000017167.6	Cntnap1	yes
ENSMUSG00000054942.13	Miga1
ENSMUSG00000045075.3	Gm9796
ENSMUSG00000025993.10	Slc40a1
ENSMUSG00000030256.11	Bhlhe41
ENSMUSG00000036537.6	Rnf113a1
ENSMUSG00000078789.9	Dph1
ENSMUSG00000031849.9	Comp
ENSMUSG00000074211.4	Sdhaf1	yes
ENSMUSG00000027776.12	Il12a
ENSMUSG00000027380.10	Acoxl
ENSMUSG00000025050.7	Pcgf6
ENSMUSG00000083044.1	Gm12416
ENSMUSG00000098187.1	Gm8927
ENSMUSG00000026659.13	Dusp12
ENSMUSG00000017607.9	Tns4
ENSMUSG00000037172.14	E330009J07Rik
ENSMUSG00000004356.8	Utp20
ENSMUSG00000030871.11	Ears2
ENSMUSG00000030521.11	Mphosph10
ENSMUSG00000054079.12	Utp18
ENSMUSG00000031444.16	F10
ENSMUSG00000004885.5	Crabp2
ENSMUSG00000016181.9	Diexf
ENSMUSG00000029287.14	Tgfbr3
ENSMUSG00000026974.11	Zmynd19
ENSMUSG00000022364.14	Tbc1d31
ENSMUSG00000035378.17	Shq1
ENSMUSG00000079036.10	Alkbh1
ENSMUSG00000001348.15	Acp5
ENSMUSG00000025086.12	Trub1	yes
ENSMUSG00000060950.12	Trmt61a
ENSMUSG00000032024.10	Clmp
ENSMUSG00000041438.8	Utp4
ENSMUSG00000029676.15	Pot1a
ENSMUSG00000052632.15	Asap2
ENSMUSG00000025785.5	Exosc7
ENSMUSG00000023915.4	Tnfrsf21	yes
ENSMUSG00000031530.6	Dusp4
ENSMUSG00000028634.17	Hivep3
ENSMUSG00000049950.6	Rpp38
ENSMUSG00000019992.8	Mtfr2
ENSMUSG00000079020.9	Slc45a4
ENSMUSG00000025764.14	Jade1
ENSMUSG00000011256.16	Adam19
ENSMUSG00000022679.13	Mpv17l	yes
ENSMUSG00000028568.16	Btf3l4
ENSMUSG00000025153.9	Fasn
ENSMUSG00000031949.17	Adat1
ENSMUSG00000045573.9	Penk
ENSMUSG00000027130.15	Slc12a6
ENSMUSG00000037275.14	Gemin5
ENSMUSG00000026090.16	2010300C02Rik
ENSMUSG00000042303.18	Sgsm3
ENSMUSG00000021765.8	Fst
ENSMUSG00000024899.6	Papss2
ENSMUSG00000028517.8	Plpp3
ENSMUSG00000036661.13	Dennd3
ENSMUSG00000061414.8	Cracr2a
ENSMUSG00000053769.5	Lysmd1
ENSMUSG00000030162.14	Olr1
ENSMUSG00000055866.9	Per2
ENSMUSG00000017737.2	Mmp9
ENSMUSG00000017400.10	Stac2
ENSMUSG00000031443.7	F7	yes
ENSMUSG00000026278.14	Bok	yes
ENSMUSG00000114995.1	AC137842.1
ENSMUSG00000102742.1	Pcdhga11
ENSMUSG00000105161.1	Gm42595
ENSMUSG00000072066.7	6720489N17Rik
ENSMUSG00000020264.5	Slc36a2
ENSMUSG00000000365.9	Rnf17
ENSMUSG00000039763.9	Dnajc28
ENSMUSG00000084941.1	Gm11944
ENSMUSG00000058254.12	Tspan7
ENSMUSG00000108368.1	Gm45053
ENSMUSG00000085058.2	8030453O22Rik
ENSMUSG00000036098.15	Myrf	yes
ENSMUSG00000074093.4	Svip
ENSMUSG00000025650.12	Col7a1
ENSMUSG00000035365.15	Parpbp	yes
ENSMUSG00000031722.10	Hp
ENSMUSG00000037161.14	Mgarp
ENSMUSG00000043421.8	Hilpda
ENSMUSG00000039813.14	Tbc1d2
ENSMUSG00000103009.1	Gm4430
ENSMUSG00000047462.9	A530099J19Rik
ENSMUSG00000040209.12	Zfp704
ENSMUSG00000091575.2	2010016I18Rik
ENSMUSG00000103831.1	Gm37608
ENSMUSG00000017314.12	Mpp2
ENSMUSG00000050944.14	Efcab5	yes
ENSMUSG00000005045.16	Chd5
ENSMUSG00000043243.15	Fam129c
ENSMUSG00000026748.13	Plxdc2	yes
ENSMUSG00000026785.14	Pkn3
ENSMUSG00000036459.15	Wtip
ENSMUSG00000044199.6	S1pr4
ENSMUSG00000070803.6	Cited4
ENSMUSG00000046997.5	Spsb4
ENSMUSG00000027254.13	Map1a
ENSMUSG00000102752.1	Gm7694
ENSMUSG00000049598.9	Vsig8
ENSMUSG00000042870.15	Tom1
ENSMUSG00000051817.8	Sox12
ENSMUSG00000042439.12	Zfp532
ENSMUSG00000057093.14	Zfp607b
ENSMUSG00000093765.7	Gm20658
ENSMUSG00000032392.11	Parp16
ENSMUSG00000098070.1	Gm8609
ENSMUSG00000034265.7	Zdhhc14
ENSMUSG00000031963.8	Bmper
ENSMUSG00000059412.7	Fxyd2	yes
ENSMUSG00000031762.7	Mt2
ENSMUSG00000001131.11	Timp1
ENSMUSG00000004814.10	Ccl24
ENSMUSG00000043192.4	Gm1840
ENSMUSG00000023913.17	Pla2g7
ENSMUSG00000039242.10	B3galnt2
ENSMUSG00000024770.14	Lipn
ENSMUSG00000027230.9	Creb3l1
ENSMUSG00000064267.13	Hvcn1	yes
ENSMUSG00000025203.5	Scd2
ENSMUSG00000021375.10	Kif13a
ENSMUSG00000053965.10	Pde5a
ENSMUSG00000025375.15	Aatk
ENSMUSG00000032238.17	Rora
ENSMUSG00000078566.8	Bnip3
ENSMUSG00000025161.16	Slc16a3
ENSMUSG00000028128.13	F3
ENSMUSG00000031922.12	Cep57
ENSMUSG00000098098.7	Bvht
ENSMUSG00000025995.16	Wdr75
ENSMUSG00000029084.5	Cd38
ENSMUSG00000017002.14	Slpi
ENSMUSG00000023349.14	Clec4n
ENSMUSG00000029082.17	Bst1	yes
ENSMUSG00000021728.8	Emb
ENSMUSG00000040026.8	Saa3
ENSMUSG00000048264.16	Dip2c
ENSMUSG00000048756.11	Foxo3
ENSMUSG00000015846.14	Rxra
ENSMUSG00000024423.5	Impact
ENSMUSG00000043885.14	Slc36a4
ENSMUSG00000035105.5	Egln3
ENSMUSG00000113701.1	B230303A05Rik
ENSMUSG00000038121.6	Fam210a
ENSMUSG00000018334.18	Ksr1
ENSMUSG00000051495.7	Irf2bp2
ENSMUSG00000048279.18	Sacs
ENSMUSG00000076617.9	Ighm
ENSMUSG00000046791.8	Riox1
ENSMUSG00000056671.6	Prelid2
ENSMUSG00000020334.6	Slc22a4
ENSMUSG00000031934.14	Panx1
ENSMUSG00000039512.11	Uhrf1bp1
ENSMUSG00000042354.7	Gnl3	yes
ENSMUSG00000037295.7	Ldlrap1
ENSMUSG00000059939.13	9430015G10Rik
ENSMUSG00000042473.8	Tbc1d8b
ENSMUSG00000051703.14	Tmem198
ENSMUSG00000022554.6	Hgh1
ENSMUSG00000043445.6	Pgp
ENSMUSG00000067825.11	Pex26
ENSMUSG00000040624.17	Plekhg1
ENSMUSG00000037434.7	Slc30a1
ENSMUSG00000089872.10	Rps6kc1
ENSMUSG00000027508.15	Pag1	yes
ENSMUSG00000074802.11	Gas2l3
ENSMUSG00000027276.7	Jag1
ENSMUSG00000035168.16	Tanc1
ENSMUSG00000004044.9	Cavin1
ENSMUSG00000058056.16	Palld
ENSMUSG00000038349.10	Plcl1
ENSMUSG00000034591.5	Slc41a2
ENSMUSG00000031647.10	Mfap3l
ENSMUSG00000046794.9	Ppp1r3b
ENSMUSG00000026869.12	Psmd5
ENSMUSG00000074918.4	Inafm2
ENSMUSG00000023473.12	Celsr3
ENSMUSG00000005686.17	Ampd3
ENSMUSG00000032802.8	Srxn1
ENSMUSG00000005413.8	Hmox1
ENSMUSG00000034110.8	Kctd7
ENSMUSG00000026806.15	Ddx31
ENSMUSG00000106609.1	Gm43181
ENSMUSG00000050592.8	Fam78a
ENSMUSG00000030761.15	Myo7a
ENSMUSG00000020190.13	Mknk2	yes
ENSMUSG00000028691.12	Prdx1
ENSMUSG00000027901.12	Dennd2d
ENSMUSG00000027395.15	Polr1b	yes
ENSMUSG00000047821.16	Trim16
ENSMUSG00000026313.16	Hdac4
ENSMUSG00000028111.4	Ctsk	yes
ENSMUSG00000081534.2	Slc48a1
ENSMUSG00000021996.16	Esd
ENSMUSG00000044339.12	Alkbh2
ENSMUSG00000040466.16	Blvrb
ENSMUSG00000037151.8	Lrrc20
ENSMUSG00000055493.4	Epm2a
ENSMUSG00000031904.5	Slc7a6
ENSMUSG00000003955.7	Fam162a
ENSMUSG00000029657.15	Hsph1
ENSMUSG00000031987.6	Egln1
ENSMUSG00000028527.18	Ak4
ENSMUSG00000003865.16	Gys1
ENSMUSG00000051510.13	Mafg
ENSMUSG00000030315.15	Vgll4
ENSMUSG00000040675.17	Mthfd1l	yes
ENSMUSG00000058099.15	Nfam1
ENSMUSG00000050914.16	Ankrd37
ENSMUSG00000042190.12	Cmklr1
ENSMUSG00000038291.16	Snx25
ENSMUSG00000108414.1	Snhg1
ENSMUSG00000050855.16	Zfp940
ENSMUSG00000018427.7	Ypel2
ENSMUSG00000027387.11	Zc3h8
ENSMUSG00000054178.1	Gm9938
ENSMUSG00000033610.15	Pank1
ENSMUSG00000021958.5	Pinx1
ENSMUSG00000103532.1	Gm4430
ENSMUSG00000009092.5	Derl3
ENSMUSG00000097439.6	Gm16754
ENSMUSG00000074282.10	Zfp94
ENSMUSG00000060961.14	Slc4a4
ENSMUSG00000092416.2	Zfp141
ENSMUSG00000030032.12	Wdr54
ENSMUSG00000052435.7	Cebpe
ENSMUSG00000025436.12	Atp23
ENSMUSG00000020160.18	Meis1
ENSMUSG00000041540.16	Sox5	yes
ENSMUSG00000032498.9	Mlh1	yes
ENSMUSG00000055602.16	Tcp10b
ENSMUSG00000039096.10	Rsad1
ENSMUSG00000041642.18	Kif21b
ENSMUSG00000035967.15	Ints6l
ENSMUSG00000034957.10	Cebpa
ENSMUSG00000029475.17	Kdm2b
ENSMUSG00000005374.13	Tbl2
ENSMUSG00000079003.2	Samd1
ENSMUSG00000062661.6	Ncs1
ENSMUSG00000079144.7	A130010J15Rik
ENSMUSG00000033960.5	Jcad
ENSMUSG00000066735.8	Vkorc1l1
ENSMUSG00000028550.15	Atg4c
ENSMUSG00000033863.1	Klf9	yes
ENSMUSG00000026409.14	Pfkfb2
ENSMUSG00000016239.11	Lonrf3
ENSMUSG00000079625.2	Tm4sf19
ENSMUSG00000033068.16	Entpd6
ENSMUSG00000040321.3	Zfp770
ENSMUSG00000021702.7	Thbs4	yes
ENSMUSG00000062115.15	Rai1
ENSMUSG00000071369.11	Map3k5
ENSMUSG00000027185.14	Nat10
ENSMUSG00000039929.14	Urb1
ENSMUSG00000038335.13	Tsr1
ENSMUSG00000106928.1	Gm43860
ENSMUSG00000097023.8	Mir9-3hg
ENSMUSG00000036281.13	Snapc4
ENSMUSG00000057497.8	Fam136a
ENSMUSG00000026037.14	Orc2
ENSMUSG00000036225.14	Kctd1
ENSMUSG00000021514.18	Zfp369
ENSMUSG00000001227.11	Sema6b	yes
ENSMUSG00000020802.8	Ube2o
ENSMUSG00000037029.8	Zfp146
ENSMUSG00000073700.3	Klhl21
ENSMUSG00000079184.10	Mphosph8
ENSMUSG00000006442.10	Srm
ENSMUSG00000020329.12	Polrmt	yes
ENSMUSG00000097195.9	Snhg5
ENSMUSG00000053684.8	BC048403
ENSMUSG00000026019.15	Wdr12
ENSMUSG00000051029.8	Serpinb1b
ENSMUSG00000021952.16	Xpo4
ENSMUSG00000049625.6	Tifab
ENSMUSG00000023025.15	Larp4
ENSMUSG00000033009.15	Ogfod1
ENSMUSG00000033706.13	Smyd5	yes
ENSMUSG00000028032.13	Papss1
ENSMUSG00000021403.3	Serpinb9b
ENSMUSG00000031826.20	Usp10
ENSMUSG00000061979.8	Rcc1l
ENSMUSG00000003848.14	Nob1
ENSMUSG00000028862.6	Map3k6
ENSMUSG00000020741.17	Cluh
ENSMUSG00000090958.2	Lrrc32
ENSMUSG00000055491.13	Pprc1
ENSMUSG00000034220.7	Gpc1
ENSMUSG00000040620.15	Dhx33
ENSMUSG00000029415.4	Sdad1
ENSMUSG00000018547.8	Pip4k2b
ENSMUSG00000033909.17	Usp36
ENSMUSG00000031467.10	Agpat5
ENSMUSG00000024610.14	Cd74
ENSMUSG00000079298.9	Klrb1b
ENSMUSG00000064215.13	Ifi27
ENSMUSG00000041341.10	Atg2b
ENSMUSG00000042284.10	Itga1
ENSMUSG00000051238.6	Swsap1
ENSMUSG00000024081.8	Cebpz
ENSMUSG00000032456.13	Nmnat3
ENSMUSG00000004100.12	Ppan
ENSMUSG00000030725.4	Lipt2
ENSMUSG00000041538.15	H2-Ob
ENSMUSG00000079511.8	Gm42688
ENSMUSG00000046058.7	Eid2
ENSMUSG00000030880.14	Polr3e
ENSMUSG00000022096.14	Hr
ENSMUSG00000059708.12	Akap17b
ENSMUSG00000029075.6	Tnfrsf4	yes
ENSMUSG00000046994.9	Mars2
ENSMUSG00000110945.1	Gm9856
ENSMUSG00000075023.11	Accsl	yes
ENSMUSG00000074283.5	Zfp109
ENSMUSG00000089762.3	Ier5l
ENSMUSG00000021079.16	Timm9
ENSMUSG00000049580.12	Tsku
ENSMUSG00000028331.12	Trmo
ENSMUSG00000006517.5	Mvd
ENSMUSG00000046668.8	Cxxc5
ENSMUSG00000024301.9	Kifc5b
ENSMUSG00000010047.12	Hyal2
ENSMUSG00000018995.12	Nars2
ENSMUSG00000039410.16	Prdm16
ENSMUSG00000049848.7	Ceacam19
ENSMUSG00000052911.9	Lamb2
ENSMUSG00000020648.3	Dus4l
ENSMUSG00000042655.5	Fam159b
ENSMUSG00000102099.2	1700011B04Rik
ENSMUSG00000110218.1	Gm20219
ENSMUSG00000034066.13	Farp2
ENSMUSG00000045411.16	2410002F23Rik
ENSMUSG00000005237.14	Dnah2	yes
ENSMUSG00000041609.16	Bicdl1
ENSMUSG00000067199.4	Frat1
ENSMUSG00000087380.7	2210408F21Rik
ENSMUSG00000025489.5	Ifitm5
ENSMUSG00000016494.9	Cd34
ENSMUSG00000020593.15	Lpin1
ENSMUSG00000019987.9	Arg1
ENSMUSG00000033446.7	Lpar6
ENSMUSG00000025007.13	Aldh18a1	yes
ENSMUSG00000022389.14	Tef
ENSMUSG00000036867.7	Smad6
ENSMUSG00000028799.15	Zfp362
ENSMUSG00000043051.17	Disc1
ENSMUSG00000033420.12	Antxr1
ENSMUSG00000090164.8	BC035044
ENSMUSG00000001403.13	Ube2c
ENSMUSG00000060509.4	Xcr1	yes
ENSMUSG00000041782.14	Lad1
ENSMUSG00000044072.14	Eml6
ENSMUSG00000004296.14	Il12b
ENSMUSG00000031668.14	Eif2ak3
ENSMUSG00000037366.14	Pafah2
ENSMUSG00000026390.7	Marco
ENSMUSG00000049091.6	Sephs2
ENSMUSG00000038540.14	Tmc3
ENSMUSG00000002997.15	Prkar2b
ENSMUSG00000027737.10	Slc7a11
ENSMUSG00000048120.16	Entpd1
ENSMUSG00000079547.3	H2-DMb1
ENSMUSG00000036875.15	Dna2
ENSMUSG00000028364.15	Tnc
ENSMUSG00000029036.18	Atad3a
ENSMUSG00000032561.15	Acpp
ENSMUSG00000037649.9	H2-DMa
ENSMUSG00000050244.9	Heatr1
ENSMUSG00000032834.11	Pwp2
ENSMUSG00000024399.5	Ltb
ENSMUSG00000028318.14	Polr1e
ENSMUSG00000020692.14	Nle1
ENSMUSG00000020381.10	Mrnip
ENSMUSG00000109836.1	Gm45884
ENSMUSG00000031297.14	Slc7a3
ENSMUSG00000102101.1	Zbtb11os1
ENSMUSG00000033174.17	Mgll	yes
ENSMUSG00000107476.2	Zfp862-ps
ENSMUSG00000078651.8	Aoc2	yes
ENSMUSG00000027408.7	Cpxm1
ENSMUSG00000075270.11	Pde11a
ENSMUSG00000038126.17	Mphosph9
ENSMUSG00000078486.3	Perm1
ENSMUSG00000047415.12	Gpr68
ENSMUSG00000032281.11	Acsbg1	yes
ENSMUSG00000029102.9	Hgfac
ENSMUSG00000021018.7	Polr2h
ENSMUSG00000045045.7	Lrfn4
ENSMUSG00000026193.15	Fn1
ENSMUSG00000043557.15	Mdga1
ENSMUSG00000033207.6	Mamdc2
ENSMUSG00000030789.9	Itgax	yes
ENSMUSG00000022018.7	Rgcc
ENSMUSG00000049723.14	Mmp12
ENSMUSG00000030742.7	Lat
ENSMUSG00000055407.14	Map6
ENSMUSG00000107429.2	Gm44206
ENSMUSG00000021392.8	Nol8
ENSMUSG00000041975.17	Mettl8	yes
ENSMUSG00000000730.13	Dnmt3l
ENSMUSG00000056596.8	Trnp1
ENSMUSG00000025815.13	Dhtkd1
ENSMUSG00000103697.1	Gm38020
ENSMUSG00000036814.13	Slc6a20a
ENSMUSG00000106025.1	Gm42940
ENSMUSG00000025422.9	Agap2
ENSMUSG00000034892.8	Rps29
ENSMUSG00000097295.1	Hmgb1-ps8
ENSMUSG00000058966.13	Fam57b
ENSMUSG00000096001.2	2610528A11Rik
ENSMUSG00000044708.5	Kcnj10
ENSMUSG00000090862.3	Rps13
ENSMUSG00000035179.3	Ppp1r32
ENSMUSG00000021699.17	Pde4d
ENSMUSG00000074865.11	Zfp934
ENSMUSG00000037386.16	Rims2
ENSMUSG00000001036.17	Epn2
ENSMUSG00000097994.1	Gm26982
ENSMUSG00000040003.18	Magi2
ENSMUSG00000063488.6	Zkscan7
ENSMUSG00000033356.3	Pus7l
ENSMUSG00000109864.1	Eid3
ENSMUSG00000047250.13	Ptgs1
ENSMUSG00000032012.8	Nectin1
ENSMUSG00000070999.2	Ccin	yes
ENSMUSG00000024538.7	Ppic	yes
ENSMUSG00000002006.12	Pdzd4
ENSMUSG00000112895.1	AC122317.3
ENSMUSG00000032418.15	Me1
ENSMUSG00000027457.15	Snph
ENSMUSG00000097993.7	Ptprv
ENSMUSG00000078768.2	Zfp566
ENSMUSG00000000531.4	Grasp
ENSMUSG00000091639.2	Gm3756
ENSMUSG00000038065.13	Mturn
ENSMUSG00000013076.17	Amotl1
ENSMUSG00000113017.1	Gm46401
ENSMUSG00000042417.5	Ccno
ENSMUSG00000108897.1	Gm44861
ENSMUSG00000042265.13	Trem1
ENSMUSG00000020108.4	Ddit4
ENSMUSG00000041046.7	Ramp3	yes
ENSMUSG00000040152.8	Thbs1
ENSMUSG00000044927.6	H1fx
ENSMUSG00000063558.4	Aox1	yes
ENSMUSG00000040139.14	9430038I01Rik
ENSMUSG00000039496.8	Cdnf
ENSMUSG00000037709.13	Fam13a
ENSMUSG00000025025.13	Mxi1
ENSMUSG00000000884.16	Gnb1l
ENSMUSG00000078815.8	Cacng6
ENSMUSG00000057469.8	E2f6
ENSMUSG00000029380.11	Cxcl1
ENSMUSG00000058427.10	Cxcl2
ENSMUSG00000020773.11	Trim47
ENSMUSG00000013974.3	Mcemp1
ENSMUSG00000019960.8	Dusp6
ENSMUSG00000052934.14	Fbxo31
ENSMUSG00000023232.17	Serinc2
ENSMUSG00000022425.16	Enpp2	yes
ENSMUSG00000058392.12	Rrp1b
ENSMUSG00000030177.14	Ccdc77
ENSMUSG00000028874.14	Fgr
ENSMUSG00000024912.5	Fosl1
ENSMUSG00000023951.17	Vegfa
ENSMUSG00000027398.13	Il1b
ENSMUSG00000062991.7	Nrg1
ENSMUSG00000035900.18	Gramd4
ENSMUSG00000053395.15	Cacng8
ENSMUSG00000038244.13	Mical2
ENSMUSG00000085385.7	Snhg17
ENSMUSG00000021690.10	Jmy
ENSMUSG00000029379.10	Cxcl3
ENSMUSG00000095098.1	Ccdc85b
ENSMUSG00000052353.13	Cemip
ENSMUSG00000014164.15	Klhl3
ENSMUSG00000018909.15	Arrb1
ENSMUSG00000046982.10	Tshz1
ENSMUSG00000038181.16	Chpf2
ENSMUSG00000044092.8	C130050O18Rik
ENSMUSG00000030109.15	Slc6a12	yes
ENSMUSG00000055485.6	Soga1
ENSMUSG00000020893.17	Per1
ENSMUSG00000020122.16	Egfr
ENSMUSG00000073421.5	H2-Ab1
ENSMUSG00000024087.3	Cyp1b1
ENSMUSG00000030103.11	Bhlhe40
ENSMUSG00000030474.9	Siglece
ENSMUSG00000042558.16	Adprhl2
ENSMUSG00000027397.14	Slc20a1
ENSMUSG00000029413.14	Naaa
ENSMUSG00000032350.9	Gclc
ENSMUSG00000049090.2	Zadh2
ENSMUSG00000031584.16	Gsr
ENSMUSG00000020250.10	Txnrd1
ENSMUSG00000028124.15	Gclm
ENSMUSG00000004221.16	Ikbkg
ENSMUSG00000031214.13	Ophn1
ENSMUSG00000003849.8	Nqo1
ENSMUSG00000030790.15	Adm
ENSMUSG00000029095.17	Ablim2
ENSMUSG00000032375.15	Aph1b
ENSMUSG00000046159.16	Chrm3	yes
ENSMUSG00000106847.1	Peg13
ENSMUSG00000064127.13	Med14
ENSMUSG00000030200.13	Bcl2l14	yes
ENSMUSG00000043079.17	Synpo
ENSMUSG00000073557.11	Ppp1r12b
ENSMUSG00000033400.14	Agl
ENSMUSG00000028572.13	Hook1
ENSMUSG00000022947.7	Cbr3
ENSMUSG00000038521.17	C1s1
ENSMUSG00000022303.9	Dcstamp
ENSMUSG00000032640.10	Chsy1
ENSMUSG00000031779.3	Ccl22
ENSMUSG00000029521.7	Chek2
ENSMUSG00000020042.15	Btbd11	yes
ENSMUSG00000001435.15	Col18a1
ENSMUSG00000044197.8	Gpr146
ENSMUSG00000027315.13	Spint1
ENSMUSG00000020592.14	Sdc1
ENSMUSG00000026984.4	Il1f6
ENSMUSG00000046567.10	4930430F08Rik
ENSMUSG00000033644.5	Piwil2
ENSMUSG00000021692.9	Dimt1
ENSMUSG00000022704.15	Qtrt2
ENSMUSG00000007655.16	Cav1
ENSMUSG00000058006.12	Mdn1
ENSMUSG00000044674.6	Fzd1
ENSMUSG00000021575.16	Ahrr
ENSMUSG00000041268.17	Dmxl2
ENSMUSG00000022479.15	Vdr
ENSMUSG00000018476.7	Kdm6b	yes
ENSMUSG00000052675.11	Zfp112
ENSMUSG00000046826.7	Fam187b
ENSMUSG00000026825.17	Dnm1
ENSMUSG00000086688.4	Gm11560
ENSMUSG00000003452.15	Bicd1
ENSMUSG00000031883.13	Car7
ENSMUSG00000097388.1	Gm3200
ENSMUSG00000039646.5	Vasn
ENSMUSG00000022304.13	Dpys
ENSMUSG00000026639.18	Lamb3
ENSMUSG00000028845.15	Tekt2
ENSMUSG00000015314.10	Slamf6
ENSMUSG00000031565.18	Fgfr1
ENSMUSG00000041949.6	Tango6
ENSMUSG00000041707.8	1810011H11Rik
ENSMUSG00000097080.7	1700086O06Rik
ENSMUSG00000062585.11	Cnr2
ENSMUSG00000026807.8	Ak8
ENSMUSG00000024395.8	Lims2	yes
ENSMUSG00000036223.15	Ska1
ENSMUSG00000054893.15	Zfp667
ENSMUSG00000093726.1	Gm20667
ENSMUSG00000047496.6	Rnf152
ENSMUSG00000073427.4	Gm4924
ENSMUSG00000019845.8	Tube1
ENSMUSG00000115801.1	AC160336.1
ENSMUSG00000073716.6	Gm13241
ENSMUSG00000027313.3	Chac1
ENSMUSG00000087440.2	4930577N17Rik
ENSMUSG00000036862.15	Dchs1
ENSMUSG00000027324.1	Rpusd2
ENSMUSG00000050199.13	Lgr4
ENSMUSG00000032875.8	Arhgef17
ENSMUSG00000005950.14	P2rx5
ENSMUSG00000035364.1	4930524J08Rik
ENSMUSG00000068270.15	Shroom4
ENSMUSG00000019734.16	Tmc4	yes
ENSMUSG00000074252.2	Gm10654
ENSMUSG00000054027.8	Nt5dc3	yes
ENSMUSG00000097177.8	9330159M07Rik
ENSMUSG00000037111.9	Setd7
ENSMUSG00000027086.16	Fastkd1
ENSMUSG00000050106.17	Tmc8
ENSMUSG00000034156.16	Tspoap1
ENSMUSG00000039577.17	Nphp4
ENSMUSG00000031273.16	Col4a6
ENSMUSG00000031502.11	Col4a1
ENSMUSG00000029438.9	Bcl7a
ENSMUSG00000089736.2	Tgfbr3l
ENSMUSG00000097412.2	1810014B01Rik
ENSMUSG00000020718.12	Polg2
ENSMUSG00000027329.9	Spef1
ENSMUSG00000027353.14	Mcm8
ENSMUSG00000055523.6	Gucy2g
ENSMUSG00000032558.19	Nphp3
ENSMUSG00000108358.1	Gm44509
ENSMUSG00000062785.14	Kcnc3
ENSMUSG00000055833.14	1700034H15Rik
ENSMUSG00000039683.16	Sdk1
ENSMUSG00000050174.15	Nudt6
ENSMUSG00000032607.12	Amt
ENSMUSG00000108154.1	Gm44033
ENSMUSG00000028031.6	Dkk2
ENSMUSG00000034883.9	Lrr1
ENSMUSG00000018845.14	Unc45b
ENSMUSG00000091898.8	Tnnc1
ENSMUSG00000043419.11	Chd3os
ENSMUSG00000049285.4	Mblac1
ENSMUSG00000095562.7	Gm21887
ENSMUSG00000021287.12	Xrcc3
ENSMUSG00000113361.1	AC152827.1
ENSMUSG00000022853.6	Ehhadh
ENSMUSG00000016493.13	Cd46
ENSMUSG00000040016.16	Ptger3	yes
ENSMUSG00000037071.2	Scd1
ENSMUSG00000050931.7	Sgms2	yes
ENSMUSG00000024901.14	Peli3
ENSMUSG00000066510.5	Ankdd1a
ENSMUSG00000032532.7	Cck
ENSMUSG00000078877.11	Gm14295
ENSMUSG00000108350.1	Gm44950
ENSMUSG00000026235.14	Epha4
ENSMUSG00000078796.4	Zfp541
ENSMUSG00000013033.16	Adgrl1
ENSMUSG00000036957.8	Lrfn3
ENSMUSG00000031548.7	Sfrp1
ENSMUSG00000029861.17	Fam131b
ENSMUSG00000110062.1	B430319F04Rik
ENSMUSG00000037892.13	Pcdh18
ENSMUSG00000031104.2	Rab33a
ENSMUSG00000103715.1	4933431K14Rik
ENSMUSG00000022687.12	Boc
ENSMUSG00000025154.14	Arhgap19
ENSMUSG00000103174.1	Gm37168
ENSMUSG00000110010.1	Gm45629
ENSMUSG00000019853.6	Hebp2
ENSMUSG00000055271.4	9330161L09Rik
ENSMUSG00000097392.2	D930016D06Rik
ENSMUSG00000025646.8	Atrip
ENSMUSG00000037336.14	Mfsd2b
ENSMUSG00000032263.14	Bckdhb
ENSMUSG00000063450.14	Syne2
ENSMUSG00000032374.14	Plod2
ENSMUSG00000001305.5	Rrp15
ENSMUSG00000045231.4	BC106179
ENSMUSG00000044167.6	Foxo1
ENSMUSG00000030878.11	Cdr2
ENSMUSG00000010048.10	Ifrd2
ENSMUSG00000002769.8	Gnmt
ENSMUSG00000032216.14	Nedd4
ENSMUSG00000050796.4	B3galt6
ENSMUSG00000071723.7	Gspt2
ENSMUSG00000102715.1	Gm6209
ENSMUSG00000022177.9	Haus4
ENSMUSG00000104720.1	Gm43138
ENSMUSG00000073805.5	Fam196a
ENSMUSG00000074794.10	Arrdc3
ENSMUSG00000027239.14	Mdk
ENSMUSG00000106547.1	B230303O12Rik
ENSMUSG00000035834.11	Polr3g
ENSMUSG00000098178.1	Gm42418
ENSMUSG00000065037.1	Rn7sk
ENSMUSG00000097574.1	C920006O11Rik
ENSMUSG00000053411.16	Cbx7
ENSMUSG00000021226.7	Acot2
ENSMUSG00000097773.1	Gm10614
ENSMUSG00000048164.8	Gm7204
ENSMUSG00000024140.9	Epas1
ENSMUSG00000048478.7	Spata33
ENSMUSG00000039963.18	Ccdc40
ENSMUSG00000086717.1	Gm15655
ENSMUSG00000075269.4	Bex6
ENSMUSG00000003070.6	Efna2
ENSMUSG00000096965.7	3300005D01Rik
ENSMUSG00000090733.6	Rps27
ENSMUSG00000032221.14	Mns1	yes
ENSMUSG00000097973.1	Gm4929
ENSMUSG00000082365.2	Gm15754
ENSMUSG00000050468.12	Astl
ENSMUSG00000034258.4	Flvcr2
ENSMUSG00000041444.14	Arhgap32
ENSMUSG00000032750.13	Gab3
ENSMUSG00000098320.1	Vis1
ENSMUSG00000083367.1	Gm8806
ENSMUSG00000091534.2	Gm17195
ENSMUSG00000021638.12	Ocln
ENSMUSG00000086637.1	Gm14040
ENSMUSG00000042377.8	Fam83g
ENSMUSG00000033847.15	Pla2g4c
ENSMUSG00000091387.2	Gcnt4
ENSMUSG00000040950.13	Mgl2
ENSMUSG00000103756.1	Gm37285
ENSMUSG00000098434.1	2010110E17Rik
ENSMUSG00000055560.8	Zfp459
ENSMUSG00000029469.14	Ift81
ENSMUSG00000020435.17	Osbp2
ENSMUSG00000019944.14	Rhobtb1
ENSMUSG00000097888.1	Gm26682
ENSMUSG00000112980.1	D430020J02Rik
ENSMUSG00000069609.7	Cd300ld4
ENSMUSG00000071862.2	Lrrtm2
ENSMUSG00000050315.13	Synpo2
ENSMUSG00000114536.1	AC154639.1
ENSMUSG00000042268.10	Slc26a9
ENSMUSG00000105940.1	Gm42635
ENSMUSG00000015222.17	Map2
ENSMUSG00000021256.5	Vash1
ENSMUSG00000031434.15	Morc4
ENSMUSG00000104484.1	Gm33142
ENSMUSG00000107227.1	Gm42559
ENSMUSG00000061859.16	Patj
ENSMUSG00000037661.14	Gpr160
ENSMUSG00000072964.14	Bhlhb9
ENSMUSG00000026736.1	4930426L09Rik
ENSMUSG00000111839.1	Gm39383
ENSMUSG00000010461.15	Eya4
ENSMUSG00000102617.1	Gm37842
ENSMUSG00000030737.17	Slco2b1
ENSMUSG00000009292.18	Trpm2
ENSMUSG00000028664.14	Ephb2
ENSMUSG00000044165.12	Bcl2l15
ENSMUSG00000062995.12	Ica1
ENSMUSG00000090141.1	Gm614
ENSMUSG00000098206.1	A430106G13Rik
ENSMUSG00000075256.9	Cerkl
ENSMUSG00000103973.1	BC055308
ENSMUSG00000102559.1	Gm37570
ENSMUSG00000079484.12	Phyhd1
ENSMUSG00000028555.15	Ttc39a
ENSMUSG00000067608.4	Pcna-ps2
ENSMUSG00000085436.1	Zfp335os
ENSMUSG00000060224.3	Pyroxd2
ENSMUSG00000101903.1	Gm29291
ENSMUSG00000073821.11	8030451A03Rik
ENSMUSG00000089940.1	Gm4117
ENSMUSG00000037995.15	Igsf9
ENSMUSG00000024074.7	Crim1
ENSMUSG00000038816.14	Ctnnal1
ENSMUSG00000041216.15	Clvs1
ENSMUSG00000115816.1	CT009530.1
ENSMUSG00000040717.6	Il17rd
ENSMUSG00000113010.1	Gm34084
ENSMUSG00000022353.10	Mtss1
ENSMUSG00000050232.6	Cxcr3	yes
ENSMUSG00000026655.15	Fam107b
ENSMUSG00000027843.13	Ptpn22
ENSMUSG00000072568.4	Fam84b
ENSMUSG00000099398.1	Ms4a14
ENSMUSG00000046169.10	Adamts6
ENSMUSG00000015377.9	Dennd6b
ENSMUSG00000100658.1	F730311O21Rik
ENSMUSG00000022755.4	Adgrg7	yes
ENSMUSG00000084846.1	A730011C13Rik
ENSMUSG00000112302.1	AC148324.1
ENSMUSG00000049929.7	Lpar4
ENSMUSG00000038264.8	Sema7a
ENSMUSG00000111116.1	AC153955.2
ENSMUSG00000085829.1	Gm4285
ENSMUSG00000089726.2	Mir17hg
ENSMUSG00000025323.10	Sp4
ENSMUSG00000085977.1	Gm5970
ENSMUSG00000101264.1	Gm28347
ENSMUSG00000037999.13	Arap2
ENSMUSG00000102518.1	Gm38339
ENSMUSG00000046486.4	Olfr231
ENSMUSG00000045065.7	9930022D16Rik
ENSMUSG00000038418.7	Egr1
ENSMUSG00000032489.17	Kif9
ENSMUSG00000086213.2	A330040F15Rik
ENSMUSG00000080717.9	B230307C23Rik
ENSMUSG00000034685.4	Fam171a2
ENSMUSG00000006403.13	Adamts4	yes
ENSMUSG00000062794.8	Zfp599
ENSMUSG00000010342.16	Tex14
ENSMUSG00000034171.13	Faah
ENSMUSG00000063388.4	BC023105
ENSMUSG00000072115.11	Ang
ENSMUSG00000105283.1	Gm33370
ENSMUSG00000025283.15	Sat1
ENSMUSG00000064337.1	mt-Rnr1
ENSMUSG00000111078.1	Gm35028
ENSMUSG00000021175.15	Cdca7l
ENSMUSG00000035852.11	Misp
ENSMUSG00000071042.11	Rasgrp3
ENSMUSG00000031871.9	Cdh5
ENSMUSG00000059336.14	Slc14a1	yes
ENSMUSG00000034614.14	Pik3ip1
ENSMUSG00000028751.13	Pla2g2e
ENSMUSG00000064280.13	Ccdc146
ENSMUSG00000040855.15	Reps2
ENSMUSG00000047747.10	Rnf150
ENSMUSG00000026582.6	Sele
ENSMUSG00000025165.12	Sectm1a
ENSMUSG00000020178.6	Adora2a
ENSMUSG00000049037.8	Clec4a1
ENSMUSG00000079491.9	H2-T10
ENSMUSG00000030122.12	Ptms
ENSMUSG00000060550.15	H2-Q7
ENSMUSG00000025357.8	Dgka
ENSMUSG00000038122.9	Tbc1d32
ENSMUSG00000031129.9	Slc9a9	yes
ENSMUSG00000015852.13	Fcrls
ENSMUSG00000066677.12	Ifi208
ENSMUSG00000092021.8	Gbp11
ENSMUSG00000090881.2	Gm6904
ENSMUSG00000031974.8	Abcb10
ENSMUSG00000020432.12	Tcn2
ENSMUSG00000030930.14	Chst15
ENSMUSG00000094796.2	BC147527
ENSMUSG00000030717.9	Nupr1
ENSMUSG00000079017.3	Ifi27l2a
ENSMUSG00000015854.7	Cd5l
ENSMUSG00000050957.4	Insl6
ENSMUSG00000003206.6	Ebi3
ENSMUSG00000073412.6	Lst1
ENSMUSG00000037972.6	Snn
ENSMUSG00000053559.12	Smagp
ENSMUSG00000022951.15	Rcan1
ENSMUSG00000045502.6	Hcar2	yes
ENSMUSG00000036887.5	C1qa
ENSMUSG00000024672.11	Ms4a7
ENSMUSG00000036896.5	C1qc
ENSMUSG00000036905.8	C1qb
ENSMUSG00000020654.15	Adcy3
ENSMUSG00000034416.18	Pkd1l2
ENSMUSG00000041695.2	Kcnj2
ENSMUSG00000003948.17	Mmd
ENSMUSG00000043832.13	Clec4a3
ENSMUSG00000061887.14	Ssbp3
ENSMUSG00000021997.4	Lrrc63
ENSMUSG00000073902.5	Gm1966
ENSMUSG00000022346.15	Myc
ENSMUSG00000019876.15	Pkib
ENSMUSG00000021624.9	Cd180
ENSMUSG00000040584.8	Abcb1a
ENSMUSG00000022309.9	Angpt1
ENSMUSG00000026700.4	Tnfsf4
ENSMUSG00000114608.1	AC238811.2
ENSMUSG00000028214.13	Gem
ENSMUSG00000110344.1	Gm45716
ENSMUSG00000041831.15	Sytl3
ENSMUSG00000097252.1	Gm6634
ENSMUSG00000068129.5	Cst7
ENSMUSG00000068245.14	Phf11d
ENSMUSG00000026893.4	Gca
ENSMUSG00000037849.8	Ifi206
ENSMUSG00000021423.6	Ly86
ENSMUSG00000036912.17	Piwil4
ENSMUSG00000040699.13	Limd2
ENSMUSG00000021037.7	Ahsa1
ENSMUSG00000021367.8	Edn1
ENSMUSG00000027219.13	Slc28a2
ENSMUSG00000026360.9	Rgs2
ENSMUSG00000042742.7	Bmt2
ENSMUSG00000020577.17	Tspan13
ENSMUSG00000028207.18	Asph
ENSMUSG00000027435.8	Cd93
ENSMUSG00000031451.6	Gas6
ENSMUSG00000054293.10	A630033H20Rik
ENSMUSG00000053846.4	Lipg
ENSMUSG00000032725.10	Folr2
ENSMUSG00000057135.12	Scimp
ENSMUSG00000047678.1	Gpr82
ENSMUSG00000020900.15	Myh10
ENSMUSG00000041961.14	Znrf3
ENSMUSG00000025810.9	Nrp1
ENSMUSG00000033955.12	Tnks1bp1
ENSMUSG00000026357.3	Rgs18
ENSMUSG00000029392.12	Rilpl1
ENSMUSG00000025058.4	5430427O19Rik
ENSMUSG00000027018.11	Hat1
ENSMUSG00000020638.8	Cmpk2
ENSMUSG00000074896.3	Ifit3
ENSMUSG00000039910.10	Cited2
ENSMUSG00000026358.13	Rgs1	yes
ENSMUSG00000020641.16	Rsad2
ENSMUSG00000033970.15	Rfc3
ENSMUSG00000036995.7	Asap3
ENSMUSG00000000247.11	Lhx2	yes
ENSMUSG00000046031.7	Fam26f
ENSMUSG00000039783.15	Kmo	yes
ENSMUSG00000021360.16	Gcnt2
ENSMUSG00000031712.10	Il15
ENSMUSG00000017144.8	Rnd3
ENSMUSG00000078616.2	Trim30c
ENSMUSG00000020865.16	Abcc3
ENSMUSG00000026786.14	Apbb1ip
ENSMUSG00000027322.11	Siglec1
ENSMUSG00000026121.13	Sema4c
ENSMUSG00000024642.16	Tle4
ENSMUSG00000000078.7	Klf6
ENSMUSG00000021930.14	Spryd7
ENSMUSG00000016529.5	Il10	yes
ENSMUSG00000052485.7	Tmem171
ENSMUSG00000000982.5	Ccl3
ENSMUSG00000066026.14	Dhrs3
ENSMUSG00000024696.8	Lpxn
ENSMUSG00000040552.8	C3ar1
ENSMUSG00000022014.15	Epsti1
ENSMUSG00000063800.5	Prpf38a
ENSMUSG00000026548.4	Slamf9
ENSMUSG00000024397.14	Aif1
ENSMUSG00000039899.5	Fgl2
ENSMUSG00000056116.18	H2-T22
ENSMUSG00000039236.18	Isg20	yes
ENSMUSG00000018930.3	Ccl4
ENSMUSG00000044703.5	Phf11a
ENSMUSG00000013846.9	St3gal1
ENSMUSG00000028459.11	Cd72
ENSMUSG00000037572.17	Wdhd1
ENSMUSG00000037344.13	Slc12a9
ENSMUSG00000035356.16	Nfkbiz
ENSMUSG00000026764.15	Kif5c
ENSMUSG00000039942.15	Ptger4
ENSMUSG00000057346.11	Apol9a
ENSMUSG00000027171.10	Prrg4	yes
ENSMUSG00000032698.15	Lmo2
ENSMUSG00000043323.16	Fbrsl1
ENSMUSG00000028362.2	Tnfsf8
ENSMUSG00000033470.12	Cysltr2
ENSMUSG00000041515.9	Irf8
ENSMUSG00000030149.15	Klrk1	yes
ENSMUSG00000035929.11	H2-Q4
ENSMUSG00000041112.16	Elmo1
ENSMUSG00000073409.12	H2-Q6
ENSMUSG00000048621.3	Gm6377
ENSMUSG00000052085.6	Dock8
ENSMUSG00000043415.5	Otud1
ENSMUSG00000038608.15	Dock10
ENSMUSG00000050271.12	Prag1
ENSMUSG00000019943.10	Atp2b1
ENSMUSG00000031216.13	Stard8
ENSMUSG00000030102.11	Itpr1
ENSMUSG00000032440.13	Tgfbr2
ENSMUSG00000039735.15	Fnbp1l
ENSMUSG00000045875.13	Adra1a
ENSMUSG00000026321.7	Tnfrsf11a
ENSMUSG00000020589.17	Fam49a
ENSMUSG00000034987.4	Hrh2
ENSMUSG00000054580.14	Pla2r1
ENSMUSG00000022747.16	St3gal6
ENSMUSG00000062007.13	Hsh2d
ENSMUSG00000109675.1	Nxpe1-ps
ENSMUSG00000037922.13	Bank1
ENSMUSG00000033033.10	Calhm2
ENSMUSG00000075033.3	Nxpe3
ENSMUSG00000050350.8	Gpr18
ENSMUSG00000002845.14	Tmem39a	yes
ENSMUSG00000031015.8	Swap70
ENSMUSG00000045216.7	Hs6st1
ENSMUSG00000026094.14	Stk17b
ENSMUSG00000025481.12	Urah
ENSMUSG00000022439.9	Parvg
ENSMUSG00000098557.1	Kctd12
ENSMUSG00000027368.6	Dusp2
ENSMUSG00000022587.14	Ly6e
ENSMUSG00000025856.15	Pdgfa
ENSMUSG00000037940.17	Inpp4b
ENSMUSG00000054951.2	9130008F23Rik
ENSMUSG00000035274.13	Tpbg
ENSMUSG00000068735.14	Trp53i11
ENSMUSG00000027367.16	Stard7
ENSMUSG00000028967.10	Errfi1
ENSMUSG00000049871.13	Nlrc3
ENSMUSG00000097134.2	1110002J07Rik
ENSMUSG00000090254.7	Gm1965
ENSMUSG00000055110.8	A630012P03Rik
ENSMUSG00000000440.12	Pparg	yes
ENSMUSG00000024677.13	Ms4a6b
ENSMUSG00000028630.9	Dyrk2
ENSMUSG00000035448.9	Ccr3
ENSMUSG00000024675.19	Ms4a4c
ENSMUSG00000040723.14	Rcsd1
ENSMUSG00000003200.9	Sh3gl1
ENSMUSG00000003208.8	Ccdc94
ENSMUSG00000032122.15	Slc37a2
ENSMUSG00000068246.5	Apol9b
ENSMUSG00000062488.9	Ifit3b
ENSMUSG00000054728.16	Phactr1
ENSMUSG00000036006.19	Ripor2
ENSMUSG00000026014.15	Raph1
ENSMUSG00000034485.10	Uaca
ENSMUSG00000102882.1	Gm2065
ENSMUSG00000024238.14	Zeb1
ENSMUSG00000058503.11	Fam133b
ENSMUSG00000052155.5	Acvr2a
ENSMUSG00000010142.12	Tnfrsf13b
ENSMUSG00000026004.15	Kansl1l
ENSMUSG00000055567.18	Unc80
ENSMUSG00000047959.4	Kcna3
ENSMUSG00000042105.18	Inpp5f
ENSMUSG00000034218.15	Atm	yes
ENSMUSG00000101279.1	Gm18342
ENSMUSG00000032591.15	Mst1
ENSMUSG00000027318.17	Adam33
ENSMUSG00000023274.14	Cd4
ENSMUSG00000079505.2	Gm11131
ENSMUSG00000026787.3	Gad2
ENSMUSG00000016524.12	Il19
ENSMUSG00000026170.6	Cyp27a1
ENSMUSG00000020953.17	Coch
ENSMUSG00000039031.16	Arhgap18
ENSMUSG00000030124.2	Lag3
ENSMUSG00000097048.7	1600020E01Rik
ENSMUSG00000028522.16	Mier1
ENSMUSG00000099470.1	Gm29340
ENSMUSG00000049709.4	Nlrp10
ENSMUSG00000038884.14	A230050P20Rik
ENSMUSG00000012017.3	Scarf2
ENSMUSG00000097572.2	Gm26797
ENSMUSG00000079339.6	Ifit1bl1
ENSMUSG00000060183.6	Cxcl11
ENSMUSG00000072889.9	Nfxl1
ENSMUSG00000014773.13	Dll1
ENSMUSG00000039304.11	Tnfsf10	yes
ENSMUSG00000039911.13	Spsb1
ENSMUSG00000014599.10	Csf1
ENSMUSG00000021596.16	Mctp1
ENSMUSG00000039697.16	Ncoa7
ENSMUSG00000090125.3	Pou3f1
ENSMUSG00000023087.15	Noct
ENSMUSG00000052749.9	Trim30b
ENSMUSG00000037921.15	Ddx60	yes
ENSMUSG00000031639.12	Tlr3
ENSMUSG00000028037.13	Ifi44
ENSMUSG00000045636.16	Mtus1
ENSMUSG00000073491.11	Ifi213
ENSMUSG00000036362.2	P2ry13
ENSMUSG00000055413.12	H2-Q5
ENSMUSG00000091556.8	Gm14569
ENSMUSG00000031200.16	Mtcp1
ENSMUSG00000006930.15	Hap1
ENSMUSG00000000204.16	Slfn4
ENSMUSG00000069607.4	Cd300ld3
ENSMUSG00000022848.8	Dirc2
ENSMUSG00000021876.15	Rnase4
ENSMUSG00000040710.10	St8sia4
ENSMUSG00000022938.7	Fam3b
ENSMUSG00000089844.7	A530032D15Rik
ENSMUSG00000072109.11	A530040E14Rik
ENSMUSG00000062345.10	Serpinb2
ENSMUSG00000064373.12	Selenop
ENSMUSG00000026581.14	Sell
ENSMUSG00000070323.11	Mmp27
ENSMUSG00000028716.15	Pdzk1ip1
ENSMUSG00000079465.8	Col4a3
ENSMUSG00000068606.5	Gm4841
ENSMUSG00000026012.2	Cd28	yes
ENSMUSG00000026712.3	Mrc1
ENSMUSG00000027347.18	Rasgrp1
ENSMUSG00000085295.7	4930430E12Rik
ENSMUSG00000032261.16	Sh3bgrl2	yes
ENSMUSG00000026770.5	Il2ra
ENSMUSG00000052684.4	Jun
ENSMUSG00000047592.17	Nxpe5
ENSMUSG00000047446.18	Arl4a
ENSMUSG00000111118.1	Gm6545
ENSMUSG00000027253.15	Lrp4	yes
ENSMUSG00000114761.1	AC151730.2
ENSMUSG00000039989.7	Cbx4
ENSMUSG00000028977.16	Casz1
ENSMUSG00000025887.10	Casp12
ENSMUSG00000008035.12	Mid1ip1
ENSMUSG00000070883.3	Ccdc173
ENSMUSG00000070501.14	Ifi214
ENSMUSG00000098934.1	Gm18853
ENSMUSG00000070720.3	Tmem200b
ENSMUSG00000109729.1	Gm45418
ENSMUSG00000028019.9	Pdgfc
ENSMUSG00000089722.2	Cd300ld5
ENSMUSG00000029255.8	Gnrhr
ENSMUSG00000086389.1	Gm15998
ENSMUSG00000010751.15	Tnfrsf22
ENSMUSG00000002985.16	Apoe	yes
ENSMUSG00000048031.15	Fcrl5
ENSMUSG00000029158.9	Yipf7	yes
ENSMUSG00000056832.14	Ttc26
ENSMUSG00000087196.1	Gm13373
ENSMUSG00000110495.1	Gm45879
ENSMUSG00000038390.11	Gpr162
ENSMUSG00000000693.10	Loxl3
ENSMUSG00000022240.10	Ctnnd2
ENSMUSG00000114784.1	CT009713.9
ENSMUSG00000022995.16	Enah
ENSMUSG00000094493.2	Olfr700
ENSMUSG00000048949.8	Gm6206
ENSMUSG00000114424.1	CT009536.1
ENSMUSG00000049119.14	Fam110b
ENSMUSG00000050103.18	Agmo
ENSMUSG00000104835.4	Gm5547
ENSMUSG00000112212.1	Gm46189
ENSMUSG00000063698.9	Sfxn4
ENSMUSG00000039384.8	Dusp10
ENSMUSG00000026228.6	Htr2b
ENSMUSG00000031196.13	F8
ENSMUSG00000023094.14	Msrb2
ENSMUSG00000102437.1	Gm38048
ENSMUSG00000076435.3	Acsf2
ENSMUSG00000038587.9	Akap12
ENSMUSG00000000791.9	Il12rb1
ENSMUSG00000026475.7	Rgs16
ENSMUSG00000108060.2	4921529L05Rik
ENSMUSG00000027955.16	Fam198b
ENSMUSG00000097111.1	Peak1os
ENSMUSG00000093388.1	Gm22655
ENSMUSG00000066755.2	Tnfsf18
ENSMUSG00000111133.1	Gm5831
ENSMUSG00000004633.17	Chn2	yes
ENSMUSG00000020332.7	Meikin
ENSMUSG00000026497.7	Mixl1
ENSMUSG00000033542.13	Arhgef5
ENSMUSG00000031078.15	Cttn
ENSMUSG00000020086.6	H2afy2
ENSMUSG00000020027.18	Socs2
ENSMUSG00000041801.5	Phlda3
ENSMUSG00000046442.4	Ppm1e
ENSMUSG00000079457.9	Gm7609
ENSMUSG00000046463.5	5930403N24Rik
ENSMUSG00000084106.4	Gm6136
ENSMUSG00000044317.7	Gpr4
ENSMUSG00000102329.1	Gm10851
ENSMUSG00000106106.2	CT010467.1
ENSMUSG00000097032.2	4930539J05Rik
ENSMUSG00000112716.1	4930471E19Rik
ENSMUSG00000097501.1	Gm26536
ENSMUSG00000021697.12	Depdc1b
ENSMUSG00000027961.7	Lrrc39
ENSMUSG00000097904.1	Gm26711
ENSMUSG00000039748.11	Exo1	yes
ENSMUSG00000018648.15	Dusp14
ENSMUSG00000089753.9	Cd300ld2
ENSMUSG00000063087.14	Gm10125
ENSMUSG00000086287.1	Gm15972
ENSMUSG00000059901.12	Adamts14
ENSMUSG00000105510.1	Gm43815
ENSMUSG00000063506.14	Arhgap22
ENSMUSG00000027827.16	Kcnab1	yes
ENSMUSG00000000489.6	Pdgfb	yes
ENSMUSG00000004791.7	Pgf
ENSMUSG00000028654.13	Mycl
ENSMUSG00000051212.8	Gpr183
ENSMUSG00000020838.12	Slc6a4
ENSMUSG00000026399.12	Cd55
ENSMUSG00000036526.8	Card11
ENSMUSG00000032679.12	Cd59a
ENSMUSG00000036412.5	Arsi	yes
ENSMUSG00000000318.16	Clec10a
ENSMUSG00000068744.12	Psrc1
ENSMUSG00000112639.1	AC134329.1
ENSMUSG00000050150.16	Slc9b1
ENSMUSG00000027692.16	Tnik
ENSMUSG00000028841.14	Cnksr1
ENSMUSG00000021118.7	Plek2
ENSMUSG00000050075.8	Gpr171	yes
ENSMUSG00000102776.1	Gm38162
ENSMUSG00000070644.13	Etnk2
ENSMUSG00000097113.7	Gm19705
ENSMUSG00000048824.7	Gm568
ENSMUSG00000089706.7	B230216N24Rik
ENSMUSG00000105006.1	Gm9484
ENSMUSG00000105843.1	Gm19439
ENSMUSG00000067577.8	A430093F15Rik
ENSMUSG00000026023.16	Cdk15
ENSMUSG00000026921.18	Egfl7
ENSMUSG00000046006.6	Gapt
ENSMUSG00000086712.2	AI427809
ENSMUSG00000020092.9	Pald1
ENSMUSG00000053475.5	Tnfaip6
ENSMUSG00000067591.12	Klra3
ENSMUSG00000029735.17	Tpk1
ENSMUSG00000057182.14	Scn3a	yes
ENSMUSG00000000861.15	Bcl11a
ENSMUSG00000097643.1	A130051J06Rik
ENSMUSG00000038173.15	Enpp6
ENSMUSG00000109602.1	Gm31597
ENSMUSG00000016758.3	Bik
ENSMUSG00000025150.10	Cbr2
ENSMUSG00000002104.11	Rapsn
ENSMUSG00000005043.13	Sgsh
ENSMUSG00000086644.1	Gm13470
ENSMUSG00000042331.13	Specc1
ENSMUSG00000024180.13	Tmem8
ENSMUSG00000045625.4	Pigz
ENSMUSG00000038305.14	Spats2l
ENSMUSG00000037347.7	Chst7
ENSMUSG00000039835.16	Nhsl1
ENSMUSG00000062980.15	Cped1
ENSMUSG00000034457.10	Eda2r
ENSMUSG00000032402.12	Smad3
ENSMUSG00000019982.15	Myb
ENSMUSG00000065922.1	n-R5-8s1
ENSMUSG00000048905.5	4930539E08Rik
ENSMUSG00000052631.14	Sh2d6
ENSMUSG00000086763.1	Plxna4os1
ENSMUSG00000114736.1	AC154241.1
ENSMUSG00000107894.1	Gm10388
ENSMUSG00000052125.16	F730043M19Rik
ENSMUSG00000104391.1	Gm37960
ENSMUSG00000103313.1	Gm38357
ENSMUSG00000043782.8	Bicdl2
ENSMUSG00000085880.4	Gm15229
ENSMUSG00000079467.8	Gm14966
ENSMUSG00000071537.6	Klrg2
ENSMUSG00000032531.15	Amotl2
ENSMUSG00000044071.8	Fam19a2
ENSMUSG00000055639.16	Dach1
ENSMUSG00000031553.16	Adam3
ENSMUSG00000097960.1	A330074K22Rik
ENSMUSG00000089898.2	Gm14199
ENSMUSG00000102854.1	C130023A14Rik
ENSMUSG00000112276.1	5033421B08Rik
ENSMUSG00000104324.1	Gm37320
ENSMUSG00000024065.7	Ehd3
ENSMUSG00000025020.11	Slit1
